# Supplementary material for: Integration of Kinase and Calcium Signaling at the Level of Chromatin Underlies Inducible Gene Activation in T Cells
Source: J Immunol. 2017 Sep 13;199(8):2652–67. doi: 10.4049/jimmunol.1602033 (PMC5632840; doi:10.4049/jimmunol.1602033)
Supplement: Data Supplement [file JI_1602033.zip]

Archive with 4 entries (4 files):
- JI_1602033_Supplemental_Table_1.xlsx
- JI_1602033_Supplemental_Table_2.xlsx
- JI_1602033_Supplemental_Table_3.xlsx
- manifest.xml
