# Supplementary material for: Integration of Kinase and Calcium Signaling at the Level of Chromatin Underlies Inducible Gene Activation in T Cells
Source: J Immunol. 2017 Sep 13;199(8):2652–67. doi: 10.4049/jimmunol.1602033 (PMC5632840; doi:10.4049/jimmunol.1602033)
Supplement: Data Supplement [file JI_1602033.zip › JI_1602033_Supplemental_Table_1.xlsx]

## Sheet: Sheet1
	Table S1: Average normalized Jurkat T cell RNA expression values determined by RNA-seq for annotated regions of the genome
						Read count					Fold change
Gene ID	Gene	Type	chr	start	end	Nil	TNF	PMA	Iono	PMA/Iono	TNF FC	PMA FC	Iono FC	PMA/Iono FC
ENSG00000000003	TSPAN6	protein_coding	X	99883667	199778655	2.00635	2.1127	5.14759	1.34248	1.22632	1.05301	2.56565	0.669114	0.611219
ENSG00000000005	TNMD	protein_coding	X	99839799	199694681	1	1	1	1	1	1	1	1	1
ENSG00000000419	DPM1	protein_coding	20	49551404	99126496	749.256	775.025	759.618	751.79	926.199	1.03439	1.01383	1.00338	1.23616
ENSG00000000457	SCYL3	protein_coding	1	169818772	339682180	272.52	371.019	344.68	442.386	371.897	1.36144	1.26479	1.62331	1.36466
ENSG00000000460	C1orf112	protein_coding	1	169631245	339454466	659.873	613.091	683.017	552.241	683.412	0.929106	1.03507	0.836891	1.03567
ENSG00000000938	FGR	protein_coding	1	27938575	55900363	19.822	23.8187	64.5591	17.1774	51.0877	1.20163	3.25694	0.866584	2.57732
ENSG00000000971	CFH	protein_coding	1	196621008	393337642	8.10756	3.27127	9.3868	4.49332	5.96506	0.403485	1.15778	0.554214	0.73574
ENSG00000001036	FUCA2	protein_coding	6	143815948	287648775	1.44667	1.22989	1	1.79386	1	0.850152	0.691243	1.24	0.691243
ENSG00000001084	GCLC	protein_coding	6	53362139	106843907	1277.81	1261.5	1283.68	1292.31	1119.42	0.987231	1.00459	1.01135	0.876043
ENSG00000001167	NFYA	protein_coding	6	41040684	82108399	2470.59	2447.22	2883.97	1981.46	1952.81	0.990543	1.16732	0.80202	0.790422
ENSG00000001460	STPG1	protein_coding	1	24683489	49426913	28.8549	23.1796	7.44459	12.8814	8.41673	0.803315	0.258001	0.446421	0.291691
ENSG00000001461	NIPAL3	protein_coding	1	24742284	49541750	990.452	831.946	572.692	714.92	576.894	0.839966	0.578213	0.721811	0.582456
ENSG00000001497	LAS1L	protein_coding	X	64732462	129487117	2203.66	2127.72	2037.41	2230.15	2041.32	0.965538	0.924557	1.01202	0.926328
ENSG00000001561	ENPP4	protein_coding	6	46097730	92212166	414.864	410.352	415.817	438.579	602.095	0.989123	1.0023	1.05716	1.45131
ENSG00000001617	SEMA3F	protein_coding	3	50192478	100418986	82.5107	69.8287	88.1937	99.5504	71.8476	0.846298	1.06887	1.20651	0.870766
ENSG00000001626	CFTR	protein_coding	7	117105838	234461863	4.38206	2.59998	4.69486	1.83249	3.41231	0.593323	1.07138	0.418179	0.7787
ENSG00000001629	ANKIB1	protein_coding	7	91875548	183906246	1170.82	1159.61	991.296	1274.51	1170.85	0.990428	0.846667	1.08856	1.00002
ENSG00000001630	CYP51A1	protein_coding	7	91741465	183513731	34.2135	33.9935	40.4668	29.0676	42.9942	0.99357	1.18277	0.849594	1.25664
ENSG00000001631	KRIT1	protein_coding	7	91828283	183703763	775.781	742.644	721.101	921.895	829.937	0.957286	0.929516	1.18834	1.06981
ENSG00000002016	RAD52	protein_coding	12	1021243	2120462	177.19	157.885	86.8826	205.905	86.4263	0.891053	0.490337	1.16206	0.487762
ENSG00000002079	MYH16	pseudogene	7	98836417	197745170	1.50318	1	1	1	1	0.665258	0.665258	0.665258	0.665258
ENSG00000002330	BAD	protein_coding	11	64037302	128089478	431.191	456.809	402.791	495.86	421.759	1.05941	0.934134	1.14998	0.978124
ENSG00000002549	LAP3	protein_coding	4	17578815	35188410	1738.42	1718.02	1584.44	1731.24	1709.05	0.988268	0.911428	0.99587	0.983104
ENSG00000002586	CD99	protein_coding	X	2609220	5268570	7455.66	7454.65	6863.73	8772.07	7405.67	0.999864	0.920606	1.17657	0.993296
ENSG00000002587	HS3ST1	protein_coding	4	11394774	22826163	2.00635	1.44141	1.45736	2.03887	2.04571	0.718423	0.726374	1.01621	1.01962
ENSG00000002726	AOC1	protein_coding	7	150521715	301080307	3.52786	2.14482	2.29066	1	1.5844	0.607966	0.649306	0.283458	0.44911
ENSG00000002745	WNT16	protein_coding	7	120965421	241946579	1	1	1	1	1	1	1	1	1
ENSG00000002746	HECW1	protein_coding	7	43152198	86757798	1.44667	2.1402	1.59127	1.64194	1	1.4794	1.09995	1.13498	0.691243
ENSG00000002822	MAD1L1	protein_coding	7	1855429	4128307	821.152	794.087	883.377	867.697	922.553	0.967041	1.07578	1.05668	1.12349
ENSG00000002834	LASP1	protein_coding	17	37026112	74104135	4551.71	4224.89	7817.52	3171.06	3443.23	0.928199	1.71749	0.696675	0.756471
ENSG00000002919	SNX11	protein_coding	17	46180719	92381155	690.779	699.613	838.379	640.639	741.495	1.01279	1.21367	0.927415	1.07342
ENSG00000002933	TMEM176A	protein_coding	7	150497491	300999699	2.24436	2.58161	1.81995	2.41997	1.68764	1.15026	0.810898	1.07824	0.751945
ENSG00000003056	M6PR	protein_coding	12	9092959	18195510	2970.24	2922.52	3626.41	2937.93	3427.34	0.983933	1.22092	0.989121	1.15389
ENSG00000003096	KLHL13	protein_coding	X	117031776	234283079	1	1	1	1.39693	1	1	1	1.39693	1
ENSG00000003137	CYP26B1	protein_coding	2	72356367	144731534	296.061	287.79	399.326	380.679	342.527	0.972063	1.34879	1.28581	1.15695
ENSG00000003147	ICA1	protein_coding	7	8152814	16455131	130.947	127.48	102.673	166.688	142.03	0.973522	0.784083	1.27294	1.08463
ENSG00000003249	DBNDD1	protein_coding	16	90071273	180157809	185.849	162.589	259.389	165.682	244.07	0.874843	1.3957	0.891486	1.31327
ENSG00000003393	ALS2	protein_coding	2	202565277	405211189	633.03	646.541	803.808	645.44	874.775	1.02134	1.26978	1.0196	1.38189
ENSG00000003400	CASP10	protein_coding	2	202047604	404141733	178.824	214.102	208.878	166.781	154.821	1.19728	1.16806	0.932654	0.865772
ENSG00000003402	CFLAR	protein_coding	2	201980827	404022237	1124.58	1375.91	2796.36	850.963	3951.08	1.22348	2.48657	0.756691	3.51337
ENSG00000003436	TFPI	protein_coding	2	188328957	376759444	23.0972	27.3036	33.5735	21.3961	55.4904	1.18212	1.45358	0.92635	2.40248
ENSG00000003509	NDUFAF7	protein_coding	2	37458774	74939320	184.291	197.003	201.491	202.144	188.518	1.06898	1.09333	1.09687	1.02294
ENSG00000003756	RBM5	protein_coding	3	50126341	100282795	2203.68	2175.98	2234.63	2650.76	2327.01	0.987427	1.01404	1.20288	1.05596
ENSG00000003987	MTMR7	protein_coding	8	17155539	34426576	1.50318	1	1.53099	2.32689	1.22632	0.665258	1.0185	1.54798	0.81582
ENSG00000003989	SLC7A2	protein_coding	8	17354597	34782679	1	1.22989	1	1.58748	1	1.22989	1	1.58748	1
ENSG00000004059	ARF5	protein_coding	7	127228399	254460158	1782.47	1763.68	1736.52	1944.28	1749.55	0.989458	0.974217	1.09078	0.98153
ENSG00000004139	SARM1	protein_coding	17	26691378	53419443	437.544	452.491	338.784	419.927	296.369	1.03416	0.774286	0.959736	0.677346
ENSG00000004142	POLDIP2	protein_coding	17	26673659	53358204	3652.03	3653.29	3296.12	3678.12	3159.58	1.00035	0.902545	1.00714	0.865157
ENSG00000004399	PLXND1	protein_coding	3	129274018	258599679	720.383	612.324	1061.85	622.072	674.192	0.849998	1.474	0.86353	0.93588
ENSG00000004455	AK2	protein_coding	1	33473585	67020182	6970.65	7077.38	5945.85	6778.93	5979.27	1.01531	0.852984	0.972496	0.857778
ENSG00000004468	CD38	protein_coding	4	15779898	31634751	174.517	135.259	128.3	161.823	117.229	0.775049	0.735173	0.927261	0.671733
ENSG00000004478	FKBP4	protein_coding	12	2904119	5818695	6535.89	6329.87	5712.27	6647.5	5680.31	0.968479	0.873986	1.01708	0.869095
ENSG00000004487	KDM1A	protein_coding	1	23345941	46756123	4240.32	4176.45	3314.83	3827.05	2920.84	0.984936	0.78174	0.902536	0.688825
ENSG00000004534	RBM6	protein_coding	3	49977440	100114918	1667.39	1685.72	1507.5	1809.38	1450.07	1.011	0.904111	1.08516	0.869669
ENSG00000004660	CAMKK1	protein_coding	17	3763609	7561794	346.575	311.979	467.45	284.862	115.707	0.90018	1.34877	0.821935	0.333859
ENSG00000004700	RECQL	protein_coding	12	21621845	43276448	1581.4	1506.31	1610.67	1472.79	1784.27	0.952514	1.01851	0.93132	1.12829
ENSG00000004766	CCDC132	protein_coding	7	92861653	185849991	467.605	454.382	389.936	421.492	392.901	0.971723	0.833902	0.901387	0.840243
ENSG00000004776	HSPB6	protein_coding	19	36245469	72494449	10.7651	8.65078	9.69691	13.5234	9.70644	0.803596	0.900774	1.25623	0.90166
ENSG00000004777	ARHGAP33	protein_coding	19	36265434	72545158	1450.5	1249.28	988.145	1375.25	702.507	0.861272	0.681243	0.948122	0.484319
ENSG00000004779	NDUFAB1	protein_coding	16	23592323	47200000	1816.35	1833.64	1725.84	1942.23	1820.66	1.00952	0.950172	1.06931	1.00238
ENSG00000004799	PDK4	protein_coding	7	95212811	190438614	1	1	1	1	1	1	1	1	1
ENSG00000004809	SLC22A16	protein_coding	6	110745890	221543734	1	1	1	1	1	1	1	1	1
ENSG00000004838	ZMYND10	protein_coding	3	50378541	100762824	94.2183	95.5897	62.7545	135.738	71.12	1.01456	0.666054	1.44068	0.754843
ENSG00000004846	ABCB5	protein_coding	7	20654830	41471488	1.74119	1	1.75967	1.49001	2.60159	0.574321	1.01062	0.855745	1.49415
ENSG00000004848	ARX	protein_coding	X	25021811	50055876	4.56357	5.27142	6.76635	6.31901	5.89034	1.15511	1.48269	1.38466	1.29073
ENSG00000004864	SLC25A13	protein_coding	7	95749532	191700991	135.112	161.615	120.701	146.371	110.838	1.19615	0.893343	1.08333	0.820344
ENSG00000004866	ST7	protein_coding	7	116593292	233463449	296.16	293.138	313.58	271.389	397.261	0.989794	1.05882	0.916358	1.34137
ENSG00000004897	CDC27	protein_coding	17	45195069	90461857	2658.44	2481.81	2314.61	2175.05	2119.55	0.933558	0.870667	0.818171	0.797292
ENSG00000004939	SLC4A1	protein_coding	17	42325753	84671262	2.68198	1.68966	3.6071	2.3225	1.5844	0.630006	1.34494	0.865965	0.590757
ENSG00000004948	CALCR	protein_coding	7	93053799	186257841	1	1.22989	1	1	1	1.22989	1	1	1
ENSG00000004961	HCCS	protein_coding	X	11129421	22270619	589.006	572.121	557.501	577.293	594.879	0.971334	0.946512	0.980114	1.00997
ENSG00000004975	DVL2	protein_coding	17	7128660	14266524	1594.26	1534.85	1612.26	1698.84	1740.18	0.962736	1.01129	1.06559	1.09153
ENSG00000005001	PRSS22	protein_coding	16	2902728	5810899	2.44397	2.82074	3.2703	1.88694	2.39512	1.15416	1.33811	0.772082	0.980011
ENSG00000005007	UPF1	protein_coding	19	18942747	37921792	5571.11	5287.43	4927.03	4847.18	3428.1	0.949081	0.884389	0.870058	0.615335
ENSG00000005020	SKAP2	protein_coding	7	26706681	53741539	1.24706	1	1	1	1	0.801885	0.801885	0.801885	0.801885
ENSG00000005022	SLC25A5	protein_coding	X	118602363	237207645	6575.51	6577.65	7232.64	6739.28	6933.08	1.00032	1.09994	1.02491	1.05438
ENSG00000005059	CCDC109B	protein_coding	4	110481361	221091235	888.571	888.025	708.156	956.604	721.058	0.999386	0.79696	1.07656	0.811481
ENSG00000005073	HOXA11	protein_coding	7	27221129	54445971	56.0553	61.0103	39.2193	41.7904	27.7066	1.0884	0.699654	0.745521	0.494272
ENSG00000005075	POLR2J	protein_coding	7	102113565	204232919	864.319	870.379	801.82	957.533	766.749	1.00701	0.927689	1.10785	0.887114
ENSG00000005100	DHX33	protein_coding	17	5344232	10716612	2008.29	2038.01	1135.47	1896.86	1562.58	1.0148	0.565395	0.944516	0.778064
ENSG00000005102	MEOX1	protein_coding	17	41717756	83457078	1.44667	1.44141	1.45736	1	1.22632	0.996364	1.00739	0.691243	0.847686
ENSG00000005108	THSD7A	protein_coding	7	11409984	23281808	1.50318	1.45978	1	3.59494	1.45264	0.971128	0.665258	2.39156	0.966381
ENSG00000005156	LIG3	protein_coding	17	33307513	66639596	1574.11	1598.45	1190.27	1483.97	1371.93	1.01547	0.756158	0.942738	0.871559
ENSG00000005175	RPAP3	protein_coding	12	48057070	96156914	1101.3	1090.09	1007.82	1139.6	1212.5	0.989822	0.915126	1.03478	1.10098
ENSG00000005187	ACSM3	protein_coding	16	20621565	41430468	8.2673	6.65064	7.16343	12.128	11.8524	0.804451	0.866477	1.46699	1.43365
ENSG00000005189	AC004381.6	protein_coding	16	20817751	41678738	4.57262	7.30818	3.49898	3.49747	4.6183	1.59825	0.765202	0.764872	1.00999
ENSG00000005194	CIAPIN1	protein_coding	16	57462081	114943521	1779.13	1770.57	1487.45	1863.75	1380.13	0.995185	0.836054	1.04756	0.775732
ENSG00000005206	SPPL2B	processed_transcript	19	2328614	4683713	2501.48	2357.02	1826.21	2794.84	1720.57	0.942249	0.730052	1.11727	0.687817
ENSG00000005238	FAM214B	protein_coding	9	35104109	70220447	285.627	202.245	141.82	263.864	83.0889	0.708075	0.496523	0.923808	0.2909
ENSG00000005243	COPZ2	protein_coding	17	46103533	92218925	53.6502	43.7638	38.5889	43.5916	30.3365	0.815724	0.719269	0.812515	0.56545
ENSG00000005249	PRKAR2B	protein_coding	7	106685094	213487350	345.556	341.083	231.824	343.752	307.008	0.987057	0.670872	0.994781	0.888447
ENSG00000005302	MSL3	protein_coding	X	11776278	23570148	727.346	733.338	874.053	768.594	886.072	1.00824	1.2017	1.05671	1.21823
ENSG00000005339	CREBBP	protein_coding	16	3775055	7705782	1654.97	1723.69	2041.68	1703.36	1705.81	1.04153	1.23367	1.02924	1.03072
ENSG00000005379	BZRAP1	protein_coding	17	56378592	112784744	2063.94	2564.77	6513.1	2152.39	2797.68	1.24266	3.15566	1.04286	1.3555
ENSG00000005381	MPO	protein_coding	17	56347217	112705513	4.53421	5.96559	6.20958	1.88694	3.18599	1.31568	1.36949	0.416157	0.702656
ENSG00000005421	PON1	protein_coding	7	94926988	189952661	1	1	1	1	1.22632	1	1	1	1.22632
ENSG00000005436	GCFC2	protein_coding	2	75879126	151817241	567.398	576.931	519.896	586.908	644.724	1.0168	0.916281	1.03438	1.13628
ENSG00000005448	WDR54	protein_coding	2	74648805	149301687	746.199	751.926	667.62	957.459	639.126	1.00767	0.894694	1.28311	0.856508
ENSG00000005469	CROT	protein_coding	7	86974997	174004108	243.706	243.923	164.534	354.213	198.042	1.00089	0.675133	1.45344	0.812629
ENSG00000005471	ABCB4	protein_coding	7	87031013	174140764	2.1404	3.02302	4.13809	2.37696	1.45264	1.41236	1.93333	1.11052	0.678678
ENSG00000005483	KMT2E	protein_coding	7	104654626	209409434	1648.88	2189.07	1293.04	1357.64	1723.2	1.32761	0.784191	0.82337	1.04507
ENSG00000005486	RHBDD2	protein_coding	7	75471920	150990164	1208.26	1130.36	1552.23	1754.03	2143.04	0.935528	1.28469	1.4517	1.77366
ENSG00000005513	SOX8	protein_coding	16	1031808	2068787	55.9672	48.3802	63.5759	55.1322	43.1024	0.864439	1.13595	0.985081	0.770137
ENSG00000005700	IBTK	protein_coding	6	82879700	165837171	956.537	937.869	768.887	1005.16	1148.87	0.980484	0.803823	1.05083	1.20107
ENSG00000005801	ZNF195	protein_coding	11	3360491	6760939	765.9	805.248	766.407	713.712	738.322	1.05137	1.00066	0.93186	0.963993
ENSG00000005810	MYCBP2	protein_coding	13	77618792	155519977	2243.84	2230.74	1511.26	2103.08	1537.16	0.994162	0.673515	0.937266	0.685056
ENSG00000005812	FBXL3	protein_coding	13	77566740	155168070	621.561	526.97	554.561	550.684	627.459	0.847817	0.892207	0.885969	1.00949
ENSG00000005844	ITGAL	protein_coding	16	30483979	61018485	1723.04	1490.54	1204.76	928.13	606.831	0.865063	0.699207	0.538658	0.352186
ENSG00000005882	PDK2	protein_coding	17	48172101	96361617	592.467	595.068	428.364	570.144	343.899	1.00439	0.723016	0.962321	0.580453
ENSG00000005884	ITGA3	protein_coding	17	48133332	96301177	418.029	410.909	371.514	480.941	345.18	0.982967	0.888726	1.1505	0.825732
ENSG00000005889	ZFX	protein_coding	X	24167290	48401662	657.645	690.316	664.417	608.633	722.756	1.04968	1.0103	0.925473	1.09901
ENSG00000005893	LAMP2	protein_coding	X	119561682	239164902	1241	1398.95	1091.3	1069.48	1212.66	1.12728	0.879373	0.861792	0.977163
ENSG00000005955	GGNBP2	protein_coding	17	34900737	69847015	1751.25	1681.65	1558.2	1598.46	1387.2	0.960257	0.889768	0.912755	0.792122
ENSG00000005961	ITGA2B	protein_coding	17	42449548	84916421	18.7924	14.5452	18.881	23.4062	20.8274	0.773991	1.00472	1.24552	1.10829
ENSG00000005981	ASB4	protein_coding	7	95107756	190277300	1	1.45516	1	1.24501	1	1.45516	1	1.24501	1
ENSG00000006007	GDE1	protein_coding	16	19513015	39046482	1480.72	1488.05	971.659	1373.46	785.349	1.00495	0.656206	0.927559	0.530382
ENSG00000006015	C19orf60	protein_coding	19	18699495	37402641	520.153	531.037	427.386	651.347	435.206	1.02092	0.821656	1.25222	0.836689
ENSG00000006016	CRLF1	protein_coding	19	18683030	37401581	30.0406	23.8234	29.6375	25.3566	22.9055	0.793041	0.986584	0.844078	0.762484
ENSG00000006025	OSBPL7	protein_coding	17	45884738	91783938	746.841	703.535	510.898	923.363	615.861	0.942015	0.684078	1.23636	0.824622
ENSG00000006042	TMEM98	protein_coding	17	31254928	62527052	457.55	433.306	478.899	423.643	410.732	0.947013	1.04666	0.925895	0.897677
ENSG00000006047	YBX2	protein_coding	17	7191571	14389505	602.082	550.158	392.654	632.917	340.973	0.913759	0.65216	1.05121	0.566324
ENSG00000006059	KRT33A	protein_coding	17	39502344	79009408	1	1	1	1	1.45264	1	1	1	1.45264
ENSG00000006062	MAP3K14	processed_transcript	17	43340488	86734902	258.505	258.631	850.681	220.887	521.914	1.00049	3.29077	0.854478	2.01897
ENSG00000006071	ABCC8	protein_coding	11	17414432	34912881	11.6501	11.4368	12.0408	12.2484	11.4683	0.981694	1.03354	1.05135	0.984397
ENSG00000006074	CCL18	protein_coding	17	34391640	68791032	1	1	1	1.34248	1	1	1	1.34248	1
ENSG00000006075	CCL3	protein_coding	17	34415602	68833117	1	1.44141	1	2.4358	677.224	1.44141	1	2.4358	677.224
ENSG00000006114	SYNRG	protein_coding	17	35874900	71844444	1436.72	1337.04	1286.42	1170.08	857.452	0.930625	0.895387	0.814415	0.596813
ENSG00000006116	CACNG3	protein_coding	16	24266874	48640996	1	1	1	1.24501	1	1	1	1.24501	1
ENSG00000006118	TMEM132A	protein_coding	11	60691935	121396566	148.715	156.639	134.268	156.703	117.869	1.05328	0.902855	1.05371	0.792581
ENSG00000006125	AP2B1	protein_coding	17	33905065	67958501	6592.16	6588.15	7046.73	6304.36	7090.64	0.999391	1.06896	0.956341	1.07562
ENSG00000006128	TAC1	protein_coding	7	97361220	194731004	1	1	1	1	1	1	1	1	1
ENSG00000006194	ZNF263	protein_coding	16	3313743	6665144	1158.49	1143.27	1137.12	1026.84	1128.47	0.986866	0.981559	0.886366	0.974089
ENSG00000006210	CX3CL1	protein_coding	16	57406370	114825330	1	1	1	1	2.04571	1	1	1	2.04571
ENSG00000006282	SPATA20	protein_coding	17	48620419	97253632	361.994	339.484	325.254	443.814	282.336	0.937814	0.898506	1.22602	0.779946
ENSG00000006283	CACNA1G	protein_coding	17	48638429	97343264	13.9302	27.5153	43.406	32.2502	31.7086	1.97523	3.11597	2.31513	2.27626
ENSG00000006327	TNFRSF12A	protein_coding	16	3068446	6140830	45.0842	44.5732	216.891	56.7859	99.9924	0.988665	4.81079	1.25955	2.2179
ENSG00000006377	DLX6	protein_coding	7	96634860	193275211	1.50318	1	1	1.24501	1	0.665258	0.665258	0.828251	0.665258
ENSG00000006432	MAP3K9	protein_coding	14	71189243	142465494	490.339	466.538	378.957	522.806	384.144	0.951459	0.772847	1.06621	0.783425
ENSG00000006451	RALA	protein_coding	7	39663082	79410805	915.982	924.07	748.415	1028.94	816.65	1.00883	0.817063	1.12332	0.891556
ENSG00000006453	BAIAP2L1	protein_coding	7	97920963	195951343	1	1	1	1.34248	1.22632	1	1	1.34248	1.22632
ENSG00000006459	KDM7A	protein_coding	7	139784546	279661381	227.198	181.353	345.421	234.648	252.067	0.798217	1.52035	1.03279	1.10946
ENSG00000006468	ETV1	protein_coding	7	13930853	27961903	48.6336	40.573	106.749	61.9457	94.8772	0.834259	2.19496	1.27372	1.95086
ENSG00000006530	AGK	protein_coding	7	141250989	282606033	774.837	752.712	768.974	790.817	1111.13	0.971446	0.992434	1.02062	1.43402
ENSG00000006534	ALDH3B1	protein_coding	11	67776048	135572792	1.44667	1	1.36259	1	1.46132	0.691243	0.941879	0.691243	1.01013
ENSG00000006555	TTC22	protein_coding	1	55245385	110512325	1	1	1	1	1	1	1	1	1
ENSG00000006576	PHTF2	protein_coding	7	77428122	155014940	525.883	499.921	622.561	495.236	516.603	0.950632	1.18384	0.941722	0.982352
ENSG00000006606	CCL26	protein_coding	7	75398851	150818065	1	1	1	1	1	1	1	1	1
ENSG00000006607	FARP2	protein_coding	2	242295658	484729914	1113.45	1053.06	943.554	844.072	1013.25	0.945761	0.847414	0.758069	0.910008
ENSG00000006611	USH1C	protein_coding	11	17515442	35081405	1	1	1	1	1	1	1	1	1
ENSG00000006625	GGCT	protein_coding	7	30536237	61127332	1349.24	1331.61	1141.96	1302.37	994.863	0.986932	0.846374	0.965261	0.73735
ENSG00000006634	DBF4	protein_coding	7	87505531	175044387	1614.92	1512.97	1679.79	1337.29	1323.79	0.936873	1.04017	0.828087	0.819726
ENSG00000006638	TBXA2R	protein_coding	19	3594504	7201342	1	1	1	1	1.35808	1	1	1	1.35808
ENSG00000006652	IFRD1	protein_coding	7	112063023	224184095	986.585	1037.34	1188.42	1355.58	2232.98	1.05145	1.20458	1.37401	2.26334
ENSG00000006659	LGALS14	protein_coding	19	40194946	80395030	1	1	1.45736	1	1.71616	1	1.45736	1	1.71616
ENSG00000006695	COX10	protein_coding	17	13972813	28084807	544.548	554.318	689.872	567.154	667.562	1.01794	1.26687	1.04151	1.2259
ENSG00000006704	GTF2IRD1	protein_coding	7	73868120	147885051	682.611	690.062	494.155	697.459	457.755	1.01092	0.723919	1.02175	0.670594
ENSG00000006712	PAF1	protein_coding	19	39876492	79758327	1953.63	1897.6	1961.74	2133.09	2130.93	0.971317	1.00415	1.09186	1.09075
ENSG00000006715	VPS41	protein_coding	7	38762563	77734557	878.555	855.036	802.488	853.014	867.864	0.97323	0.913418	0.970928	0.987831
ENSG00000006740	ARHGAP44	protein_coding	17	12692856	25587816	353.106	310.862	282.583	433.589	321.94	0.880364	0.800279	1.22793	0.911739
ENSG00000006744	ELAC2	protein_coding	17	12895708	25817212	3441.18	3357.26	2851.37	3460.87	2561.61	0.975613	0.828603	1.00572	0.744398
ENSG00000006747	SCIN	protein_coding	7	12610203	25303431	1	1	1.36259	1.39693	1.94248	1	1.36259	1.39693	1.94248
ENSG00000006756	ARSD	protein_coding	X	2822011	5669403	1	1	1	1	1	1	1	1	1
ENSG00000006757	PNPLA4	protein_coding	X	7866288	15762068	1	1.45516	1.36259	1	1	1.45516	1.36259	1	1
ENSG00000006788	MYH13	protein_coding	17	10201401	20477848	1.44667	1	2.31644	1	1.22632	0.691243	1.60123	0.691243	0.847686
ENSG00000006831	ADIPOR2	protein_coding	12	1797740	3695584	2300.23	2209.57	3236.53	2418.39	2802.84	0.960588	1.40705	1.05137	1.2185
ENSG00000006837	CDKL3	protein_coding	5	133541305	267248043	26.9139	32.0398	31.0221	33.8563	25.8848	1.19045	1.15264	1.25795	0.961764
ENSG00000007001	UPP2	protein_coding	2	158733214	317725880	1.24706	1.44141	1	1	1	1.15584	0.801885	0.801885	0.801885
ENSG00000007038	PRSS21	protein_coding	16	2867164	5743469	1	1.45978	1.22868	1.39693	1	1.45978	1.22868	1.39693	1
ENSG00000007047	MARK4	protein_coding	19	45582546	91391087	872.645	894.691	1033.64	992.951	912.327	1.02526	1.1845	1.13786	1.04547
ENSG00000007062	PROM1	protein_coding	4	15964699	32050700	1	1.22989	1.22868	2.47443	4.36346	1.22989	1.22868	2.47443	4.36346
ENSG00000007080	CCDC124	protein_coding	19	18043825	36098625	1806.56	1814.95	1714.3	2074.71	1630.7	1.00464	0.948928	1.14843	0.902654
ENSG00000007129	CEACAM21	protein_coding	19	42055886	84149083	25.5294	17.9611	37.6608	33.4234	19.4041	0.703548	1.4752	1.30921	0.760068
ENSG00000007168	PAFAH1B1	protein_coding	17	2496504	5085413	4070.11	3912.29	3744.03	3782.24	3205.78	0.961224	0.919885	0.929273	0.787639
ENSG00000007171	NOS2	protein_coding	17	26083792	52211317	2.50048	1.45978	1.59127	1.98442	2.98819	0.583799	0.636386	0.793615	1.19505
ENSG00000007174	DNAH9	protein_coding	17	11501748	23374813	2.45302	1.45516	1.45736	1.24501	1.46132	0.593211	0.59411	0.50754	0.595721
ENSG00000007202	KIAA0100	protein_coding	17	26941458	53913930	5226.02	5283.56	4202.84	5106.94	3957.95	1.01101	0.804213	0.977213	0.757354
ENSG00000007216	SLC13A2	protein_coding	17	26800311	53625110	1	1	1	1.24501	1	1	1	1.24501	1
ENSG00000007237	GAS7	protein_coding	17	9813926	19915794	4154.7	3633.9	3045.85	3442.65	3437.88	0.874648	0.73311	0.828615	0.827468
ENSG00000007255	TRAPPC6A	protein_coding	19	45666186	91347681	149.58	140.579	152.948	183.44	128.72	0.939826	1.02252	1.22637	0.860543
ENSG00000007264	MATK	protein_coding	19	3777971	7580098	505.774	493.776	526.518	495.19	321.307	0.976279	1.04101	0.979075	0.635278
ENSG00000007306	CEACAM7	protein_coding	19	42177235	84388130	1	1	1	1	1	1	1	1	1
ENSG00000007312	CD79B	protein_coding	17	62006100	124015814	1.94079	1	1	1.79386	1.35808	0.515253	0.515253	0.924294	0.699754
ENSG00000007314	SCN4A	protein_coding	17	62015914	124066192	1.49413	3.93333	1.45736	1.64194	2.3666	2.63253	0.975395	1.09893	1.58394
ENSG00000007341	ST7L	protein_coding	1	113066140	226229587	285.411	284.293	326.996	282.42	300.103	0.996083	1.1457	0.989521	1.05148
ENSG00000007350	TKTL1	protein_coding	X	153524024	307082724	42.2853	30.6784	24.8596	27.1076	25.7837	0.725509	0.5879	0.641064	0.609756
ENSG00000007372	PAX6	protein_coding	11	31806340	63645849	103.379	91.2585	191.814	93.0116	101.692	0.882759	1.85545	0.899717	0.983684
ENSG00000007376	RPUSD1	protein_coding	16	834974	1673371	1118.98	1053.85	678.03	1065.71	521.609	0.94179	0.605934	0.952393	0.466145
ENSG00000007384	RHBDF1	protein_coding	16	108058	234412	13.1031	12.7519	10.5983	20.6208	13.3449	0.973197	0.808837	1.57373	1.01845
ENSG00000007392	LUC7L	protein_coding	16	238968	518430	1370.3	1282.81	1587.1	1458.15	1380.25	0.936155	1.15821	1.06411	1.00726
ENSG00000007402	CACNA2D2	protein_coding	3	50400233	100941908	91.9339	101.917	92.6113	96.4671	89.348	1.10859	1.00737	1.04931	0.971872
ENSG00000007516	BAIAP3	protein_coding	16	1383602	2783041	44.5307	45.9295	105.672	59.6127	65.3613	1.03141	2.37302	1.33869	1.46778
ENSG00000007520	TSR3	protein_coding	16	1399241	2801153	1031.72	1136.45	818.921	1187.64	747.713	1.10151	0.793745	1.15113	0.724726
ENSG00000007541	PIGQ	protein_coding	16	616995	1251131	1059.44	1045.11	969.279	1314.27	1052.97	0.986471	0.914897	1.24053	0.993896
ENSG00000007545	CRAMP1L	protein_coding	16	1662326	3390235	558.934	600.88	530.925	654.713	513.662	1.07505	0.949888	1.17136	0.919003
ENSG00000007866	TEAD3	protein_coding	6	35441374	70906227	95.0026	81.93	187.341	87.271	168.058	0.862397	1.97196	0.918617	1.76898
ENSG00000007908	SELE	protein_coding	1	169691781	339425627	1	1	1	1	1.35808	1	1	1	1.35808
ENSG00000007923	DNAJC11	protein_coding	1	6694228	13456212	2846.48	2835.37	2472.05	2850.21	2215.52	0.996098	0.868461	1.00131	0.778337
ENSG00000007933	FMO3	protein_coding	1	171060018	342146977	1	1.22989	1	1	1.35808	1.22989	1	1	1.35808
ENSG00000007944	MYLIP	protein_coding	6	16129356	32277835	68.6148	50.7846	75.7909	112.803	106.796	0.74014	1.10459	1.644	1.55645
ENSG00000007952	NOX1	protein_coding	X	100098313	200227647	1	1	1	1	1	1	1	1	1
ENSG00000007968	E2F2	protein_coding	1	23832922	47690634	2827.53	2650.65	1821.22	1973.89	1200.53	0.937445	0.644104	0.698098	0.424588
ENSG00000008018	PSMB1	protein_coding	6	170844205	341706634	3908.13	3929	4229.26	3970.63	4141.96	1.00534	1.08217	1.01599	1.05983
ENSG00000008056	SYN1	protein_coding	X	47431303	94910555	98.3658	84.6976	110.381	107.94	104.52	0.861048	1.12215	1.09733	1.06256
ENSG00000008083	JARID2	protein_coding	6	15246527	30768779	2062.36	2279.81	3339.9	3089.25	4676.77	1.10543	1.61945	1.49792	2.26768
ENSG00000008086	CDKL5	protein_coding	X	18443703	37115452	35.6198	46.4535	37.8003	43.1102	60.7763	1.30415	1.06122	1.21029	1.70625
ENSG00000008118	CAMK1G	protein_coding	1	209757062	419544345	1	1	1	1	3.54407	1	1	1	3.54407
ENSG00000008128	CDK11A	protein_coding	1	1634169	3289935	478.283	471.719	546.24	553.112	508.896	0.986277	1.14209	1.15645	1.06401
ENSG00000008130	NADK	protein_coding	1	1682671	3394567	2195.66	2081.54	1767.16	2411.59	1655.47	0.948027	0.804844	1.09834	0.753975
ENSG00000008196	TFAP2B	protein_coding	6	50786436	101601762	1	1	1.53099	1	3.19467	1	1.53099	1	3.19467
ENSG00000008197	TFAP2D	protein_coding	6	50681541	101422242	1.98825	2.81612	2.48485	2.41997	4.00539	1.41638	1.24977	1.21714	2.01453
ENSG00000008226	DLEC1	protein_coding	3	38080696	76246212	26.08	15.9519	14.9792	59.2631	46.225	0.611652	0.574355	2.27236	1.77243
ENSG00000008256	CYTH3	protein_coding	7	6201407	12513682	593.86	589.561	446.664	655.988	537.245	0.992763	0.752137	1.10462	0.904668
ENSG00000008277	ADAM22	protein_coding	7	87563458	175395662	403.086	384.795	282.54	395.359	283.71	0.954621	0.700942	0.980831	0.703846
ENSG00000008282	SYPL1	protein_coding	7	105730949	211483971	1602.99	1549.23	1434.58	1224.26	1223.11	0.96646	0.894937	0.763732	0.763019
ENSG00000008283	CYB561	protein_coding	17	61509665	123033404	3.63182	5.93348	2.71353	3.76269	1.68764	1.63374	0.747152	1.03603	0.46468
ENSG00000008294	SPAG9	protein_coding	17	49039535	98237761	1350.8	1319.53	1365.75	1893.23	2255.81	0.97685	1.01107	1.40156	1.66999
ENSG00000008300	CELSR3	protein_coding	3	48673902	97374250	2863.63	2718.62	1665.81	2525.37	1377	0.949362	0.58171	0.881875	0.480859
ENSG00000008311	AASS	protein_coding	7	121715701	243500035	240.428	233.988	162.428	239.476	196.052	0.973216	0.675579	0.996041	0.815431
ENSG00000008323	PLEKHG6	protein_coding	12	6419602	12857274	1	3.5104	1.36259	1	2.37527	3.5104	1.36259	1	2.37527
ENSG00000008324	SS18L2	protein_coding	3	42623332	85259938	408.228	423.126	381.648	461.867	410.375	1.03649	0.934888	1.13139	1.00526
ENSG00000008382	MPND	protein_coding	19	4343524	8703607	419.123	398.914	330.034	442.65	347.739	0.951783	0.787438	1.05613	0.829681
ENSG00000008394	MGST1	protein_coding	12	16500076	33262269	1	1	1	1	1	1	1	1	1
ENSG00000008405	CRY1	protein_coding	12	107385142	214872749	749.459	735.123	810.439	1198.24	2892.2	0.980871	1.08137	1.59881	3.85905
ENSG00000008438	PGLYRP1	protein_coding	19	46522411	93048734	1	1	1	1	1.35808	1	1	1	1.35808
ENSG00000008441	NFIX	protein_coding	19	13106422	26316032	456.253	458.253	498.172	401.894	472.084	1.00438	1.09188	0.880858	1.0347
ENSG00000008513	ST3GAL1	protein_coding	8	134467091	269051274	568.124	449.825	974.058	460.81	275.054	0.791772	1.71452	0.811108	0.484144
ENSG00000008516	MMP25	protein_coding	16	3096682	6207409	11.4023	10.6875	21.589	9.76227	10.6291	0.937315	1.89339	0.856166	0.932187
ENSG00000008517	IL32	protein_coding	16	3115298	6247206	1350.5	1531.88	1287.89	1305.74	1158.05	1.13431	0.95364	0.96686	0.857502
ENSG00000008710	PKD1	protein_coding	16	2138711	4324610	1678.25	1803.01	1139.88	1973.28	873.862	1.07434	0.679209	1.1758	0.520699
ENSG00000008735	MAPK8IP2	protein_coding	22	51039114	102091523	75.6246	72.5187	78.1881	95.9957	66.7304	0.958931	1.0339	1.26937	0.88239
ENSG00000008838	MED24	protein_coding	17	38175350	76392818	2487.78	2517.7	2506.94	2659.11	2417.62	1.01202	1.0077	1.06887	0.971796
ENSG00000008853	RHOBTB2	protein_coding	8	22844930	45722642	644.47	640.715	477.558	621.889	284.878	0.994174	0.74101	0.964963	0.442034
ENSG00000008869	HEATR5B	protein_coding	2	37195526	74507011	441.568	457.173	321.911	512.083	405.911	1.03534	0.729016	1.15969	0.919249
ENSG00000008952	SEC62	protein_coding	3	169684423	339400584	1272.76	1175	1599.45	1272.18	1801.86	0.92319	1.25668	0.999543	1.41571
ENSG00000008988	RPS20	protein_coding	8	56979854	113966923	7725.58	7852.98	8106.31	8573.9	8375.03	1.01649	1.04928	1.10981	1.08407
ENSG00000009307	CSDE1	protein_coding	1	115259534	230560831	12948.6	12711.9	12414	11808.8	13662.8	0.981722	0.958713	0.911977	1.05516
ENSG00000009335	UBE3C	protein_coding	7	156931607	313993673	2378.67	2335.28	2068.19	2071.19	2286.25	0.981762	0.869473	0.870737	0.96115
ENSG00000009413	REV3L	protein_coding	6	111620234	223425152	748.537	738.4	453.425	761.377	541.178	0.986457	0.605748	1.01715	0.722981
ENSG00000009694	TENM1	protein_coding	X	123509753	247607419	8.21985	8.68751	7.78048	6.65005	2.63879	1.05689	0.946548	0.809023	0.321026
ENSG00000009709	PAX7	protein_coding	1	18957500	38032860	1	1	1	1	1	1	1	1	1
ENSG00000009724	MASP2	protein_coding	1	11086580	22193870	20.4617	22.8442	36.447	44.4584	15.9922	1.11644	1.78123	2.17277	0.78157
ENSG00000009765	IYD	protein_coding	6	150690028	301417133	2.19691	1.45978	1.59127	1.39693	2.07423	0.664469	0.724322	0.635863	0.944161
ENSG00000009780	FAM76A	protein_coding	1	28052490	56142123	230.321	234.19	112.699	267.909	147.027	1.0168	0.489313	1.1632	0.638358
ENSG00000009790	TRAF3IP3	protein_coding	1	209929377	419885045	2030.09	1844.03	1382.05	1267.38	667.968	0.90835	0.68078	0.624296	0.329034
ENSG00000009830	POMT2	protein_coding	14	77741299	155528526	569.834	569.312	446.82	649.661	454.075	0.999085	0.784123	1.14009	0.796855
ENSG00000009844	VTA1	protein_coding	6	142468367	285014193	1319.86	1250.7	1327.28	1236.2	1436.04	0.947603	1.00562	0.93662	1.08803
ENSG00000009950	MLXIPL	protein_coding	7	73007524	146046397	6.87984	6.41162	9.52387	11.4545	11.2221	0.931943	1.38432	1.66494	1.63116
ENSG00000009954	BAZ1B	protein_coding	7	72854728	145791336	6222.15	6090.93	5013.21	5225.57	4181.29	0.978911	0.805704	0.839833	0.672001
ENSG00000010017	RANBP9	protein_coding	6	13621730	27333526	1868.6	1817.7	2131.58	2318.5	2231.06	0.97276	1.14074	1.24077	1.19397
ENSG00000010030	ETV7	protein_coding	6	36322419	72678583	1.44667	1	1	1	1	0.691243	0.691243	0.691243	0.691243
ENSG00000010072	SPRTN	protein_coding	1	231472850	462963619	411.471	396.569	398.473	354.039	477	0.963783	0.968409	0.860422	1.15926
ENSG00000010165	METTL13	protein_coding	1	171750788	343533951	1621.77	1604.89	1245.4	1541.13	1322.83	0.989594	0.767931	0.950276	0.815673
ENSG00000010219	DYRK4	protein_coding	12	4671370	9394695	563.752	537.831	528.002	578.06	511.378	0.954019	0.936585	1.02538	0.907096
ENSG00000010244	ZNF207	protein_coding	17	30677136	61386041	5592.38	5418.64	6259.41	4604.45	5376.98	0.968932	1.11927	0.823343	0.961482
ENSG00000010256	UQCRC1	protein_coding	3	48636435	97284844	3904.13	3837.32	3982.44	4476.39	3948.88	0.982887	1.02006	1.14658	1.01146
ENSG00000010270	STARD3NL	protein_coding	7	38217824	76488096	1008.25	1071.21	1062.36	1185.06	1257.26	1.06244	1.05367	1.17537	1.24697
ENSG00000010278	CD9	protein_coding	12	6308881	12656306	406.413	382.697	310.56	364.304	357.79	0.941646	0.764148	0.896389	0.880361
ENSG00000010282	HHATL	protein_coding	3	42734155	85478474	1	1.22989	1	1.83249	1.81939	1.22989	1	1.83249	1.81939
ENSG00000010292	NCAPD2	protein_coding	12	6602522	13243643	4440.95	4157.56	5267.18	3843.61	3846.52	0.936186	1.18605	0.865494	0.866147
ENSG00000010295	IFFO1	protein_coding	12	6647541	13312780	729.43	673.93	310.675	749.46	377.192	0.923914	0.425914	1.02746	0.517105
ENSG00000010310	GIPR	protein_coding	19	46171502	92358484	111.948	97.0978	450.731	121.126	148.455	0.86735	4.02627	1.08199	1.32611
ENSG00000010318	PHF7	protein_coding	3	52444673	104902330	614.034	525.84	284.746	435.93	208.278	0.856369	0.463731	0.709945	0.339196
ENSG00000010319	SEMA3G	protein_coding	3	52467069	104946170	223.08	199.729	64.3397	161.359	53.0015	0.895328	0.288416	0.723326	0.23759
ENSG00000010322	NISCH	protein_coding	3	52489134	105016221	2737.43	2518.63	3220.7	2742.43	2001.2	0.92007	1.17654	1.00183	0.731048
ENSG00000010327	STAB1	protein_coding	3	52529354	105087865	4.82873	4.4161	8.34597	7.10143	6.17403	0.914546	1.7284	1.47066	1.2786
ENSG00000010361	FUZ	protein_coding	19	50310126	100630759	879.112	838.503	730.253	1010.25	768.758	0.953807	0.830671	1.14917	0.874471
ENSG00000010379	SLC6A13	protein_coding	12	329789	701828	3.14675	4.84376	12.4457	5.1985	15.3418	1.53929	3.9551	1.65202	4.87544
ENSG00000010404	IDS	protein_coding	X	148558521	297173991	1011.16	964.959	1036.1	1376.9	1342.85	0.95431	1.02466	1.3617	1.32803
ENSG00000010438	PRSS3	protein_coding	9	33750515	67549745	1	1.22989	1	1	1	1.22989	1	1	1
ENSG00000010539	ZNF200	protein_coding	16	3272325	6558546	348.492	351.455	328.221	326.011	306.964	1.0085	0.941833	0.935493	0.880837
ENSG00000010610	CD4	protein_coding	12	6896024	13825998	32.521	28.8485	16.4696	21.512	15.0209	0.887074	0.50643	0.661481	0.461883
ENSG00000010626	LRRC23	protein_coding	12	6982733	14006140	172.688	168.703	155.978	228.03	170.268	0.976924	0.903233	1.32047	0.985983
ENSG00000010671	BTK	protein_coding	X	100604435	201245618	4.98088	2.59998	2.94221	3.80132	4.55259	0.521992	0.5907	0.763182	0.914013
ENSG00000010704	HFE	protein_coding	6	26087509	52186080	1.44667	1	1	1	1	0.691243	0.691243	0.691243	0.691243
ENSG00000010803	SCMH1	protein_coding	1	41492872	83200698	1645.9	1680.35	1534.37	1565.38	1351.01	1.02093	0.932235	0.951077	0.820835
ENSG00000010810	FYN	protein_coding	6	111981535	224176190	1612.89	1474.55	1946.96	3314.55	4828.8	0.914232	1.20713	2.05504	2.99389
ENSG00000010818	HIVEP2	protein_coding	6	143072604	286338942	412.049	619.505	692.433	1821.83	4020.16	1.50348	1.68046	4.4214	9.75652
ENSG00000010932	FMO1	protein_coding	1	171217638	342472755	1	1.45516	1	1	1	1.45516	1	1	1
ENSG00000011007	TCEB3	protein_coding	1	24069645	48158194	1482.05	1510.66	1128.21	1429.92	1216.11	1.0193	0.761251	0.964825	0.820559
ENSG00000011009	LYPLA2	protein_coding	1	24117460	48239489	1492.02	1490.63	1911.64	1602.02	1558.8	0.999071	1.28124	1.07372	1.04476
ENSG00000011021	CLCN6	protein_coding	1	11866207	23769408	752.281	721.581	590.815	716.837	556.562	0.959192	0.785366	0.952886	0.739832
ENSG00000011028	MRC2	protein_coding	17	60704762	121475720	901.106	977.202	2050.91	1032.34	1624.18	1.08445	2.27599	1.14563	1.80244
ENSG00000011052	NME2	protein_coding	17	49230951	98480056	1	1	1	1	1	1	1	1	1
ENSG00000011083	SLC6A7	protein_coding	5	149569520	299171871	1	1	1	1	1	1	1	1	1
ENSG00000011105	TSPAN9	protein_coding	12	3186521	6582251	86.8796	87.7507	128.937	85.9195	93.6431	1.01003	1.48409	0.988949	1.07785
ENSG00000011114	BTBD7	protein_coding	14	93703896	187503334	602.259	615.589	517.689	597.281	545.805	1.02213	0.859579	0.991735	0.906263
ENSG00000011132	APBA3	protein_coding	19	3750817	7512514	557.316	806.715	973.008	683.308	928.523	1.4475	1.74588	1.22607	1.66606
ENSG00000011143	MKS1	protein_coding	17	56282803	112579769	621.224	644.247	493.211	685.843	519.262	1.03706	0.793934	1.10402	0.835869
ENSG00000011198	ABHD5	protein_coding	3	43731605	87507468	305.509	277.377	292.314	304.872	372.976	0.907916	0.956808	0.997915	1.22083
ENSG00000011201	KAL1	protein_coding	X	8496915	17197142	4.03104	11.1473	5.81712	4.38441	3.30907	2.76537	1.44308	1.08766	0.820899
ENSG00000011243	AKAP8L	protein_coding	19	15490859	31020811	1767.69	1633.12	2087.24	1739.85	1668.1	0.923874	1.18077	0.98425	0.943661
ENSG00000011258	MBTD1	protein_coding	17	49254786	98592310	823.073	867.27	636.752	713.791	641.571	1.0537	0.773627	0.867227	0.779483
ENSG00000011260	UTP18	protein_coding	17	49337889	98713186	1755.98	1703.2	1541.22	1644.89	1443.58	0.969942	0.877698	0.936734	0.82209
ENSG00000011275	RNF216	protein_coding	7	5659678	11481048	2423.01	2349.26	2289.06	2778.18	2808.94	0.969561	0.944718	1.14658	1.15927
ENSG00000011295	TTC19	protein_coding	17	15902694	31851023	1554.48	1492.4	1305.93	1798.79	1577.29	0.960065	0.840106	1.15716	1.01468
ENSG00000011304	PTBP1	protein_coding	19	797075	1609402	13322.8	13148.1	15831.9	13234.2	16106.7	0.98688	1.18833	0.993345	1.20895
ENSG00000011332	DPF1	protein_coding	19	38701646	77422000	343.352	331.418	618.709	668.867	461.333	0.965245	1.80197	1.94805	1.34362
ENSG00000011347	SYT7	protein_coding	11	61282785	122631405	150.242	164.534	146.963	136.193	99.8848	1.09513	0.978176	0.906493	0.664827
ENSG00000011376	LARS2	protein_coding	3	45429998	91020911	1371.5	1363.49	1062.68	1317.56	830.878	0.994158	0.774829	0.960671	0.605818
ENSG00000011405	PIK3C2A	protein_coding	11	17099277	34328807	673.383	665.071	759.31	605.681	909.635	0.987657	1.12761	0.899461	1.35084
ENSG00000011422	PLAUR	protein_coding	19	44150247	88324946	181.665	170.207	423.828	185.209	266.41	0.936928	2.33302	1.01951	1.46649
ENSG00000011426	ANLN	protein_coding	7	36429415	72922815	1519.31	1507	1167.22	1213.36	892.734	0.991896	0.768254	0.798628	0.587591
ENSG00000011451	WIZ	protein_coding	19	15532319	31093081	1823.79	1826.58	1917.22	1908.22	1838.03	1.00153	1.05123	1.0463	1.00781
ENSG00000011454	RABGAP1	protein_coding	9	125703112	251570257	1249.35	1216.91	1117.53	1286.33	1242.41	0.974031	0.894489	1.0296	0.99444
ENSG00000011465	DCN	protein_coding	12	91539025	183115925	1.75024	1.22989	1	1	1	0.702697	0.571351	0.571351	0.571351
ENSG00000011478	QPCTL	protein_coding	19	46195741	92402988	297.066	271.431	245.133	485.467	385.95	0.913706	0.825179	1.63421	1.29921
ENSG00000011485	PPP5C	protein_coding	19	46850251	93746489	2943.36	2954.43	2731.47	3156.87	2621.88	1.00376	0.928011	1.07254	0.890777
ENSG00000011523	CEP68	protein_coding	2	65283500	130597638	406.803	401.779	170.095	316.896	161.312	0.987649	0.418125	0.778991	0.396537
ENSG00000011566	MAP4K3	protein_coding	2	39476407	79140860	150.102	140.832	143.017	142.944	188.343	0.938247	0.952803	0.952312	1.25477
ENSG00000011590	ZBTB32	protein_coding	19	36195429	72403369	6.12055	3.94257	1.53099	9.64457	20.4783	0.644153	0.250139	1.57577	3.34582
ENSG00000011600	TYROBP	protein_coding	19	36395303	72794500	1.50318	1	1.45736	1	2.30055	0.665258	0.969523	0.665258	1.53046
ENSG00000011638	TMEM159	protein_coding	16	21169698	42361635	231.11	228.507	210.232	232.545	150.821	0.988739	0.909664	1.00621	0.652596
ENSG00000011677	GABRA3	protein_coding	X	151334706	302954536	1.24706	1.22989	1	1.73941	1.81939	0.986228	0.801885	1.39481	1.45894
ENSG00000012048	BRCA1	protein_coding	17	41196312	82473812	1812.82	1798.23	1526.01	1948.76	1641.46	0.991949	0.841786	1.07498	0.905471
ENSG00000012061	ERCC1	protein_coding	19	45910591	91892677	1130.87	1106.57	1276.88	1193.57	1180.1	0.978514	1.12911	1.05544	1.04353
ENSG00000012124	CD22	protein_coding	19	35810164	71648422	1	1	1	1	1	1	1	1	1
ENSG00000012171	SEMA3B	processed_transcript	3	50304990	100619967	14.0341	25.3592	17.3663	30.1277	26.7179	1.80696	1.23744	2.14674	1.90378
ENSG00000012174	MBTPS2	protein_coding	X	21857754	43761296	294.456	303.247	265.903	294.626	289.621	1.02985	0.903031	1.00058	0.983579
ENSG00000012211	PRICKLE3	protein_coding	X	49031151	98073996	208.529	218.838	193.269	206.534	168.576	1.04944	0.926821	0.99043	0.808406
ENSG00000012223	LTF	protein_coding	3	46477136	93003860	1.24706	1.68505	4.06447	1.58748	2.94232	1.35121	3.25923	1.27298	2.3594
ENSG00000012232	EXTL3	protein_coding	8	28457986	57071102	869.109	900.247	857.238	873.98	756.796	1.03583	0.986341	1.0056	0.870772
ENSG00000012504	NR1H4	protein_coding	12	100867486	201825677	1	1.45516	1.36259	1.24501	1.46132	1.45516	1.36259	1.24501	1.46132
ENSG00000012660	ELOVL5	protein_coding	6	53132196	106346143	7283.07	7643.08	6110.25	8632.35	7533.65	1.04943	0.838966	1.18526	1.03441
ENSG00000012779	ALOX5	protein_coding	10	45869661	91811222	30.1083	35.4468	16.3913	35.3825	13.5225	1.17731	0.544412	1.17517	0.44913
ENSG00000012817	KDM5D	protein_coding	Y	21865751	43772576	770.323	722.207	874.718	779.05	881.947	0.937538	1.13552	1.01133	1.14491
ENSG00000012822	CALCOCO1	protein_coding	12	54104903	108226432	473.307	437.457	458.797	491.251	463.243	0.924255	0.969343	1.03791	0.978736
ENSG00000012963	UBR7	protein_coding	14	93673401	187368962	2179.28	2015.57	2136.4	2085.68	2110.8	0.924876	0.98032	0.95705	0.968577
ENSG00000012983	MAP4K5	protein_coding	14	50885219	101913063	510.703	540.525	402.258	456.551	578.678	1.05839	0.787655	0.893965	1.1331
ENSG00000013016	EHD3	protein_coding	2	31456880	62949193	79.0585	77.4192	46.9269	78.2813	39.4379	0.979265	0.593573	0.990169	0.498845
ENSG00000013275	PSMC4	protein_coding	19	40476912	80964260	3376.59	3741.74	4331.88	3619.26	4018.52	1.10814	1.28292	1.07187	1.19011
ENSG00000013288	MAN2B2	protein_coding	4	6576902	13201991	1288.04	1291.42	1234.48	1404.05	1136.03	1.00262	0.958415	1.09006	0.881984
ENSG00000013293	SLC7A14	protein_coding	3	170177372	340481235	1	1	1	1.24501	1	1	1	1.24501	1
ENSG00000013297	CLDN11	protein_coding	3	170136653	340714822	3.24166	5.28978	4.97919	4.76294	4.70419	1.63181	1.536	1.46929	1.45117
ENSG00000013306	SLC25A39	protein_coding	17	42396993	84799231	2974.91	2888.84	2576.4	3319.73	2542.79	0.971066	0.866044	1.11591	0.854743
ENSG00000013364	MVP	protein_coding	16	29831715	59691070	222.309	198.749	146.649	267.343	147.215	0.894024	0.659664	1.20258	0.662209
ENSG00000013374	NUB1	protein_coding	7	151038785	302114320	1211.08	1156.53	1300.13	1136.42	1048.26	0.954958	1.07353	0.938355	0.865558
ENSG00000013375	PGM3	protein_coding	6	83870869	167774524	451.961	421.924	384.388	452.251	559.535	0.933543	0.85049	1.00064	1.23802
ENSG00000013392	RWDD2A	protein_coding	6	83903098	167811749	150.101	145.204	90.5964	166.965	123.258	0.967379	0.60357	1.11235	0.821168
ENSG00000013441	CLK1	protein_coding	2	201717732	403447154	1229.08	1074.48	1631.69	1117.6	1521.15	0.874216	1.32757	0.909295	1.23763
ENSG00000013503	POLR3B	protein_coding	12	106751436	213655412	573.035	585.616	478.223	606.004	511.945	1.02196	0.834544	1.05754	0.893392
ENSG00000013523	ANGEL1	protein_coding	14	77253588	154546177	865.795	852.567	635.539	838.578	666.69	0.984722	0.734052	0.968564	0.770032
ENSG00000013561	RNF14	protein_coding	5	141337893	282707749	833.916	842.561	802.477	925.521	847.584	1.01037	0.962299	1.10985	1.01639
ENSG00000013563	DNASE1L1	protein_coding	X	153629579	307270028	157.852	153.65	114.688	162.212	99.6737	0.973386	0.726553	1.02763	0.631439
ENSG00000013573	DDX11	protein_coding	12	31226779	62484504	2838.33	2727.53	2583.95	2879.58	2263.72	0.960963	0.910374	1.01453	0.797551
ENSG00000013583	HEBP1	protein_coding	12	13127798	26281005	261.446	267.91	212.829	291.917	194.021	1.02472	0.814045	1.11655	0.742106
ENSG00000013588	GPRC5A	protein_coding	12	13043716	26114587	1.89334	1.22989	2.41122	1.98442	2.82791	0.649587	1.27353	1.0481	1.49361
ENSG00000013619	MAMLD1	protein_coding	X	149529689	299212137	126.75	127.816	110.669	145.231	381.797	1.0084	0.873127	1.14581	3.0122
ENSG00000013725	CD6	protein_coding	11	60739115	121526964	937.093	931.655	1310.52	875.83	1171.6	0.994197	1.39849	0.934624	1.25025
ENSG00000013810	TACC3	protein_coding	4	1723227	3470125	4573.57	4190.21	3351.24	3550.89	1572.46	0.916179	0.732739	0.776394	0.343814
ENSG00000014123	UFL1	protein_coding	6	96969471	193972623	763.58	745.356	693.305	753.881	676.61	0.976133	0.907966	0.987298	0.886103
ENSG00000014138	POLA2	protein_coding	11	65029233	130102293	1775.91	1752.04	1662.4	1754.92	1598.67	0.986556	0.936081	0.988178	0.900198
ENSG00000014164	ZC3H3	protein_coding	8	144519825	289143448	678.852	648.458	471.865	637.178	438.869	0.955228	0.695093	0.938611	0.646487
ENSG00000014216	CAPN1	protein_coding	11	64948037	129927514	2443.47	2324.34	2210.57	2485.7	2078.07	0.951247	0.904685	1.01728	0.85046
ENSG00000014257	ACPP	protein_coding	3	132036211	264123353	4.07849	3.04601	4.69023	18.0573	4.93919	0.746846	1.14999	4.42745	1.21103
ENSG00000014641	MDH1	protein_coding	2	63815743	127650074	3390.47	3328.52	3185.77	3433.23	3478.64	0.981727	0.939624	1.01261	1.02601
ENSG00000014824	SLC30A9	protein_coding	4	41992489	84084963	1148.15	1192.78	1028.27	1186.55	1304.4	1.03887	0.895586	1.03345	1.13608
ENSG00000014914	MTMR11	protein_coding	1	149900543	299809334	5.36199	6.65064	20.1253	22.2488	36.173	1.24033	3.75333	4.14936	6.74619
ENSG00000014919	COX15	protein_coding	10	101471601	202963458	1168.91	1141.3	842.551	1135.63	715.501	0.976375	0.720798	0.97153	0.612108
ENSG00000015133	CCDC88C	protein_coding	14	91737667	183621855	4356.93	4607.73	3334.53	3942.8	1504.53	1.05756	0.76534	0.904947	0.345319
ENSG00000015153	YAF2	protein_coding	12	42550906	85183057	200.203	219.639	265.461	172.036	201.64	1.09708	1.32596	0.859307	1.00718
ENSG00000015171	ZMYND11	protein_coding	10	180405	480982	1160.27	1079.07	917.058	1105.19	996.726	0.930017	0.790384	0.952527	0.859047
ENSG00000015285	WAS	protein_coding	X	48534985	97084803	2121.49	2034.86	2075.73	2098.66	1627.43	0.959166	0.978428	0.989238	0.767114
ENSG00000015413	DPEP1	protein_coding	16	89679716	179384555	1.94079	1	1.81995	2.96883	1.46132	0.515253	0.937735	1.5297	0.752948
ENSG00000015475	BID	protein_coding	22	18216906	36474442	2746.75	2877	2623.21	2364.15	1949.95	1.04742	0.955024	0.860708	0.70991
ENSG00000015479	MATR3	protein_coding	5	138609441	277276801	9596.95	9434.51	8863.85	8264	9285.81	0.983073	0.92361	0.861107	0.967579
ENSG00000015520	NPC1L1	protein_coding	7	44552134	89133048	7.72572	5.97021	2.86858	8.63736	3.44083	0.772771	0.371303	1.118	0.445374
ENSG00000015532	XYLT2	protein_coding	17	48423453	96863952	441.218	422.018	202.897	508.068	182.224	0.956486	0.459857	1.15151	0.413001
ENSG00000015568	RGPD5	protein_coding	2	110550335	221165607	4.22991	3.92882	8.5268	3.51769	11.7322	0.928818	2.01583	0.831622	2.77362
ENSG00000015592	STMN4	protein_coding	8	27092840	54208777	1.94079	1.6713	1.81995	2.22503	1.5844	0.861141	0.937735	1.14645	0.816367
ENSG00000015676	NUDCD3	protein_coding	7	44418720	88949199	1248.18	1212.87	928.148	1375.35	778.809	0.971713	0.743602	1.10188	0.623957
ENSG00000016082	ISL1	protein_coding	5	50678921	101369485	1.50318	1	1	1	1	0.665258	0.665258	0.665258	0.665258
ENSG00000016391	CHDH	protein_coding	3	53846362	107726779	2.25341	3.72643	3.70188	5.72713	2.95967	1.65368	1.64279	2.54154	1.31342
ENSG00000016402	IL20RA	protein_coding	6	137321108	274687406	1	1	1	1	1	1	1	1	1
ENSG00000016490	CLCA1	protein_coding	1	86934051	173900023	1.94984	1.90118	1.45736	5.86323	2.98819	0.975044	0.747425	3.00702	1.53253
ENSG00000016602	CLCA4	protein_coding	1	87012761	174059198	1	1	1	1	1	1	1	1	1
ENSG00000016864	GLT8D1	protein_coding	3	52728505	105468553	750.443	691.708	497.368	845.182	464.486	0.921734	0.662766	1.12624	0.618949
ENSG00000017260	ATP2C1	protein_coding	3	130569439	261304995	1833.67	2847.77	2883.61	2282.88	4607.8	1.55304	1.57259	1.24498	2.51288
ENSG00000017373	SRCIN1	protein_coding	17	36686251	73448434	75.3768	73.3321	86.3555	93.5077	89.5628	0.972875	1.14565	1.24054	1.1882
ENSG00000017427	IGF1	protein_coding	12	102789645	205664068	1.24706	1.22989	1	1	1.45264	0.986228	0.801885	0.801885	1.16485
ENSG00000017483	SLC38A5	protein_coding	X	48316920	96645564	958.665	914.596	837.972	905.869	762.795	0.954031	0.874103	0.944928	0.795685
ENSG00000017621	MAGIX	protein_coding	X	49019061	98043883	37.5579	34.4903	31.5959	47.5265	33.8454	0.918325	0.841259	1.26542	0.901153
ENSG00000017797	RALBP1	protein_coding	18	9475007	19013121	2092.82	2073.06	1796.62	2082.41	1713.33	0.990559	0.858468	0.995027	0.818672
ENSG00000018189	RUFY3	protein_coding	4	71569921	143242953	502.722	510.14	414.999	463.393	339.161	1.01475	0.825504	0.921767	0.674649
ENSG00000018236	CNTN1	protein_coding	12	41086244	82552464	1.24706	1	1	1.34248	1.71616	0.801885	0.801885	1.07651	1.37616
ENSG00000018280	SLC11A1	protein_coding	2	219246752	438508369	5.83508	3.05514	1.45736	2.8213	2.27203	0.523581	0.249759	0.483506	0.389375
ENSG00000018408	WWTR1	protein_coding	3	149235022	298689523	6.02564	4.37023	7.81961	7.93392	8.48061	0.725273	1.29772	1.31669	1.40742
ENSG00000018510	AGPS	protein_coding	2	178257372	356665936	1678.43	1640.02	1297.01	1482.93	1338.74	0.977116	0.772748	0.883523	0.797615
ENSG00000018607	ZNF806	pseudogene	2	133066882	266143191	1	1	1	1	1	1	1	1	1
ENSG00000018610	CXorf56	protein_coding	X	118672112	237371509	654.332	663.392	652.806	629.865	700.963	1.01385	0.997668	0.962608	1.07127
ENSG00000018625	ATP1A2	protein_coding	1	160085549	320198930	1	1.44141	1	1	1.35808	1.44141	1	1	1.35808
ENSG00000018699	TTC27	protein_coding	2	32853099	65899217	450.82	542.917	532.215	407.703	590.73	1.20429	1.18055	0.904357	1.31034
ENSG00000018869	ZNF582	protein_coding	19	56887413	113792327	1.69373	3.02764	2.04863	1.64194	2.73335	1.78756	1.20954	0.969421	1.6138
ENSG00000019102	VSIG2	protein_coding	11	124617368	249239502	1	1	1	1	1	1	1	1	1
ENSG00000019144	PHLDB1	protein_coding	11	118477155	237005896	78.2603	96.5274	1970.22	82.637	2044	1.23342	25.1752	1.05593	26.118
ENSG00000019169	MARCO	protein_coding	2	119699742	239451978	2.89969	3.06437	2.12226	3.61077	1.46132	1.05679	0.731892	1.24523	0.503956
ENSG00000019186	CYP24A1	protein_coding	20	52769988	105560500	2.18786	1	1	1.49001	1	0.457069	0.457069	0.681038	0.457069
ENSG00000019485	PRDM11	protein_coding	11	45115564	90363298	178.899	178.129	133.106	156.136	112.67	0.995698	0.744032	0.872762	0.629795
ENSG00000019505	SYT13	protein_coding	11	45261852	90569722	5.83508	3.91046	4.58211	4.04632	2.26336	0.670163	0.785268	0.693448	0.387888
ENSG00000019549	SNAI2	protein_coding	8	49830249	99664548	2.19691	5.04604	6.50317	2.96883	4.35479	2.29688	2.96015	1.35137	1.98224
ENSG00000019582	CD74	protein_coding	5	149781200	299573692	1.75024	6.44825	3.39957	1.49001	3.31775	3.68421	1.94235	0.85132	1.8956
ENSG00000019991	HGF	protein_coding	7	81328322	162728076	1	1	1	1	1	1	1	1	1
ENSG00000019995	ZRANB1	protein_coding	10	126630692	253307450	683.724	655.989	623.078	789.019	735.796	0.959435	0.9113	1.154	1.07616
ENSG00000020129	NCDN	protein_coding	1	36023074	72055949	780.565	740.712	860.353	781.3	775.622	0.948944	1.10222	1.00094	0.993668
ENSG00000020181	GPR124	protein_coding	8	37641709	75344123	365.681	378.83	219.348	347.759	205.867	1.03596	0.599835	0.95099	0.562969
ENSG00000020219	CCT8L1P	pseudogene	7	152142562	304286797	1.50318	1.22989	1.68604	1.58748	1.22632	0.818193	1.12165	1.05609	0.81582
ENSG00000020256	ZFP64	protein_coding	20	50668202	101489049	635.289	594.659	467.83	638.083	462.337	0.936046	0.736405	1.0044	0.727759
ENSG00000020426	MNAT1	protein_coding	14	61201460	122638131	537.048	540.475	546.439	580.131	609.616	1.00638	1.01749	1.08022	1.13512
ENSG00000020577	SAMD4A	protein_coding	14	55033815	110293848	23.1062	36.8306	39.5639	23.6284	128.82	1.59397	1.71226	1.0226	5.57513
ENSG00000020633	RUNX3	protein_coding	1	25226002	50517614	1454.63	4963.08	7112.08	1446.65	5131.33	3.41192	4.88928	0.994516	3.52759
ENSG00000020922	MRE11A	protein_coding	11	94152895	188379969	669.292	648.96	659.169	613.633	773.202	0.969622	0.984876	0.916839	1.15525
ENSG00000021300	PLEKHB1	protein_coding	11	73357223	146731087	303.946	316.573	275.7	336.308	278.067	1.04154	0.907069	1.10647	0.914855
ENSG00000021355	SERPINB1	protein_coding	6	2832566	5674806	1.24706	1.22989	1.22868	1.24501	1.81072	0.986228	0.985261	0.998351	1.45199
ENSG00000021461	CYP3A43	protein_coding	7	99425636	198889354	1.75024	1.22989	1.22868	2.38135	2.26336	0.702697	0.702008	1.36058	1.29317
ENSG00000021488	SLC7A9	protein_coding	19	33321415	66682087	2.69103	1.91493	2.18254	4.69265	2.72468	0.711598	0.811041	1.74381	1.0125
ENSG00000021574	SPAST	protein_coding	2	32288680	64671386	351.639	352.853	256.766	365.504	303.228	1.00345	0.730197	1.03943	0.862328
ENSG00000021645	NRXN3	protein_coding	14	78708734	159039496	2.94715	3.4828	3.87028	4.10517	3.31775	1.18175	1.31323	1.39293	1.12575
ENSG00000021762	OSBPL5	protein_coding	11	3108346	6296315	495.846	469.732	346.882	364.279	213.13	0.947335	0.699576	0.734661	0.42983
ENSG00000021776	AQR	protein_coding	15	35147732	70409772	2150.73	2172.57	2109.22	1969.43	2209.96	1.01015	0.980698	0.915701	1.02754
ENSG00000021826	CPS1	protein_coding	2	211342406	422886237	26.4137	26.1358	16.6927	20.1578	21.258	0.989481	0.631973	0.76316	0.804811
ENSG00000021852	C8B	protein_coding	1	57394883	114826696	1	1	1	1.64194	1	1	1	1.64194	1
ENSG00000022267	FHL1	protein_coding	X	135229559	270523077	622.064	539.895	490.078	604.162	458.363	0.867908	0.787825	0.971221	0.736842
ENSG00000022277	RTFDC1	protein_coding	20	55043647	110137590	1830.02	1806.29	1927.67	1905.06	1824.52	0.987031	1.05336	1.041	0.996994
ENSG00000022355	GABRA1	protein_coding	5	161274197	322601172	1	1	1	1	2.03704	1	1	1	2.03704
ENSG00000022556	NLRP2	protein_coding	19	55464498	110977008	1	1.22989	1	1	1	1.22989	1	1	1
ENSG00000022567	SLC45A4	protein_coding	8	142217265	284535669	451.016	453.204	347.88	447.374	329.957	1.00485	0.771327	0.991925	0.731587
ENSG00000022840	RNF10	protein_coding	12	120971283	241986680	3188.57	3121.97	3441.65	3290.27	3383.03	0.979112	1.07937	1.03189	1.06098
ENSG00000022976	ZNF839	protein_coding	14	102783714	205592758	556.971	565.294	527.532	720.389	496.832	1.01494	0.947145	1.29341	0.892025
ENSG00000023041	ZDHHC6	protein_coding	10	114190058	228396730	1204.83	1126.66	1219.87	1210.56	1189.57	0.935123	1.01249	1.00475	0.987336
ENSG00000023171	GRAMD1B	protein_coding	11	123396344	246894826	221.277	197.008	244.17	244.885	188.339	0.890321	1.10346	1.10669	0.851143
ENSG00000023191	RNH1	protein_coding	11	494512	1001812	2332.5	2234.43	2149.31	2460.14	2129.74	0.957957	0.921463	1.05472	0.913071
ENSG00000023228	NDUFS1	protein_coding	2	206979541	414003868	2173.22	2201.68	1940.09	2162.6	1966.88	1.0131	0.892728	0.995114	0.905056
ENSG00000023287	RB1CC1	protein_coding	8	53535016	107193419	790.315	769.44	830.323	698.581	865.244	0.973586	1.05062	0.883927	1.09481
ENSG00000023318	ERP44	protein_coding	9	102741461	205602783	852.272	790.837	886.298	942.002	1019.95	0.927916	1.03992	1.10528	1.19674
ENSG00000023330	ALAS1	protein_coding	3	52232102	104480445	1524.02	2152.26	2786.07	1539.9	2234.83	1.41223	1.82811	1.01042	1.4664
ENSG00000023445	BIRC3	protein_coding	11	102188215	204398349	204.236	3436.38	3109.58	185.41	9549.03	16.8256	15.2255	0.907822	46.755
ENSG00000023516	AKAP11	protein_coding	13	42846289	85743685	810.33	851.605	725.952	888.261	1211.36	1.05094	0.895872	1.09617	1.49489
ENSG00000023572	GLRX2	protein_coding	1	193065598	386140842	114.381	107.296	81.2526	115.241	82.001	0.938059	0.710366	1.00752	0.716909
ENSG00000023608	SNAPC1	protein_coding	14	62229075	124492221	310.817	313.657	254.81	407.909	406.311	1.00914	0.819809	1.31238	1.30724
ENSG00000023697	DERA	protein_coding	12	16064106	32254326	377.441	376.252	309.038	395.594	337.19	0.996848	0.818772	1.04809	0.893356
ENSG00000023734	STRAP	protein_coding	12	16035325	32091737	3580.34	3505.76	3740.13	3517.77	4474.95	0.979169	1.04463	0.982525	1.24987
ENSG00000023839	ABCC2	protein_coding	10	101542489	203154438	51.3393	44.3388	57.3116	73.4753	52.8407	0.863642	1.11633	1.43117	1.02924
ENSG00000023892	DEF6	protein_coding	6	35265595	70555143	3082.61	2842.2	3347.29	2775.68	1973.55	0.922012	1.08586	0.900433	0.640219
ENSG00000023902	PLEKHO1	protein_coding	1	150121373	300258289	2570.8	2196.72	2305.34	1808.9	958.498	0.854489	0.896743	0.703632	0.372841
ENSG00000023909	GCLM	protein_coding	1	94350761	188725727	1077.75	1114.7	1663.68	1086.49	1769.41	1.03428	1.54366	1.00811	1.64177
ENSG00000024048	UBR2	protein_coding	6	42531800	85193042	1153.69	1097.22	1176.35	1094.34	1095.64	0.951052	1.01964	0.948561	0.949689
ENSG00000024422	EHD2	protein_coding	19	48216600	96462991	27.0382	33.6993	29.0813	27.3297	14.9896	1.24636	1.07557	1.01078	0.554385
ENSG00000024526	DEPDC1	protein_coding	1	68939835	137902739	510.927	478.813	384.723	406.704	275.63	0.937146	0.752991	0.796013	0.539471
ENSG00000024862	CCDC28A	protein_coding	6	139094657	278209113	271.062	271.124	293.776	318.814	308.734	1.00023	1.0838	1.17617	1.13898
ENSG00000025039	RRAGD	protein_coding	6	90074355	180196344	713.019	650.878	643.957	619.165	567.93	0.912848	0.903143	0.868372	0.796515
ENSG00000025156	HSF2	protein_coding	6	122720691	245474955	589.078	576.868	474.626	628.417	527.801	0.979271	0.805709	1.06678	0.895977
ENSG00000025293	PHF20	protein_coding	20	34359896	68898199	948.216	932.775	613.762	843.488	592.754	0.983716	0.64728	0.889553	0.625125
ENSG00000025423	HSD17B6	protein_coding	12	57145945	114327519	50.1348	54.7618	41.1523	50.3665	45.8566	1.09229	0.820832	1.00462	0.914666
ENSG00000025434	NR1H3	protein_coding	11	47269851	94560247	132.907	133.461	123.658	165.211	111.403	1.00417	0.930411	1.24306	0.838204
ENSG00000025708	TYMP	protein_coding	22	50964181	101932666	5.68293	8.29197	5.50146	8.90955	2.99687	1.4591	0.968068	1.56777	0.527345
ENSG00000025770	NCAPH2	protein_coding	22	50946645	101908546	2628.88	2485.54	3071.81	2872.46	2885.86	0.945476	1.16849	1.09266	1.09775
ENSG00000025772	TOMM34	protein_coding	20	43570771	87159898	1101.33	1195.95	1278.74	1205.31	1440.52	1.08592	1.16109	1.09442	1.30799
ENSG00000025796	SEC63	protein_coding	6	108188960	216468353	2193.39	2119.72	2103.5	2220.35	2264.73	0.966412	0.959019	1.01229	1.03252
ENSG00000025800	KPNA6	protein_coding	1	32573639	65215808	2054.93	2061.14	1903.98	2013.86	1863.65	1.00302	0.926542	0.980014	0.906919
ENSG00000026025	VIM	protein_coding	10	17270258	34549850	13234.6	13833.3	15790.7	13430	26408.7	1.04524	1.19314	1.01476	1.99542
ENSG00000026036	RTEL1-TNFRSF6B	protein_coding	20	62290653	124620690	315.633	318.931	364.962	377.824	357.52	1.01045	1.15629	1.19704	1.13271
ENSG00000026103	FAS	protein_coding	10	90750414	181525956	306.058	861.288	361.492	259.883	551.136	2.81414	1.18112	0.849131	1.80076
ENSG00000026297	RNASET2	protein_coding	6	167342992	334713671	235.756	226.88	182.696	300.559	161.615	0.962352	0.774937	1.27488	0.685519
ENSG00000026508	CD44	protein_coding	11	35160417	70414366	1.50318	1.91493	6.8869	1.98442	43.3114	1.27393	4.58157	1.32015	28.8132
ENSG00000026559	KCNG1	protein_coding	20	49620193	99259859	23.4572	29.3999	30.1424	32.8104	70.3242	1.25334	1.28499	1.39873	2.99797
ENSG00000026652	AGPAT4	protein_coding	6	161551011	323246104	180.917	206.176	206.392	329.835	495.882	1.13962	1.14081	1.82313	2.74094
ENSG00000026751	SLAMF7	protein_coding	1	160709037	321433648	2.38746	1.22989	3.33929	1.58748	29.3996	0.515144	1.39868	0.664925	12.3141
ENSG00000026950	BTN3A1	protein_coding	6	26402465	52817909	467.931	470.097	267.847	471.96	282.445	1.00463	0.572408	1.00861	0.603604
ENSG00000027001	MIPEP	protein_coding	13	24304328	48767886	386.818	404.399	352.262	418.619	387.151	1.04545	0.910665	1.08221	1.00086
ENSG00000027075	PRKCH	protein_coding	14	61654277	123671971	737.37	634.044	458.62	884.847	595.751	0.859872	0.621967	1.2	0.807941
ENSG00000027644	INSRR	protein_coding	1	156809855	313638665	6.77588	3.46443	10.1018	6.75456	38.847	0.511289	1.49085	0.996855	5.73313
ENSG00000027697	IFNGR1	protein_coding	6	137518621	275059207	452.77	452.133	534.402	494.631	603.985	0.998593	1.1803	1.09246	1.33398
ENSG00000027847	B4GALT7	protein_coding	5	177027101	354064449	382.958	323.708	255.719	467.986	265.298	0.845285	0.667747	1.22203	0.692761
ENSG00000027869	SH2D2A	protein_coding	1	156776035	313562689	172.089	146.215	423.149	376.24	1916.02	0.849651	2.4589	2.18631	11.1339
ENSG00000028116	VRK2	protein_coding	2	58134786	116521841	534.822	510.429	512.447	501.465	581.906	0.954391	0.958164	0.93763	1.08804
ENSG00000028137	TNFRSF1B	protein_coding	1	12227060	24496345	1.94079	1.88282	5.42004	2.5719	4.25155	0.970128	2.79269	1.32518	2.19063
ENSG00000028203	VEZT	protein_coding	12	95611522	191308088	1155.48	1199.5	1018.28	1409.81	1256.25	1.0381	0.881261	1.2201	1.08721
ENSG00000028277	POU2F2	protein_coding	19	42590263	85291000	129.094	220.538	243.009	161.267	840.34	1.70835	1.88241	1.24922	6.50951
ENSG00000028310	BRD9	protein_coding	5	850406	1743345	5014.86	5026.46	4808.73	5454.53	5555.8	1.00231	0.958896	1.08767	1.10787
ENSG00000028528	SNX1	protein_coding	15	64386322	128824611	2608.33	2562.5	2672.94	2727.68	2706.57	0.982429	1.02477	1.04576	1.03766
ENSG00000028839	TBPL1	protein_coding	6	134273308	268584878	450.642	463.677	603.076	465.737	536.403	1.02893	1.33826	1.0335	1.19031
ENSG00000029153	ARNTL2	protein_coding	12	27485787	55062028	498.327	532.916	425.17	425.882	515.432	1.06941	0.853195	0.854623	1.03432
ENSG00000029363	BCLAF1	protein_coding	6	136578001	273188990	5466.1	5258.76	5445.79	4671.62	5895.61	0.962068	0.996285	0.854653	1.07858
ENSG00000029364	SLC39A9	protein_coding	14	69864732	139793837	2339.67	2336.11	2623.61	2394.67	2573.4	0.998477	1.12136	1.02351	1.0999
ENSG00000029534	ANK1	protein_coding	8	41510739	83265019	3.44127	4.18621	3.23117	3.95325	16.2009	1.21647	0.938946	1.14878	4.70782
ENSG00000029559	IBSP	protein_coding	4	88720733	177453807	1	1	1	1	1	1	1	1	1
ENSG00000029639	TFB1M	protein_coding	6	155578643	311214270	273.422	282.544	212.062	299.252	273.165	1.03336	0.775587	1.09447	0.999061
ENSG00000029725	RABEP1	protein_coding	17	5185558	10474687	2176.35	2130.77	1998.85	1999.01	2254.5	0.979058	0.918442	0.918513	1.03591
ENSG00000029993	HMGB3	protein_coding	X	150148982	300308230	1916.16	1983.88	1446.47	1723.44	1255.37	1.03534	0.754878	0.899423	0.655148
ENSG00000030066	NUP160	protein_coding	11	47799639	95669746	3388.37	3290.31	3293.47	3093.02	3414.63	0.971061	0.971991	0.912835	1.00775
ENSG00000030110	BAK1	protein_coding	6	33540329	67088348	760.143	704.285	713.693	709.071	537.809	0.926516	0.938892	0.932812	0.70751
ENSG00000030304	MUSK	protein_coding	9	113431051	226994910	1	1	1	1	1.46132	1	1	1	1.46132
ENSG00000030419	IKZF2	protein_coding	2	213864429	427881580	969.067	1171.18	226.134	1050.23	340.863	1.20856	0.233352	1.08375	0.351743
ENSG00000030582	GRN	protein_coding	17	42422614	84853084	1349.5	1303.32	1358.15	1461.69	1224.88	0.965781	1.00641	1.08314	0.907651
ENSG00000031003	FAM13B	protein_coding	5	137273649	274661299	1532.07	1442.38	1415.7	1239.92	1168.59	0.941454	0.924043	0.809311	0.762749
ENSG00000031081	ARHGAP31	protein_coding	3	119013220	238152781	70.229	171.531	489.257	73.7359	1058.6	2.44245	6.96658	1.04993	15.0736
ENSG00000031544	NR2E3	processed_transcript	15	72084977	144195577	1	1	1.22868	1	1	1	1.22868	1	1
ENSG00000031691	CENPQ	protein_coding	6	49431091	98891911	265.033	220.759	278.177	251.478	357.357	0.832952	1.0496	0.948856	1.34835
ENSG00000031698	SARS	protein_coding	1	109756540	219537331	3592.23	3354.17	4099.58	4414.75	4411.47	0.933729	1.14123	1.22897	1.22806
ENSG00000031823	RANBP3	protein_coding	19	5916150	11894303	2068	2037.21	1909.41	2177.9	1773.01	0.985114	0.923312	1.05314	0.857356
ENSG00000032219	ARID4A	protein_coding	14	58765103	117605708	625.113	542.024	463.065	593.185	443.927	0.867081	0.74077	0.948924	0.710155
ENSG00000032389	TSSC1	protein_coding	2	3192696	6574349	1197.15	1163.64	1085.56	1189.63	983.023	0.972004	0.906785	0.993716	0.821135
ENSG00000032444	PNPLA6	protein_coding	19	7598890	15225540	1154.28	1078.94	1049.96	1355.85	1042.3	0.93473	0.909622	1.17463	0.90299
ENSG00000032742	IFT88	protein_coding	13	21140585	42406088	292.279	286.898	417.198	340.582	347.363	0.98159	1.4274	1.16526	1.18846
ENSG00000033011	ALG1	protein_coding	16	5083703	10221083	1134.84	1091.85	891.129	1016.76	801.448	0.962116	0.785245	0.895948	0.706221
ENSG00000033030	ZCCHC8	protein_coding	12	122957417	245942935	1115.27	1020.02	1051.04	1327.71	1078.39	0.914596	0.942408	1.19049	0.966932
ENSG00000033050	ABCF2	protein_coding	7	150904923	301829239	3967.85	3759.15	3713.09	4274.28	3867.07	0.947404	0.935794	1.07723	0.974603
ENSG00000033100	CHPF2	protein_coding	7	150929575	301865483	1255.82	1145.8	2940.04	1255.28	2047	0.912393	2.34114	0.999574	1.63001
ENSG00000033122	LRRC7	protein_coding	1	70034081	140651709	1	1.45516	3.27901	2.38135	3.11127	1.45516	3.27901	2.38135	3.11127
ENSG00000033170	FUT8	protein_coding	14	65877310	132088149	581.445	520.06	461.12	690.178	489.744	0.894427	0.793059	1.187	0.842289
ENSG00000033178	UBA6	protein_coding	4	68478370	137045267	1040.17	1059.86	1073.45	1052.44	1279.08	1.01893	1.03199	1.0118	1.22969
ENSG00000033327	GAB2	protein_coding	11	77926343	156055737	111.501	90.6516	112.523	115.88	88.1854	0.813012	1.00917	1.03928	0.790893
ENSG00000033627	ATP6V0A1	protein_coding	17	40610862	81285491	789.927	737.999	962.837	840.719	773.995	0.934263	1.21889	1.0643	0.979832
ENSG00000033800	PIAS1	protein_coding	15	68346517	136829613	679.566	604.843	772.623	601.707	688.521	0.890043	1.13693	0.885428	1.01318
ENSG00000033867	SLC4A7	protein_coding	3	27414214	54940125	354.667	336.922	340.498	401.105	403.326	0.949967	0.960049	1.13093	1.1372
ENSG00000034053	APBA2	protein_coding	15	29129629	58540147	958.605	953.763	838.773	837.22	475.546	0.994949	0.874993	0.873373	0.496082
ENSG00000034063	UHRF1	processed_transcript	19	4903092	9865257	6096.02	5987.04	5690.7	4814.38	4384.15	0.982123	0.933512	0.789758	0.719183
ENSG00000034152	MAP2K3	protein_coding	17	21187984	42406536	1264.56	1539.22	2202.14	1738.14	14553.3	1.2172	1.74143	1.3745	11.5086
ENSG00000034239	EFCAB1	protein_coding	8	49623348	99271218	1	1	1	1	1	1	1	1	1
ENSG00000034510	TMSB10	protein_coding	2	85132749	170266544	5916.38	5695.58	6272.95	6183.53	5028.82	0.96268	1.06027	1.04515	0.849982
ENSG00000034533	ASTE1	protein_coding	3	130732719	261479212	271.724	222.176	200.204	254.063	214.657	0.817655	0.736791	0.935003	0.789982
ENSG00000034677	RNF19A	protein_coding	8	101269288	202617734	390.828	377.635	1063.76	437.023	2842.9	0.966245	2.72182	1.1182	7.27406
ENSG00000034693	PEX3	protein_coding	6	143771944	287583091	430.997	427.627	390.021	456.592	503.964	0.992179	0.904927	1.05939	1.1693
ENSG00000034713	GABARAPL2	protein_coding	16	75600249	151212028	953.925	961.922	1000.05	989.399	1106.77	1.00838	1.04835	1.03719	1.16022
ENSG00000034971	MYOC	protein_coding	1	171604557	343226380	1	1	1	1	1.22632	1	1	1	1.22632
ENSG00000035115	SH3YL1	protein_coding	2	217730	484128	711.516	724.951	525.29	733.558	652.875	1.01888	0.73827	1.03098	0.917583
ENSG00000035141	FAM136A	protein_coding	2	70523107	141052329	3124.77	3115.84	2501.47	2943.73	2305.21	0.997145	0.80053	0.942064	0.737724
ENSG00000035403	VCL	protein_coding	10	75757872	151637790	561.025	520.911	494.557	442.5	417.179	0.928497	0.881523	0.788735	0.7436
ENSG00000035499	DEPDC1B	protein_coding	5	59892739	119888756	958.877	947.392	973.014	841.393	801.096	0.988022	1.01474	0.877477	0.835453
ENSG00000035664	DAPK2	protein_coding	15	64199235	128563467	5.61738	3.50116	2.90771	4.87881	4.49522	0.623274	0.517628	0.868522	0.800235
ENSG00000035681	NSMAF	protein_coding	8	59496063	119068466	1785.07	1764.68	1760.08	1818.34	2245.3	0.988573	0.985996	1.01864	1.25782
ENSG00000035687	ADSS	protein_coding	1	244571796	489187232	1492.75	1387.92	1091.83	1510.47	1571.02	0.929774	0.731424	1.01187	1.05244
ENSG00000035720	STAP1	protein_coding	4	68424446	136897501	3.33731	2.57248	6.17508	2.08189	4.8533	0.770826	1.85032	0.623822	1.45426
ENSG00000035862	TIMP2	protein_coding	17	76849059	153770528	1515.98	1579.35	1039.97	1242.32	937.258	1.0418	0.686004	0.819483	0.618254
ENSG00000035928	RFC1	protein_coding	4	39289076	78657071	2795.73	2693.85	2698.35	2860.59	3413.29	0.963556	0.965166	1.0232	1.22089
ENSG00000036054	TBC1D23	protein_coding	3	99979844	200023939	401.595	436.639	416.824	408.775	524.802	1.08726	1.03792	1.01788	1.30679
ENSG00000036257	CUL3	protein_coding	2	225334867	450784977	2219.57	2196.57	2710.21	1910.48	2543.55	0.98964	1.22105	0.860744	1.14597
ENSG00000036448	MYOM2	protein_coding	8	1993155	4106630	38.8468	28.1361	38.5895	38.2699	25.6585	0.724283	0.993376	0.985151	0.660505
ENSG00000036473	OTC	protein_coding	X	38211798	76492501	1	1.45516	1	1.34248	2.14895	1.45516	1	1.34248	2.14895
ENSG00000036530	CYP46A1	protein_coding	14	100150641	200344279	30.8111	26.7888	16.3301	40.7358	21.0689	0.869451	0.530008	1.32211	0.683807
ENSG00000036549	ZZZ3	protein_coding	1	78028101	156177205	1194.09	1148.38	1063.92	1138.52	1053.84	0.961725	0.890987	0.953461	0.88255
ENSG00000036565	SLC18A1	protein_coding	8	20002366	40043083	1	1.44141	1	1	1	1.44141	1	1	1
ENSG00000036672	USP2	protein_coding	11	119225925	238478361	292.014	291.354	189.696	329.553	208.113	0.997737	0.649612	1.12855	0.712679
ENSG00000036828	CASR	protein_coding	3	121902530	243907872	1	1.22989	1.22868	1	2.97952	1.22989	1.22868	1	2.97952
ENSG00000037042	TUBG2	protein_coding	17	40811323	81630347	626.921	589.564	513.627	795.727	589.114	0.940413	0.819286	1.26926	0.939695
ENSG00000037241	RPL26L1	protein_coding	5	172385732	344782506	788.652	792.88	740.792	800.448	737.295	1.00536	0.939313	1.01496	0.93488
ENSG00000037280	FLT4	protein_coding	5	180028506	360105130	726.448	662.422	560.908	803.51	432.738	0.911865	0.772124	1.10608	0.595691
ENSG00000037474	NSUN2	protein_coding	5	6599352	13232756	7266.93	7277.5	7197.84	6735.88	6805.32	1.00145	0.990493	0.926921	0.936478
ENSG00000037637	FBXO42	protein_coding	1	16573334	33252283	815.793	802.671	560.189	915.398	609.488	0.983915	0.686681	1.1221	0.747111
ENSG00000037749	MFAP3	protein_coding	5	153418466	307018504	730.409	672.095	800.977	619.485	821.822	0.920162	1.09661	0.848134	1.12515
ENSG00000037757	MRI1	protein_coding	19	13875346	27760442	484.105	482.626	339.768	501.989	327.936	0.996946	0.701847	1.03694	0.677406
ENSG00000037897	METTL1	protein_coding	12	58162254	116328830	652.767	679.613	575.839	687.603	785.587	1.04113	0.882151	1.05337	1.20347
ENSG00000037965	HOXC8	protein_coding	12	54402832	108810402	32.1511	34.6832	31.4716	38.5263	23.3804	1.07875	0.978865	1.19829	0.727204
ENSG00000038002	AGA	protein_coding	4	178351924	356715581	214.875	197.688	196.936	205.657	243.139	0.920011	0.916513	0.957101	1.13154
ENSG00000038210	PI4K2B	protein_coding	4	25162263	50442977	707.269	664.586	432.744	686.32	539.148	0.939651	0.611852	0.97038	0.762295
ENSG00000038219	BOD1L1	protein_coding	4	13570362	27199709	1733.09	1834.52	1693.85	1710.33	1956.94	1.05852	0.977354	0.986864	1.12916
ENSG00000038274	MAT2B	protein_coding	5	162930120	325876462	1134.48	1100.52	1003.42	1099.7	1008.14	0.970071	0.884473	0.969343	0.888635
ENSG00000038295	TLL1	protein_coding	4	166794410	333819457	44.8056	101.948	21.8858	21.7544	54.1638	2.27535	0.488461	0.485528	1.20886
ENSG00000038358	EDC4	protein_coding	16	67906926	135825332	3110.83	2997.9	3678.73	2631.17	2393.09	0.963697	1.18255	0.845809	0.769276
ENSG00000038382	TRIO	protein_coding	5	14143811	28676046	1420.5	1541.66	1343.49	1528.51	1171.26	1.08529	0.945781	1.07603	0.824538
ENSG00000038427	VCAN	protein_coding	5	82767284	165645406	30.906	23.1566	19.7236	22.5324	14.3333	0.749259	0.63818	0.729061	0.463769
ENSG00000038532	CLEC16A	protein_coding	16	11038345	22314391	543.979	525.356	549.263	612.564	624.523	0.965767	1.00972	1.12608	1.14807
ENSG00000038945	MSR1	protein_coding	8	15965387	32390386	1.44667	1.22989	1	1	1	0.850152	0.691243	0.691243	0.691243
ENSG00000039068	CDH1	protein_coding	16	68771128	137640579	1.44667	2.55411	1.36259	2.08189	6.57797	1.76551	0.941879	1.43909	4.54698
ENSG00000039123	SKIV2L2	protein_coding	5	54603588	109324997	2357.39	2287.31	2163.42	2040.99	2298.87	0.970273	0.917717	0.865784	0.975176
ENSG00000039139	DNAH5	protein_coding	5	13690440	27635092	1	1	1	1	1	1	1	1	1
ENSG00000039319	ZFYVE16	protein_coding	5	79703832	159479001	427.598	435.292	421.682	479.619	509.188	1.01799	0.986164	1.12166	1.19081
ENSG00000039523	FAM65A	protein_coding	16	67552321	135133012	1333.97	1301.38	805.124	1034.9	653.146	0.975565	0.603553	0.775803	0.489624
ENSG00000039537	C6	protein_coding	5	41142336	82403876	1	1	1	1	1	1	1	1	1
ENSG00000039560	RAI14	protein_coding	5	34656342	69489074	475.642	485.076	462.409	450.744	471.25	1.01983	0.972179	0.947656	0.990767
ENSG00000039600	SOX30	protein_coding	5	157052687	314151175	1	1.68505	1.22868	1.49001	2.50703	1.68505	1.22868	1.49001	2.50703
ENSG00000039650	PNKP	protein_coding	19	50364461	100735627	1073.19	1060.52	1225.48	1186.39	1231.68	0.9882	1.1419	1.10549	1.14768
ENSG00000039987	BEST2	protein_coding	19	12862516	25731788	3.68833	1.22989	2.48485	1.24501	1	0.333454	0.673704	0.337553	0.271125
ENSG00000040199	PHLPP2	protein_coding	16	71671738	143430342	501.482	487.978	552.705	460.212	642.66	0.973072	1.10214	0.917704	1.28152
ENSG00000040275	SPDL1	protein_coding	5	169010638	338042420	1370.27	1349.91	1214.06	1273.2	1030.37	0.985136	0.885999	0.929157	0.751941
ENSG00000040341	STAU2	protein_coding	8	74332604	148992547	986.631	907.17	752.308	797.071	713.303	0.919463	0.762502	0.807872	0.722969
ENSG00000040487	PQLC2	protein_coding	1	19638820	39294614	128.828	127.876	90.6521	140.818	62.2111	0.992608	0.703666	1.09306	0.482899
ENSG00000040531	CTNS	protein_coding	17	3539762	7104598	493.507	472.46	396.08	536.071	400.483	0.957351	0.802581	1.08625	0.811503
ENSG00000040608	RTN4R	protein_coding	22	20228938	40499707	271.816	225.108	164.313	185.913	57.6103	0.828164	0.604503	0.683966	0.211946
ENSG00000040633	PHF23	protein_coding	17	7138347	14281388	932.197	872.623	756.287	759.834	405.301	0.936093	0.811296	0.8151	0.434781
ENSG00000040731	CDH10	protein_coding	5	24487209	49132296	1	1	1	1	1	1	1	1	1
ENSG00000040933	INPP4A	protein_coding	2	99061317	198272170	2112.82	1916.08	1238.07	1771.65	1121.87	0.906883	0.585983	0.838527	0.530984
ENSG00000041353	RAB27B	protein_coding	18	52385091	104947838	15.8563	10.7334	8.10394	13.4347	5.17418	0.676919	0.511087	0.84728	0.326318
ENSG00000041357	PSMA4	protein_coding	15	78832747	157674351	4431.75	4384.69	4344.13	4459.63	4458.2	0.989381	0.980229	1.00629	1.00597
ENSG00000041515	MYO16	protein_coding	13	109248500	219108855	1.44667	1.44141	1.59127	1	1.81072	0.996364	1.09995	0.691243	1.25165
ENSG00000041802	LSG1	protein_coding	3	194361517	388754723	2103.92	2029.14	1934.58	2037.48	1892.44	0.964458	0.919512	0.968421	0.899484
ENSG00000041880	PARP3	protein_coding	3	51976361	103959244	442.815	397.839	310.62	477.445	301.053	0.89843	0.701466	1.0782	0.679862
ENSG00000041982	TNC	protein_coding	9	117782806	235663342	3.23261	3.06437	11.0478	5.5796	87.5392	0.947955	3.41762	1.72603	27.08
ENSG00000041988	THAP3	protein_coding	1	6684926	13380572	338.009	340.946	207.319	382.517	178.378	1.00869	0.613352	1.13168	0.527732
ENSG00000042062	FAM65C	protein_coding	20	49202645	98510710	1	1	1	1	1	1	1	1	1
ENSG00000042088	TDP1	protein_coding	14	90421283	180932389	1131.01	1121.31	935.588	1132.05	971.329	0.991425	0.827218	1.00092	0.858819
ENSG00000042286	AIFM2	protein_coding	10	71857979	143750669	53.2887	53.2905	40.5343	68.504	21.759	1.00003	0.760655	1.28553	0.408323
ENSG00000042304	C2orf83	protein_coding	2	228474806	456972842	1	1	1	1	1	1	1	1	1
ENSG00000042317	SPATA7	protein_coding	14	88851268	177787962	112.105	107.636	84.4449	140.819	91.8899	0.960138	0.753266	1.25613	0.819678
ENSG00000042429	MED17	protein_coding	11	93517393	187065254	659.777	691.227	740.116	657.635	774.228	1.04767	1.12177	0.996754	1.17347
ENSG00000042445	RETSAT	protein_coding	2	85569211	171150954	853.394	791.977	656.202	987.203	761.095	0.928032	0.768933	1.1568	0.891846
ENSG00000042493	CAPG	protein_coding	2	85621871	171267426	1918.39	1789.23	1710.41	2265.93	1648.85	0.932674	0.891587	1.18116	0.859496
ENSG00000042753	AP2S1	protein_coding	19	47341393	94695642	1462.95	1452.09	1488.04	1611.72	1364.46	0.992575	1.01715	1.1017	0.932681
ENSG00000042781	USH2A	protein_coding	1	215796236	432392974	1	1	1	1	1	1	1	1	1
ENSG00000042813	ZPBP	protein_coding	7	49890017	100050942	1	1	1	1	1	1	1	1	1
ENSG00000042832	TG	protein_coding	8	133879203	268026350	5.1323	6.4345	9.94674	8.2246	22.5495	1.25373	1.93807	1.60252	4.39365
ENSG00000042980	ADAM28	protein_coding	8	24151553	48368084	3.63182	8.42089	7.65992	7.8435	6.67254	2.31864	2.10911	2.15966	1.83724
ENSG00000043039	BARX2	protein_coding	11	129245835	258568006	30.9332	23.6991	25.4812	25.504	35.2814	0.766138	0.823751	0.824488	1.14057
ENSG00000043093	DCUN1D1	protein_coding	3	182655862	365359603	891.131	900.923	734.554	856.74	966.982	1.01099	0.824294	0.961407	1.08512
ENSG00000043143	JADE2	protein_coding	5	133860003	267778921	1086.12	1249.84	1064.63	832.836	835.114	1.15074	0.980214	0.766802	0.768899
ENSG00000043355	ZIC2	protein_coding	13	100634026	201273044	111.945	96.7528	79.9287	102.239	59.0278	0.864291	0.714002	0.9133	0.527294
ENSG00000043462	LCP2	protein_coding	5	169673241	339398472	2533.06	2590.16	7475.6	2686.04	3494.96	1.02254	2.95121	1.06039	1.37974
ENSG00000043514	TRIT1	protein_coding	1	40306723	80655906	1175.15	1171.07	1079	1233.69	1154.36	0.99653	0.918182	1.04981	0.982306
ENSG00000043591	ADRB1	protein_coding	10	115803806	231610473	34.8275	26.6375	27.5012	32.1052	9.92159	0.764842	0.78964	0.921835	0.284878
ENSG00000044012	GUCA2B	protein_coding	1	42619092	85240587	1	1	1	1	1	1	1	1	1
ENSG00000044090	CUL7	protein_coding	6	43005355	86027038	771.446	732.06	706.517	874.93	733.423	0.948944	0.915835	1.13414	0.950711
ENSG00000044115	CTNNA1	protein_coding	5	137946656	276217379	1909.79	1816.02	2526.05	1787.77	2296.73	0.950901	1.32269	0.93611	1.20261
ENSG00000044446	PHKA2	protein_coding	X	18910418	37913134	717.582	702.258	696.367	790.808	708.808	0.978646	0.970436	1.10205	0.987773
ENSG00000044459	CNTLN	protein_coding	9	17134980	34638901	165.321	165.646	129.535	170.462	148.896	1.00197	0.783536	1.0311	0.900651
ENSG00000044524	EPHA3	protein_coding	3	89156674	178687958	280.355	227.822	146.108	219.512	161.814	0.812619	0.521155	0.782979	0.577174
ENSG00000044574	HSPA5	protein_coding	9	127997132	256000741	5720.29	5555.2	6319.29	27352.9	33159.9	0.971138	1.10471	4.78172	5.79689
ENSG00000046604	DSG2	protein_coding	18	29078006	58206977	1385.12	1249.18	1298.69	1185.49	1350.36	0.901861	0.937603	0.855875	0.974907
ENSG00000046647	GEMIN8	protein_coding	X	14026398	28074410	237.602	224.511	214.928	257.154	211.066	0.944907	0.904572	1.08229	0.88832
ENSG00000046651	OFD1	protein_coding	X	13752832	27540312	284.219	292.319	381.172	345.619	469.951	1.0285	1.34112	1.21603	1.65348
ENSG00000046653	GPM6B	protein_coding	X	13789150	27745907	100.757	95.2731	75.9764	81.8501	82.3959	0.945576	0.754058	0.812354	0.817771
ENSG00000046774	MAGEC2	protein_coding	X	141290131	282583207	1	1	1	1	1	1	1	1	1
ENSG00000046889	PREX2	protein_coding	8	68864353	138013618	459.444	547.912	475.381	641.631	579.9	1.19255	1.03469	1.39654	1.26218
ENSG00000047056	WDR37	protein_coding	10	1095478	2273715	501.013	434.887	416.189	549.62	491.866	0.868016	0.830694	1.09702	0.981743
ENSG00000047188	YTHDC2	protein_coding	5	112849380	225780362	1110.34	1101.45	915.494	1118.38	940.009	0.992001	0.82452	1.00725	0.846598
ENSG00000047230	CTPS2	protein_coding	X	16606126	33337185	1	1	1	1	1	1	1	1	1
ENSG00000047249	ATP6V1H	protein_coding	8	54628117	109384235	742.794	720.666	792.035	799.877	787.484	0.97021	1.06629	1.07685	1.06016
ENSG00000047315	POLR2B	protein_coding	4	57843888	115741222	4394.41	4332.78	4166.52	3992.54	4033.73	0.985976	0.948142	0.90855	0.917924
ENSG00000047346	FAM214A	protein_coding	15	52873514	105875528	295.833	245.238	330.824	289.118	320.924	0.828974	1.11828	0.977301	1.08481
ENSG00000047365	ARAP2	protein_coding	4	35949843	72195974	308.702	279.51	2042.61	312.327	1676.18	0.905434	6.61675	1.01174	5.42977
ENSG00000047410	TPR	protein_coding	1	186280784	372625609	3969.2	3884.1	3674.39	3762.71	3764.9	0.978561	0.925726	0.947978	0.94853
ENSG00000047457	CP	protein_coding	3	148880197	297820039	1.49413	1	1.53099	3.74686	1.22632	0.669288	1.02467	2.50773	0.820762
ENSG00000047578	KIAA0556	protein_coding	16	27561454	55353144	465.411	472.644	522.003	657.087	660.381	1.01554	1.12159	1.41184	1.41892
ENSG00000047579	DTNBP1	protein_coding	6	15523032	31186321	649.631	673.167	509.961	703.689	399.315	1.03623	0.785001	1.08321	0.614679
ENSG00000047597	XK	protein_coding	X	37545012	75136395	1	1	1	1	1	1	1	1	1
ENSG00000047617	ANO2	protein_coding	12	5641035	11696433	2.00635	1	1	1.24501	1	0.498417	0.498417	0.620532	0.498417
ENSG00000047621	C12orf4	protein_coding	12	4596894	9244568	587.237	568.663	617.137	590.488	626.575	0.968371	1.05092	1.00554	1.06699
ENSG00000047634	SCML1	protein_coding	X	17755588	35528693	124.842	107.99	193.158	124.058	205.979	0.865012	1.54722	0.993718	1.64992
ENSG00000047644	WWC3	protein_coding	X	9983602	20096120	19.0025	24.2556	31.2301	24.842	31.4941	1.27644	1.64347	1.3073	1.65737
ENSG00000047648	ARHGAP6	protein_coding	X	11136239	22820060	1	1.44141	1.22868	1	1.5844	1.44141	1.22868	1	1.5844
ENSG00000047662	FAM184B	protein_coding	4	17630929	35414064	11.6856	9.54283	7.75007	8.12713	6.35165	0.816634	0.663217	0.695484	0.543547
ENSG00000047849	MAP4	protein_coding	3	47892182	96022951	3461	3680.06	2426.71	3488.06	2415.56	1.06329	0.701158	1.00782	0.697937
ENSG00000047932	GOPC	protein_coding	6	117639374	235563065	1179.78	1187.53	797.221	1122.28	1022.02	1.00657	0.675736	0.951258	0.866279
ENSG00000047936	ROS1	protein_coding	6	117609463	235356481	1	1	1	1	1	1	1	1	1
ENSG00000048028	USP28	protein_coding	11	113668596	227414888	263.141	273.662	165.162	246.793	155.615	1.03998	0.627655	0.937873	0.591374
ENSG00000048052	HDAC9	protein_coding	7	18126572	37168611	166.369	127.994	193.723	324.927	164.497	0.769339	1.16442	1.95305	0.988746
ENSG00000048140	TSPAN17	protein_coding	5	176074388	352160446	684.711	642.568	1096.79	702.341	575.815	0.938452	1.60182	1.02575	0.840961
ENSG00000048162	NOP16	protein_coding	5	175810949	351626925	1448.62	1460.42	1127.73	1450.25	1202.01	1.00815	0.778488	1.00112	0.82976
ENSG00000048342	CC2D2A	protein_coding	4	15471489	31074669	1.24706	2.36096	1.36259	1	1	1.89322	1.09264	0.801885	0.801885
ENSG00000048392	RRM2B	protein_coding	8	103216730	206468076	296.296	275.408	295.12	311.847	377.497	0.929502	0.996029	1.05248	1.27405
ENSG00000048405	ZNF800	protein_coding	7	126986844	254058822	567.526	547.453	706.094	529.106	890.82	0.96463	1.24416	0.932303	1.56966
ENSG00000048462	TNFRSF17	protein_coding	16	12058964	24120889	1	1	1	1.34248	1	1	1	1.34248	1
ENSG00000048471	SNX29	protein_coding	16	12070594	24738740	284.831	260.807	262.49	272.381	287.66	0.915653	0.921564	0.95629	1.00993
ENSG00000048540	LMO3	protein_coding	12	16701307	33464835	1	1	1	2.17497	5.62433	1	1	2.17497	5.62433
ENSG00000048544	MRPS10	protein_coding	6	42174539	84360142	1085.38	1046.45	891.5	1039.27	813.493	0.96413	0.821369	0.957517	0.749499
ENSG00000048545	GUCA1A	protein_coding	6	42123144	84270938	1	1.45978	1.36259	1	1	1.45978	1.36259	1	1
ENSG00000048649	RSF1	protein_coding	11	77371041	154903104	676.176	637.543	740.506	616.042	714.224	0.942865	1.09514	0.911067	1.05627
ENSG00000048707	VPS13D	protein_coding	1	12290124	24862223	995.754	1036.14	981.656	1034.99	1053.19	1.04056	0.985841	1.0394	1.05768
ENSG00000048740	CELF2	protein_coding	10	11047259	22425933	3841.25	3468.1	4744.03	4081.66	3191.57	0.902858	1.23502	1.06259	0.830868
ENSG00000048828	FAM120A	protein_coding	9	96214004	192542401	5107.38	4970.43	4347.64	5761.17	4640.33	0.973186	0.851248	1.12801	0.908554
ENSG00000048991	R3HDM1	protein_coding	2	136289025	272771865	2619.33	2540.23	2210.35	2411.23	2334.69	0.969803	0.843864	0.920553	0.891332
ENSG00000049089	COL9A2	protein_coding	1	40766159	81549647	119.216	96.6149	70.4749	78.7406	61.0051	0.810421	0.591155	0.660489	0.511721
ENSG00000049130	KITLG	protein_coding	12	88886570	177861198	1	1	1	1	1	1	1	1	1
ENSG00000049167	ERCC8	protein_coding	5	60169658	120410558	371.152	384.464	323.147	388.356	416.261	1.03587	0.870661	1.04635	1.12154
ENSG00000049192	ADAMTS6	protein_coding	5	64444563	129222310	80.2397	80.1552	43.9701	112.09	76.1248	0.998947	0.547984	1.39694	0.948717
ENSG00000049239	H6PD	protein_coding	1	9294834	18626230	815.433	849.842	811.398	866.118	588.949	1.0422	0.995051	1.06216	0.722253
ENSG00000049245	VAMP3	protein_coding	1	7831329	15672821	508.412	515.524	458.333	577.055	608.835	1.01399	0.901499	1.13501	1.19752
ENSG00000049246	PER3	protein_coding	1	7844380	15749617	115.734	121.94	74.8095	107.743	76.5929	1.05362	0.64639	0.930949	0.6618
ENSG00000049247	UTS2	protein_coding	1	7903143	15816715	1	1	1	1	1	1	1	1	1
ENSG00000049249	TNFRSF9	protein_coding	1	7979907	15980833	1	4.38849	1.72517	1	44.8593	4.38849	1.72517	1	44.8593
ENSG00000049283	EPN3	protein_coding	17	48609904	97231015	1.24706	1.45516	1	1	1.35808	1.16687	0.801885	0.801885	1.08902
ENSG00000049319	SRD5A2	processed_transcript	2	31747550	63553686	1.24706	1	1.45736	1	1.22632	0.801885	1.16864	0.801885	0.983368
ENSG00000049323	LTBP1	protein_coding	2	33172039	66796615	214.004	216.539	183.357	204.734	187.958	1.01184	0.856792	0.956682	0.878292
ENSG00000049449	RCN1	protein_coding	11	31833939	63961240	1387.18	1349.16	854.603	1125.23	1080.87	0.972595	0.616073	0.811162	0.779183
ENSG00000049540	ELN	protein_coding	7	73442119	146926356	1.94984	2.37009	1.36259	2.0775	1.5844	1.21553	0.698818	1.06547	0.812577
ENSG00000049541	RFC2	protein_coding	7	73645829	147314603	1740.29	1796.01	1634.43	1754.67	1526.3	1.03202	0.939175	1.00826	0.877041
ENSG00000049618	ARID1B	protein_coding	6	157099063	314630976	1647.32	1599.5	1426.78	1407.62	1238.57	0.970971	0.866122	0.854493	0.75187
ENSG00000049656	CLPTM1L	protein_coding	5	1317859	2663073	10382.1	9560.54	8238.35	9269.2	7635.04	0.920868	0.793515	0.892806	0.735405
ENSG00000049759	NEDD4L	protein_coding	18	55711599	111780371	314.942	387.304	410.409	325.484	578.601	1.22977	1.30313	1.03347	1.83717
ENSG00000049768	FOXP3	protein_coding	X	49106897	98228185	8.77953	12.3196	9.31317	13.3829	14.731	1.40322	1.06078	1.52433	1.67788
ENSG00000049769	PPP1R3F	protein_coding	X	49126306	98284235	93.1102	82.0819	115.833	121.859	119.333	0.881556	1.24404	1.30876	1.28163
ENSG00000049860	HEXB	protein_coding	5	73935848	147954320	780.24	752.473	926.193	902.629	1015.73	0.964412	1.18706	1.15686	1.30181
ENSG00000049883	PTCD2	protein_coding	5	71616194	143272246	194.376	204.456	112.861	211.575	103.011	1.05185	0.580633	1.08848	0.529959
ENSG00000050030	KIAA2022	protein_coding	X	73952684	148097966	91.3817	76.169	39.823	54.3647	44.3983	0.833526	0.435787	0.594919	0.485855
ENSG00000050130	JKAMP	protein_coding	14	59951161	119923289	726.355	709.907	747.529	719.175	731.616	0.977357	1.02915	0.990116	1.00724
ENSG00000050165	DKK3	protein_coding	11	11984653	24015969	5.93905	3.70807	7.06865	5.5137	5.9849	0.624354	1.1902	0.928382	1.00772
ENSG00000050327	ARHGEF5	protein_coding	7	144052381	288130106	1	1	1	1	1	1	1	1	1
ENSG00000050344	NFE2L3	protein_coding	7	26191860	52418605	446.357	1846.54	367.781	745.006	705.526	4.13691	0.823962	1.66908	1.58063
ENSG00000050393	MCUR1	protein_coding	6	13786789	27601589	1687.65	1610.22	1443.49	1797.95	1353.77	0.954118	0.855325	1.06536	0.802161
ENSG00000050405	LIMA1	protein_coding	12	50569571	101246900	1491.26	1235.32	3527	1197.3	1568.04	0.828374	2.36511	0.802874	1.05149
ENSG00000050426	LETMD1	protein_coding	12	51441745	102895952	955.276	955.226	874.186	1046.82	706.377	0.999948	0.915113	1.09583	0.739448
ENSG00000050438	SLC4A8	protein_coding	12	51785101	103688081	360.46	333.087	332.978	254.16	176.536	0.924062	0.923759	0.705098	0.489751
ENSG00000050555	LAMC3	protein_coding	9	133884469	267854329	13.5581	13.4185	6.65822	10.0275	4.81611	0.989703	0.491088	0.739594	0.35522
ENSG00000050628	PTGER3	protein_coding	1	71318036	142831527	28.0761	20.6783	11.4104	11.1778	15.1964	0.736511	0.406411	0.398127	0.541257
ENSG00000050730	TNIP3	protein_coding	4	122052563	244201184	1	1.22989	1.22868	1.34248	22.7647	1.22989	1.22868	1.34248	22.7647
ENSG00000050748	MAPK9	protein_coding	5	179660143	359379242	1191.89	1153.44	996.42	1234.84	1037.02	0.967738	0.836001	1.03604	0.870063
ENSG00000050767	COL23A1	protein_coding	5	177664619	355682175	1.50318	2.13107	1.22868	1.24501	2.73335	1.41771	0.81739	0.828251	1.81838
ENSG00000050820	BCAR1	protein_coding	16	75262928	150564879	2.39651	1.6713	1.53099	1	1.35808	0.697387	0.638841	0.417273	0.566689
ENSG00000051009	FAM160A2	protein_coding	11	6232565	12488506	766.54	754.971	584.334	841.102	747.952	0.984907	0.7623	1.09727	0.975751
ENSG00000051108	HERPUD1	protein_coding	16	56965960	113943758	1061.64	1090.33	1378.39	2688.09	3613.49	1.02702	1.29835	2.53201	3.40368
ENSG00000051128	HOMER3	protein_coding	19	19040010	38092080	345.002	342.586	354.82	355.502	257.882	0.992999	1.02846	1.03044	0.747481
ENSG00000051180	RAD51	protein_coding	15	40986972	82011326	797.732	737.738	649.618	828.469	660.941	0.924795	0.814331	1.03853	0.828526
ENSG00000051341	POLQ	protein_coding	3	121150278	242415131	1299.48	1338.74	1202.15	1372.04	1205.48	1.03022	0.9251	1.05584	0.927664
ENSG00000051382	PIK3CB	protein_coding	3	138372860	276926640	734.401	727.94	403.057	714.665	497.791	0.991203	0.548824	0.973127	0.677819
ENSG00000051523	CYBA	protein_coding	16	88709691	177427251	1625.02	1553.32	1464.66	1703.96	1201.73	0.955879	0.901321	1.04858	0.739516
ENSG00000051596	THOC3	protein_coding	5	175344876	350806559	622.869	612.003	620.16	663.207	672.01	0.982554	0.99565	1.06476	1.07889
ENSG00000051620	HEBP2	protein_coding	6	138724668	277468002	791.619	751.848	724.272	833.858	608.393	0.949759	0.914925	1.05336	0.768542
ENSG00000051825	MPHOSPH9	protein_coding	12	123636867	247365428	1566.53	1518.42	1134.38	1471.6	1069.24	0.969288	0.724135	0.939397	0.682554
ENSG00000052126	PLEKHA5	protein_coding	12	19282648	38811982	428.395	396.762	495.415	342.213	284.643	0.926159	1.15644	0.798825	0.66444
ENSG00000052344	PRSS8	protein_coding	16	31142756	62289839	1.50318	1.22989	1	3.36576	1.68764	0.818193	0.665258	2.2391	1.12271
ENSG00000052723	SIKE1	protein_coding	1	115312100	230635406	1682.87	1647.77	1532.62	1751.09	1780.09	0.97914	0.910716	1.04054	1.05777
ENSG00000052749	RRP12	protein_coding	10	99116115	198277242	2928.29	2905.99	3157.55	3924.81	4629.09	0.992384	1.07829	1.34031	1.58082
ENSG00000052795	FNIP2	protein_coding	4	159690290	319519491	678.318	689.815	412.424	700.275	559.262	1.01695	0.60801	1.03237	0.824484
ENSG00000052802	MSMO1	protein_coding	4	166248775	332513087	500.64	470.819	481.384	390.782	570.63	0.940435	0.961538	0.780566	1.1398
ENSG00000052841	TTC17	protein_coding	11	43380482	86896965	1212.03	1150.91	1674.15	1250.31	1900.62	0.949572	1.38128	1.03159	1.56814
ENSG00000052850	ALX4	protein_coding	11	44281994	88613710	21.5289	20.9497	3.90941	17.5919	7.13136	0.973095	0.181589	0.81713	0.331246
ENSG00000053108	FSTL4	protein_coding	5	132532147	265480402	3.50683	2.1402	3.70188	3.85138	3.53539	0.610296	1.05562	1.09825	1.00815
ENSG00000053254	FOXN3	protein_coding	14	89591215	179676708	1862.6	1704.58	1165.48	2187.03	1432.19	0.915161	0.625727	1.17418	0.768923
ENSG00000053328	METTL24	protein_coding	6	110567131	221246606	1.44667	1	1	1	1	0.691243	0.691243	0.691243	0.691243
ENSG00000053371	AKR7A2	protein_coding	1	19630459	39269099	1039.64	955.857	843.56	1061.69	839.456	0.919409	0.811394	1.02121	0.807447
ENSG00000053372	MRTO4	protein_coding	1	19578033	39164655	2722.82	2699.58	2457.18	2464.31	2184.59	0.991466	0.902441	0.905059	0.802328
ENSG00000053438	NNAT	protein_coding	20	36149617	72301709	1	1	1	1	1	1	1	1	1
ENSG00000053501	USE1	protein_coding	19	17326155	34656793	619.328	632.408	680.398	703.507	720.003	1.02112	1.09861	1.13592	1.16255
ENSG00000053524	MCF2L2	protein_coding	3	182895831	366042397	62.351	67.7599	56.418	64.8789	88.0676	1.08675	0.904846	1.04054	1.41245
ENSG00000053702	NRIP2	protein_coding	12	2934514	5879224	1	1	1	1	1.22632	1	1	1	1.22632
ENSG00000053747	LAMA3	protein_coding	18	21269407	42804437	30.4488	27.7914	17.5173	38.1927	21.1086	0.912723	0.575303	1.25432	0.693247
ENSG00000053770	AP5M1	protein_coding	14	57735627	115492424	772.42	742.915	731.385	639.574	777.037	0.961802	0.946874	0.828013	1.00598
ENSG00000053900	ANAPC4	protein_coding	4	25378835	50798955	916.49	880.733	764.555	934.762	873.309	0.960985	0.83422	1.01994	0.952884
ENSG00000053918	KCNQ1	protein_coding	11	2465914	5336253	1	1	1	1	1	1	1	1	1
ENSG00000054116	TRAPPC3	protein_coding	1	36602173	73217271	1472.16	1459.47	1383.9	1615.3	1304.16	0.991379	0.940045	1.09723	0.885882
ENSG00000054118	THRAP3	protein_coding	1	36690017	73460975	5527.02	5444.85	5161.23	4980.06	5053.48	0.985133	0.933819	0.901039	0.914323
ENSG00000054148	PHPT1	protein_coding	9	139743176	279488664	754.382	700.685	688.14	908.893	660.977	0.92882	0.91219	1.20482	0.876183
ENSG00000054179	ENTPD2	protein_coding	9	139942550	279891047	2.23531	7.3403	687.791	6.26016	1550.51	3.28379	307.694	2.80058	693.643
ENSG00000054219	LY75	protein_coding	2	160628362	321389622	1	1	1	3.80571	1.35808	1	1	3.80571	1.35808
ENSG00000054267	ARID4B	protein_coding	1	235294949	470786483	920.224	1015.33	1014.51	821.458	1114.42	1.10336	1.10246	0.892672	1.21103
ENSG00000054277	OPN3	protein_coding	1	241753404	483594082	214.927	222.038	163.101	256.409	158.734	1.03309	0.758869	1.19301	0.738551
ENSG00000054282	SDCCAG8	protein_coding	1	243419320	487082714	232.249	198.047	216.321	250.322	202.758	0.852736	0.931419	1.07782	0.87302
ENSG00000054356	PTPRN	protein_coding	2	220154345	440328715	4.87619	3.02764	2.21703	4.18681	2.72468	0.620903	0.454665	0.858624	0.558772
ENSG00000054392	HHAT	protein_coding	1	210501596	421351234	24.6338	23.4003	19.8879	28.1896	21.315	0.949924	0.807342	1.14434	0.865275
ENSG00000054523	KIF1B	protein_coding	1	10270863	20712524	754.227	761.697	611.997	786.943	1747.48	1.0099	0.811422	1.04338	2.31692
ENSG00000054598	FOXC1	protein_coding	6	1610681	3224808	39.713	47.8282	35.3787	37.0563	46.3465	1.20435	0.89086	0.933103	1.16704
ENSG00000054611	TBC1D22A	protein_coding	22	47158518	94729854	503.24	453.384	525.325	492.609	466.198	0.900929	1.04389	0.978875	0.926392
ENSG00000054654	SYNE2	protein_coding	14	64319683	129012848	1179.23	1288.4	998.652	1498.95	1254.22	1.09258	0.84687	1.27113	1.0636
ENSG00000054690	PLEKHH1	protein_coding	14	68000018	136056347	178.052	174.345	168.808	187.584	182.39	0.97918	0.94808	1.05353	1.02437
ENSG00000054793	ATP9A	protein_coding	20	50213053	100598226	411.846	326.586	422.591	1009.85	1147.9	0.792981	1.02609	2.452	2.78721
ENSG00000054796	SPO11	protein_coding	20	55904815	111823865	1	1	1	1	1	1	1	1	1
ENSG00000054803	CBLN4	protein_coding	20	54572496	109153024	1	1	1	1	1	1	1	1	1
ENSG00000054938	CHRDL2	protein_coding	11	74407474	148849904	1	1.22989	1.22868	1	1	1.22989	1.22868	1	1
ENSG00000054965	FAM168A	protein_coding	11	73111532	146420766	1721.46	1703.86	1334.76	1651.98	1175.34	0.989778	0.775367	0.959641	0.682757
ENSG00000054967	RELT	protein_coding	11	73087309	146195828	561.761	543.266	1105.56	636.014	856.111	0.967076	1.96802	1.13218	1.52398
ENSG00000054983	GALC	protein_coding	14	88304164	176764173	6.17779	2.59998	3.24452	2.36991	2.14028	0.420859	0.525191	0.383618	0.346447
ENSG00000055044	NOP58	protein_coding	2	203130439	406298828	3932.04	4034.11	3982.4	3697.6	4331.12	1.02596	1.01281	0.940378	1.10149
ENSG00000055070	SZRD1	protein_coding	1	16679070	33403710	3759.94	3647.78	4435.66	3572.11	4174.63	0.97017	1.17972	0.950045	1.11029
ENSG00000055118	KCNH2	protein_coding	7	150642049	301317452	2607.86	3268.15	2032.84	1613.78	920.82	1.25319	0.779504	0.618815	0.353094
ENSG00000055130	CUL1	protein_coding	7	148395006	296893134	1641.93	1578.55	1471.35	1485.27	1365.37	0.9614	0.896113	0.904588	0.831565
ENSG00000055147	FAM114A2	protein_coding	5	153369688	306788184	376.937	350.96	283.171	374.307	336.389	0.931085	0.751244	0.993024	0.89243
ENSG00000055163	CYFIP2	protein_coding	5	156693089	313515695	4014.78	4062.65	3682.02	3780.75	3079.21	1.01192	0.917116	0.941707	0.766968
ENSG00000055208	TAB2	protein_coding	6	149539777	299272526	1261.63	1130.31	1112.25	1046.48	2010.36	0.895912	0.881602	0.829464	1.59346
ENSG00000055211	GINM1	protein_coding	6	149887430	299800314	357.952	341.139	374.204	371.173	390.86	0.95303	1.0454	1.03693	1.09193
ENSG00000055332	EIF2AK2	protein_coding	2	37326353	74710561	851.263	849.017	585.13	776.755	659.962	0.997361	0.687367	0.912473	0.775274
ENSG00000055483	USP36	protein_coding	17	76783463	153620986	2549.1	2497.55	1937.83	2260.52	1977.42	0.979779	0.760202	0.886792	0.775733
ENSG00000055609	KMT2C	protein_coding	7	151832010	303965100	1518.54	1544.21	1364.7	1433.23	1431.48	1.0169	0.898693	0.943821	0.942666
ENSG00000055732	MCOLN3	protein_coding	1	85483765	170997947	14.2225	10.0392	29.2529	11.8242	23.8219	0.705871	2.05681	0.831372	1.67495
ENSG00000055813	CCDC85A	protein_coding	2	56411258	113024566	1.44667	3.23454	2.57962	2.61491	2.62144	2.23586	1.78315	1.80754	1.81205
ENSG00000055917	PUM2	protein_coding	2	20448452	41000447	2959.98	2875.54	2822.79	2896.49	2564.21	0.971474	0.953652	0.978552	0.866295
ENSG00000055950	MRPL43	protein_coding	10	102729215	205476487	1032.73	1035.43	871.716	1085.72	815.367	1.00261	0.844085	1.0513	0.789523
ENSG00000055955	ITIH4	protein_coding	3	52846991	105712486	12.6648	14.7933	8.78218	20.7252	10.3966	1.16807	0.693434	1.63644	0.820905
ENSG00000055957	ITIH1	protein_coding	3	52811603	105637681	1.24706	2.58161	1.75967	1	1.46132	2.07015	1.41105	0.801885	1.17181
ENSG00000056050	C4orf27	protein_coding	4	170650616	341329720	667.172	695.221	618.114	709.852	613.131	1.04204	0.926469	1.06397	0.919
ENSG00000056097	ZFR	protein_coding	5	32354456	64799323	2047.12	2059.46	1756.98	1886.68	2114.5	1.00603	0.858269	0.921628	1.03291
ENSG00000056277	ZNF280C	protein_coding	X	129336685	258739558	234.864	228.075	269.021	214.061	223.687	0.971092	1.14543	0.911425	0.952412
ENSG00000056291	NPFFR2	protein_coding	4	72897521	145911305	1	1	1	1	1	1	1	1	1
ENSG00000056487	PHF21B	protein_coding	22	45277042	90682922	518.229	508.167	661.32	544.428	663.363	0.980584	1.27612	1.05056	1.28006
ENSG00000056558	TRAF1	protein_coding	9	123664671	247356122	57.2989	76.0812	334.139	100.385	2035.4	1.3278	5.8315	1.75195	35.5224
ENSG00000056586	RC3H2	protein_coding	9	125606835	251274455	1299.8	1298.88	1694.54	1388.09	1880.64	0.999292	1.30369	1.06793	1.44687
ENSG00000056661	PCGF2	protein_coding	17	36890150	73796220	668.712	609.593	616.782	637.199	526.908	0.911593	0.922343	0.952874	0.787944
ENSG00000056736	IL17RB	protein_coding	3	53880607	107780434	1	1	1	1	1	1	1	1	1
ENSG00000056972	TRAF3IP2	protein_coding	6	111877657	223805138	89.0325	100.822	87.7244	113.898	72.7049	1.13242	0.985308	1.27928	0.816611
ENSG00000056998	GYG2	protein_coding	X	2746829	5547688	1.44667	1	1	1	1	0.691243	0.691243	0.691243	0.691243
ENSG00000057019	DCBLD2	protein_coding	3	98514785	197135318	258.093	247.841	235.687	289.051	510.514	0.960277	0.913187	1.11995	1.97802
ENSG00000057149	SERPINB3	protein_coding	18	61322431	122651628	1	1	1	1	1	1	1	1	1
ENSG00000057252	SOAT1	protein_coding	1	179262925	358590740	787.268	843.633	901.677	729.667	769.336	1.0716	1.14532	0.926834	0.977222
ENSG00000057294	PKP2	protein_coding	12	32943679	65993453	1	1	1	1	1	1	1	1	1
ENSG00000057468	MSH4	protein_coding	1	76262567	152641490	76.173	66.9504	78.1113	63.4071	80.9978	0.878925	1.02545	0.83241	1.06334
ENSG00000057593	F7	protein_coding	13	113760105	227535100	1	1.68505	4.36678	1	1.45264	1.68505	4.36678	1	1.45264
ENSG00000057608	GDI2	protein_coding	10	5807186	11691281	5543.57	5520.23	5368.56	5428.08	5687.21	0.995791	0.96843	0.979168	1.02591
ENSG00000057657	PRDM1	protein_coding	6	106534195	213092009	107.305	97.9211	199.499	35.5185	159.239	0.912553	1.85918	0.331007	1.48399
ENSG00000057663	ATG5	protein_coding	6	106632351	213406017	711.779	755.012	784.614	734.794	794.481	1.06074	1.10233	1.03233	1.11619
ENSG00000057704	TMCC3	protein_coding	12	94960900	190005238	8.66651	7.99323	41.3861	4.54073	14.878	0.922312	4.77541	0.523939	1.71672
ENSG00000057757	PITHD1	protein_coding	1	24104895	48219617	1519.73	1548.58	1420.59	1718.84	1322.75	1.01899	0.934763	1.13102	0.870388
ENSG00000057935	MTA3	protein_coding	2	42721709	85705796	1286.61	1266.24	767.554	1989.09	1141.34	0.984169	0.596573	1.546	0.887093
ENSG00000058056	USP13	protein_coding	3	179370543	358877732	984.544	1005.6	566.766	932.029	512.532	1.02139	0.575664	0.946661	0.520579
ENSG00000058063	ATP11B	protein_coding	3	182511288	365150711	2241.15	2144.48	2737.88	1896.07	2339.36	0.956865	1.22164	0.846026	1.04382
ENSG00000058085	LAMC2	protein_coding	1	183155373	366369408	1	1	1	1	2.04571	1	1	1	2.04571
ENSG00000058091	CDK14	protein_coding	7	90095738	180935643	184.84	176.773	158.755	175.28	173.139	0.956354	0.858875	0.948277	0.936693
ENSG00000058262	SEC61A1	protein_coding	3	127770484	255561010	5943.63	5701.46	5919.3	6309.07	6297.33	0.959256	0.995907	1.06148	1.05951
ENSG00000058272	PPP1R12A	protein_coding	12	80167343	160496583	2044.2	1976.63	2464.87	1823.57	2079.79	0.966948	1.20579	0.892071	1.01741
ENSG00000058335	RASGRF1	protein_coding	15	79252289	158635404	3.24166	2.33797	4.29315	1.34248	1.46132	0.721227	1.32437	0.414132	0.450792
ENSG00000058404	CAMK2B	protein_coding	7	44256749	88630925	4.04009	2.80688	2.74802	6.71155	4.12847	0.694758	0.680189	1.66124	1.02188
ENSG00000058453	CROCC	protein_coding	1	17066768	34366242	719.084	720.207	614.224	737.309	400.508	1.00156	0.854175	1.02534	0.556969
ENSG00000058600	POLR3E	protein_coding	16	22308730	44655154	1744.42	1698.89	1567.52	1752.44	1718.34	0.973901	0.898592	1.0046	0.985052
ENSG00000058668	ATP2B4	protein_coding	1	203595689	407308898	4775.38	4058.69	3399.69	3928.37	1880.48	0.849921	0.71192	0.822632	0.393787
ENSG00000058673	ZC3H11A	protein_coding	1	203764782	407588034	4053.07	3957.45	5615.1	4075.38	5273.78	0.97641	1.3854	1.00551	1.30118
ENSG00000058729	RIOK2	protein_coding	5	96496571	193015535	1237.82	1165.45	868.788	1168.93	1023.76	0.941528	0.701867	0.944341	0.827068
ENSG00000058799	YIPF1	protein_coding	1	54317392	108673799	495.778	489.655	508.33	548.664	509.998	0.987649	1.02532	1.10667	1.02868
ENSG00000058804	NDC1	protein_coding	1	54231133	108535666	1815.05	1764.26	1437.23	1708.8	1458.67	0.972021	0.791845	0.941465	0.803653
ENSG00000058866	DGKG	protein_coding	3	185823457	371903483	23.3895	17.6855	24.2894	13.6138	15.6251	0.756131	1.03848	0.582049	0.668042
ENSG00000059122	FLYWCH1	protein_coding	16	2961938	5963147	1259.94	1278.66	964.687	1355.93	815.272	1.01486	0.765664	1.07619	0.647075
ENSG00000059145	UNKL	protein_coding	16	1413206	2877958	948.681	1049.98	1115.58	1034.95	762.439	1.10678	1.17593	1.09094	0.803683
ENSG00000059377	TBXAS1	protein_coding	7	139476850	279196975	20.4005	20.2874	19.3076	17.4742	14.6166	0.994457	0.946429	0.856558	0.716484
ENSG00000059378	PARP12	protein_coding	7	139723544	279487065	501.974	521.597	259.718	486.885	200.309	1.03909	0.517394	0.969941	0.399042
ENSG00000059573	ALDH18A1	protein_coding	10	97365696	194782159	3465.15	3454.81	2826.92	3376.17	2804.16	0.997016	0.815815	0.974323	0.809248
ENSG00000059588	TARBP1	protein_coding	1	234527059	469141908	2137.08	2463.65	1214.23	2136.04	1328.59	1.15281	0.56817	0.999512	0.621685
ENSG00000059691	PET112	protein_coding	4	152591656	305273831	653.19	667.079	581.134	664.473	513.264	1.02126	0.889686	1.01727	0.78578
ENSG00000059728	MXD1	protein_coding	2	70124820	140294897	137.151	96.588	252.537	159.054	273.61	0.704245	1.8413	1.1597	1.99496
ENSG00000059758	CDK17	protein_coding	12	96672039	193466377	390.416	396.298	1542.9	336.081	926.836	1.01507	3.95193	0.860827	2.37397
ENSG00000059769	DNAJC25	protein_coding	9	114393632	228826140	153.333	155.839	129.532	177.639	170.439	1.01634	0.844772	1.15851	1.11156
ENSG00000059804	SLC2A3	protein_coding	12	8071826	16160697	403.162	399.534	1944.61	471.237	1020.21	0.991002	4.8234	1.16885	2.53052
ENSG00000059915	PSD	protein_coding	10	104162376	208343672	179.964	182.561	130.04	232.88	101.999	1.01443	0.722588	1.29404	0.566776
ENSG00000060069	CTDP1	protein_coding	18	77439801	154954311	1035.79	981.567	879.184	1048.62	762.578	0.947648	0.848803	1.01238	0.736226
ENSG00000060138	YBX3	protein_coding	12	10851683	21727594	4433.43	4290.33	5175.04	6062.19	6171.2	0.967723	1.16728	1.36738	1.39197
ENSG00000060140	STYK1	protein_coding	12	10771538	21598455	28.7517	20.3567	40.048	16.9684	11.6748	0.708018	1.39289	0.59017	0.406056
ENSG00000060237	WNK1	protein_coding	12	861759	1882377	3838.37	3884.14	3863.42	4162.3	7341.27	1.01192	1.00653	1.08439	1.9126
ENSG00000060303	RPS17P5	pseudogene	6	50824968	101650343	1	1	1	1	1	1	1	1	1
ENSG00000060339	CCAR1	protein_coding	10	70480769	141032903	3982.31	4036.78	3920.87	3496.9	4115.4	1.01368	0.984572	0.878109	1.03342
ENSG00000060491	OGFR	protein_coding	20	61436187	122881539	2104.56	2087.61	2574.39	2253.85	1646.46	0.991943	1.22324	1.07094	0.782327
ENSG00000060558	GNA15	protein_coding	19	3136191	6299958	1639.29	2888.05	5744.09	808.687	3667.8	1.76177	3.50401	0.493316	2.23743
ENSG00000060566	CREB3L3	protein_coding	19	4153598	8326649	160.692	104.859	22.1067	88.0852	16.5019	0.652544	0.137572	0.548161	0.102693
ENSG00000060642	PIGV	protein_coding	1	27113963	54238852	261.385	330.406	187.516	237.295	236.932	1.26406	0.717394	0.90784	0.906451
ENSG00000060656	PTPRU	protein_coding	1	29563028	59216353	1157.52	1129.32	806.916	1060.48	792.127	0.975638	0.697107	0.916169	0.684331
ENSG00000060688	SNRNP40	protein_coding	1	31732417	63502079	2226.28	2211.95	2145.37	2294.15	1938.46	0.993563	0.963657	1.03048	0.870717
ENSG00000060709	RIMBP2	protein_coding	12	130880682	262081508	3.78397	4.81626	1.59127	1.98442	2.50703	1.2728	0.420528	0.524426	0.662539
ENSG00000060718	COL11A1	protein_coding	1	103342023	206916075	1	1	1.36259	1	1	1	1.36259	1	1
ENSG00000060749	QSER1	protein_coding	11	32914724	65929586	998.985	1013.13	1377.01	838.362	1125.36	1.01416	1.37841	0.839214	1.12651
ENSG00000060762	MPC1	protein_coding	6	166778407	333574893	663.24	689.014	554.166	700.393	613.684	1.03886	0.835544	1.05602	0.925281
ENSG00000060971	ACAA1	protein_coding	3	38144620	76323353	1522.32	1427.92	1095.68	1494.42	983.412	0.937988	0.719743	0.98167	0.645995
ENSG00000060982	BCAT1	protein_coding	12	24964295	50066688	3313.47	3146.72	3218.14	3337.01	4906.5	0.949677	0.971229	1.00711	1.48077
ENSG00000061273	HDAC7	protein_coding	12	48176505	96403420	1666.2	1679.94	4429.54	1243.18	2720.6	1.00825	2.65847	0.746118	1.63282
ENSG00000061337	LZTS1	protein_coding	8	20103676	40265150	1063.05	1050.13	321.843	3443.58	1151.03	0.987846	0.302755	3.23935	1.08276
ENSG00000061455	PRDM6	protein_coding	5	122424816	244954776	7.21349	8.88518	10.2067	7.60288	13.8319	1.23174	1.41495	1.05398	1.91751
ENSG00000061492	WNT8A	protein_coding	5	137419581	274847635	1.94079	2.12645	1.45736	4.10517	1.5844	1.09566	0.750911	2.1152	0.816367
ENSG00000061656	SPAG4	protein_coding	20	34203814	68412785	18.0353	20.0623	23.966	32.756	27.6954	1.11239	1.32884	1.81621	1.53562
ENSG00000061676	NCKAP1	protein_coding	2	183773843	367677429	618.846	559.615	598.83	654.112	879.624	0.904288	0.967655	1.05699	1.42139
ENSG00000061794	MRPS35	protein_coding	12	27863706	55772934	1431.06	1401.57	1319.46	1432.32	1447.03	0.979393	0.92202	1.00088	1.01116
ENSG00000061918	GUCY1B3	protein_coding	4	156680144	313408887	222.665	219.339	199.91	244.515	431.725	0.985063	0.897803	1.09813	1.9389
ENSG00000061936	SFSWAP	protein_coding	12	132195626	264479908	1543.91	1620.7	1496.92	1666.62	1426.86	1.04973	0.969564	1.07948	0.924186
ENSG00000061938	TNK2	protein_coding	3	195590235	391229051	512.944	513.27	482.541	687.333	348.802	1.00064	0.940729	1.33998	0.679999
ENSG00000061987	MON2	protein_coding	12	62860597	125851960	643.844	637.387	585.357	669.929	721.353	0.989971	0.90916	1.04051	1.12038
ENSG00000062038	CDH3	protein_coding	16	68670092	137426611	5.23627	5.55168	5.83827	7.38506	6.43754	1.06024	1.11497	1.41037	1.22941
ENSG00000062096	ARSF	protein_coding	X	2959512	5990279	1	1	1	1	1	1	1	1	1
ENSG00000062194	GPBP1	protein_coding	5	56469775	113030281	1876.89	2073.61	1972.05	1847.09	2434.97	1.10481	1.0507	0.984122	1.29735
ENSG00000062282	DGAT2	protein_coding	11	75470557	150983136	343.9	431.507	242.153	233.068	189.387	1.25474	0.704136	0.677719	0.550703
ENSG00000062370	ZNF112	protein_coding	19	44830708	89702085	1	1	1	1	1	1	1	1	1
ENSG00000062485	CS	protein_coding	12	56665483	113359659	6271.75	6594.12	5949.52	5677.49	6081.95	1.0514	0.948623	0.905248	0.969738
ENSG00000062524	LTK	protein_coding	15	41795836	83601921	8.92263	4.61387	8.56593	9.20902	8.87588	0.517097	0.960023	1.0321	0.994761
ENSG00000062582	MRPS24	protein_coding	7	43906157	87815649	320.163	289.726	307.581	332.963	256.011	0.904933	0.960702	1.03998	0.799629
ENSG00000062598	ELMO2	protein_coding	20	44994688	90056392	1138.74	1183.53	1002.09	1147.63	872.667	1.03933	0.879997	1.0078	0.766341
ENSG00000062650	WAPAL	protein_coding	10	88195013	176476585	2360.09	2300.01	2349.44	2036.51	2294.75	0.974543	0.995487	0.862896	0.972316
ENSG00000062716	VMP1	protein_coding	17	57784553	115704169	1185.76	1245.97	2172.57	1243.04	7440.34	1.05078	1.83222	1.04831	6.27476
ENSG00000062725	APPBP2	protein_coding	17	58520520	117124100	655.55	630.163	776.734	648.869	695.716	0.961275	1.18486	0.989808	1.06127
ENSG00000062822	POLD1	protein_coding	19	50887461	101808734	3490.07	3384.69	3433.21	3646.16	3095.46	0.969807	0.98371	1.04472	0.886933
ENSG00000063015	SEZ6	protein_coding	17	27281919	54615377	1.50318	1	1.22868	1.24501	1	0.665258	0.81739	0.828251	0.665258
ENSG00000063046	EIF4B	protein_coding	12	53399942	106835935	8954.34	8737.9	7667.36	7997.63	7077.99	0.975829	0.856273	0.893157	0.790454
ENSG00000063127	SLC6A16	protein_coding	19	49792895	99621377	3.58437	4.16784	2.78715	5.07376	1	1.16278	0.777586	1.41552	0.278989
ENSG00000063169	GLTSCR1	protein_coding	19	48111453	96317986	363.683	376.326	426.704	373.081	288.418	1.03476	1.17329	1.02584	0.793049
ENSG00000063176	SPHK2	protein_coding	19	49122548	98256522	1314.02	1214.49	870.467	1312.45	742.332	0.924254	0.662445	0.998804	0.564931
ENSG00000063177	RPL18	protein_coding	19	49118585	98241378	10217.4	10224.9	10414.7	11626.2	9949.46	1.00074	1.01932	1.13788	0.973778
ENSG00000063180	CA11	protein_coding	19	49141199	98290768	218.969	209.717	182.056	242.52	169.908	0.957744	0.83142	1.10755	0.775943
ENSG00000063241	ISOC2	protein_coding	19	55964352	111938062	754.992	754.316	687.827	876.767	643.495	0.999105	0.911039	1.16129	0.852321
ENSG00000063244	U2AF2	protein_coding	19	56165512	112351593	8607.07	8380.83	9349.15	7788.64	7576.09	0.973715	1.08622	0.904912	0.880216
ENSG00000063245	EPN1	protein_coding	19	56186592	112407816	2152.37	2097.03	2028.88	2159.83	1551.29	0.974287	0.942626	1.00346	0.720733
ENSG00000063322	MED29	protein_coding	19	39881943	79773220	1245.13	1215.06	1008.69	1205.53	926.05	0.975851	0.810111	0.9682	0.743739
ENSG00000063438	AHRR	protein_coding	5	304291	742697	99.3428	106.983	117.604	117.568	98.0894	1.07691	1.18382	1.18346	0.987384
ENSG00000063515	GSC2	protein_coding	22	19136089	38273885	1.69373	1.6713	1	1	1	0.986754	0.590413	0.590413	0.590413
ENSG00000063587	ZNF275	protein_coding	X	152599613	305225181	684.07	674.453	1038.29	741.552	680.49	0.985942	1.51781	1.08403	0.994767
ENSG00000063601	MTMR1	protein_coding	X	149861435	299795011	1183.29	1187.78	1498.08	1127.75	1385.24	1.00379	1.26603	0.95306	1.17067
ENSG00000063660	GPC1	protein_coding	2	241375088	482782581	336.9	297.06	404.555	356.104	496.978	0.881744	1.20082	1.057	1.47515
ENSG00000063761	ADCK1	protein_coding	14	78266426	156667781	156.77	145.912	143.19	176.18	132.653	0.930739	0.913374	1.12381	0.846165
ENSG00000063854	HAGH	protein_coding	16	1845621	3722816	826.461	801.519	810.052	1021.07	796.093	0.969822	0.980145	1.23547	0.963256
ENSG00000063978	RNF4	protein_coding	4	2463947	5090994	2912	2888.1	3728.93	2473.76	2610.08	0.991793	1.28054	0.849503	0.896318
ENSG00000064012	CASP8	protein_coding	2	202098166	404250600	1301.34	1126.59	1475.5	1025.99	940.2	0.865716	1.13383	0.788413	0.722486
ENSG00000064042	LIMCH1	protein_coding	4	41361624	83063685	20.891	18.9958	15.0404	25.9212	22.5982	0.909281	0.719947	1.24078	1.08172
ENSG00000064102	ASUN	protein_coding	12	27058114	54149373	1247.41	1338.46	1208.82	1149.35	1084.1	1.073	0.969067	0.921394	0.869079
ENSG00000064115	TM7SF3	protein_coding	12	27126128	54293495	3094.35	3227.24	2052.62	2705.22	2011.36	1.04295	0.663344	0.874244	0.650012
ENSG00000064195	DLX3	protein_coding	17	48067369	96139957	78.5766	77.2771	52.8617	74.6036	40.8193	0.983462	0.672741	0.949438	0.519485
ENSG00000064199	SPA17	protein_coding	11	124543694	249111108	189.706	206.369	146.485	191.221	166.939	1.08783	0.772169	1.00799	0.879987
ENSG00000064201	TSPAN32	protein_coding	11	2323227	4662657	1.98825	1	1.45736	1	1	0.502955	0.732988	0.502955	0.502955
ENSG00000064205	WISP2	protein_coding	20	43343485	86700635	1	1	1	1	1	1	1	1	1
ENSG00000064218	DMRT3	protein_coding	9	976964	1968695	14.6329	16.0853	4.06447	8.28784	1.68764	1.09925	0.277761	0.566382	0.115331
ENSG00000064225	ST3GAL6	protein_coding	3	98451080	196991125	40.9461	33.8327	42.3693	45.7527	167.624	0.826274	1.03476	1.11739	4.09378
ENSG00000064270	ATP2C2	protein_coding	16	84402133	168899926	1	1	2.48485	1.39693	1.67896	1	2.48485	1.39693	1.67896
ENSG00000064300	NGFR	protein_coding	17	47572655	95165034	20.2657	14.3427	36.7287	18.6562	18.4352	0.70773	1.81235	0.920581	0.909675
ENSG00000064309	CDON	protein_coding	11	125825691	251758921	327.381	334.306	244.162	416.008	334.705	1.02115	0.745804	1.27071	1.02237
ENSG00000064313	TAF2	protein_coding	8	120743015	241588118	1474.8	1497.32	1657.25	1472.77	1770.71	1.01527	1.12371	0.998622	1.20065
ENSG00000064393	HIPK2	protein_coding	7	139246316	278723893	650.197	733.558	1030.92	673.836	1257.72	1.12821	1.58554	1.03636	1.93437
ENSG00000064419	TNPO3	protein_coding	7	128594948	257290146	2824.43	2787.05	2933.23	2474.82	2309.34	0.986766	1.03852	0.876217	0.81763
ENSG00000064489	MEF2BNB-MEF2B	protein_coding	19	19256376	38559343	4.32556	5.53331	2.44572	3.02329	3.08275	1.27921	0.565411	0.698936	0.712684
ENSG00000064490	RFXANK	protein_coding	19	19303008	38615686	1072.12	1060.39	1052.82	1179.26	973.097	0.989055	0.981991	1.09993	0.907635
ENSG00000064545	TMEM161A	protein_coding	19	19229978	38479300	1014.2	986.634	920.716	1141.12	887.47	0.972823	0.907828	1.12514	0.875048
ENSG00000064547	LPAR2	protein_coding	19	19734477	39474216	146.432	131.016	304.112	170.777	126.924	0.894725	2.07682	1.16626	0.866778
ENSG00000064601	CTSA	protein_coding	20	44518783	89046242	1343.36	1283.26	1303.4	1590.19	1371.28	0.955264	0.970256	1.18374	1.02079
ENSG00000064607	SUGP2	protein_coding	19	19101697	38246529	3880.19	3753.62	2632.06	3705.85	2321.98	0.96738	0.678334	0.955069	0.598421
ENSG00000064651	SLC12A2	protein_coding	5	127419458	254944838	809.842	837.818	837.798	822.476	1028.03	1.03454	1.03452	1.0156	1.26942
ENSG00000064652	SNX24	protein_coding	5	122179134	244544183	165.013	164.157	132.744	169.376	132.102	0.994811	0.804446	1.02644	0.800556
ENSG00000064655	EYA2	protein_coding	20	45523263	91340755	1	1.22989	1	1	1.46132	1.22989	1	1	1.46132
ENSG00000064666	CNN2	protein_coding	19	1026298	2065366	6885.79	6131.17	9871.44	5412.83	4696.07	0.89041	1.4336	0.786087	0.681995
ENSG00000064687	ABCA7	protein_coding	19	1040102	2105673	679.217	618.286	396.337	803.618	352.719	0.910292	0.58352	1.18315	0.519302
ENSG00000064692	SNCAIP	protein_coding	5	121647049	243446963	2.64357	2.59998	1.36259	2.38135	3.93934	0.983509	0.515434	0.900806	1.49016
ENSG00000064703	DDX20	protein_coding	1	112297867	224608505	952.966	941.075	817.02	871.864	829.023	0.987522	0.857344	0.914896	0.86994
ENSG00000064726	BTBD1	protein_coding	15	83685174	167421280	1677.25	1591.99	1609.85	1650.58	1502.37	0.949167	0.959813	0.984099	0.895733
ENSG00000064763	FAR2	protein_coding	12	29302036	58795949	30.3945	24.7658	32.477	25.6016	29.0502	0.814812	1.06852	0.842309	0.955769
ENSG00000064787	BCAS1	protein_coding	20	52553316	105240620	2.34001	1	1.45736	1.24501	1	0.42735	0.622803	0.532053	0.42735
ENSG00000064835	POU1F1	protein_coding	3	87308554	174634291	1	1	1	1	1	1	1	1	1
ENSG00000064886	CHI3L2	protein_coding	1	111743393	223529455	1723.73	1666.76	1795.99	2072.6	1411.26	0.966948	1.04192	1.20239	0.818724
ENSG00000064932	SBNO2	protein_coding	19	1107636	2281918	1287.32	1293.46	1924.13	1434.26	1540.61	1.00477	1.49469	1.11415	1.19676
ENSG00000064933	PMS1	protein_coding	2	190649107	381391462	497.301	446.249	282.38	506.487	330.508	0.897341	0.567825	1.01847	0.664604
ENSG00000064961	HMG20B	protein_coding	19	3572775	7151861	1326.29	1268.1	1336.07	1411.57	1105.06	0.956123	1.00737	1.0643	0.833199
ENSG00000064989	CALCRL	protein_coding	2	188207856	376521043	2.89064	2.37471	3.56797	5.61822	5.47522	0.821517	1.23432	1.94359	1.89412
ENSG00000064995	TAF11	protein_coding	6	34845555	69701421	1037.52	1048.59	1030.95	1013.33	1032.05	1.01068	0.993669	0.976685	0.994736
ENSG00000064999	ANKS1A	protein_coding	6	34857042	69916221	560.814	547.831	489.32	656.335	538.43	0.97685	0.872517	1.17033	0.960087
ENSG00000065000	AP3D1	protein_coding	19	2100988	4265452	3289.35	3202.74	2950.71	3660.51	2982.79	0.973671	0.897051	1.11284	0.906804
ENSG00000065029	ZNF76	protein_coding	6	35226686	70490448	965.889	935.643	797.114	1033.5	806.217	0.968685	0.825264	1.07	0.834689
ENSG00000065054	SLC9A3R2	protein_coding	16	2075357	4164384	608.498	614.393	487.879	672.588	333.476	1.00969	0.801776	1.10533	0.548032
ENSG00000065057	NTHL1	protein_coding	16	2089816	4187683	742.973	693.92	551.926	866.107	493.207	0.933977	0.742861	1.16573	0.66383
ENSG00000065060	UHRF1BP1	protein_coding	6	34759857	69610772	1162.23	1256.57	987.958	1258.41	1264.26	1.08118	0.850054	1.08275	1.08779
ENSG00000065135	GNAI3	protein_coding	1	110091233	220228208	2122.87	2007.28	2187.72	1955.57	2171.46	0.945549	1.03055	0.921192	1.02289
ENSG00000065150	IPO5	protein_coding	13	98605912	197282463	7528.6	7390.18	6349.49	6877.84	6523.74	0.981613	0.843383	0.913561	0.866528
ENSG00000065154	OAT	protein_coding	10	126085872	252193417	1355.15	1263.28	1160.62	1210.01	1273.45	0.932209	0.856452	0.892901	0.939715
ENSG00000065183	WDR3	protein_coding	1	118472343	236981508	2672.28	2533.7	1578.98	2336.68	1857.71	0.94814	0.590874	0.874413	0.695178
ENSG00000065243	PKN2	protein_coding	1	89149905	178451843	662.508	637.359	545.331	628.826	641.588	0.962039	0.823131	0.949159	0.968423
ENSG00000065268	WDR18	protein_coding	19	983174	1977743	1848.28	1863.64	1722.05	2151.6	1559.91	1.00831	0.931706	1.16411	0.84398
ENSG00000065308	TRAM2	protein_coding	6	52362200	104803913	1390.74	1269.89	896.822	1342.25	527.445	0.913106	0.644853	0.965133	0.379255
ENSG00000065320	NTN1	protein_coding	17	8924859	18072176	123.604	240.764	173	130.235	181.769	1.94787	1.39963	1.05365	1.47058
ENSG00000065325	GLP2R	protein_coding	17	9725523	19520942	1	1	1	1	1	1	1	1	1
ENSG00000065328	MCM10	protein_coding	10	13203554	26456658	2044.13	2029.73	1994.2	1923.31	2196.9	0.992956	0.975571	0.940891	1.07473
ENSG00000065357	DGKA	protein_coding	12	56321103	112668914	2320.96	2157.11	4239.6	2378.71	1911.57	0.929405	1.82666	1.02488	0.82361
ENSG00000065361	ERBB3	protein_coding	12	56473641	112970930	19.0123	19.1611	7.87526	24.6988	11.9957	1.00782	0.414219	1.2991	0.630942
ENSG00000065371	ROPN1	protein_coding	3	123687368	247398393	1.50318	1.22989	2.08776	1.98442	1	0.818193	1.3889	1.32015	0.665258
ENSG00000065413	ANKRD44	protein_coding	2	197831741	396007638	79.7825	74.0681	62.2667	81.3548	70.1816	0.928375	0.780455	1.01971	0.879661
ENSG00000065427	KARS	protein_coding	16	75661622	151344163	6102.18	6019.06	5602.92	6288.63	5635.63	0.986378	0.918183	1.03056	0.923544
ENSG00000065457	ADAT1	protein_coding	16	75630879	151288077	746.17	750.198	768.829	709.714	770.512	1.0054	1.03037	0.951142	1.03262
ENSG00000065485	PDIA5	protein_coding	3	122785909	245729983	474.608	481.256	415.233	508.425	457.639	1.01401	0.874897	1.07125	0.964246
ENSG00000065491	TBC1D22B	protein_coding	6	37225548	74526294	551.338	731.798	620.248	552.18	737.37	1.32731	1.12499	1.00153	1.33742
ENSG00000065518	NDUFB4	protein_coding	3	120315156	240636503	1788.03	1846.24	1593.73	1692.04	1790.47	1.03256	0.891332	0.946316	1.00136
ENSG00000065526	SPEN	protein_coding	1	16174359	32441314	4126.34	4345.4	3100.76	3760.46	3737.89	1.05309	0.751455	0.911331	0.905861
ENSG00000065534	MYLK	protein_coding	3	123328896	246932074	50.0866	50.6743	44.7915	50.636	37.8543	1.01173	0.89428	1.01097	0.755777
ENSG00000065548	ZC3H15	protein_coding	2	187350883	374724973	2183.27	2222.3	2214.17	2025.36	2416.51	1.01788	1.01416	0.927672	1.10683
ENSG00000065559	MAP2K4	protein_coding	17	11924141	23971288	798.951	816.747	1093.64	814.79	1091.26	1.02227	1.36885	1.01983	1.36586
ENSG00000065600	TMEM206	protein_coding	1	212537273	425125516	575.385	596.371	528.797	674.55	481.186	1.03647	0.919032	1.17235	0.836286
ENSG00000065609	SNAP91	protein_coding	6	84262599	168682009	15.6958	9.62071	7.69442	11.8286	10.9475	0.612948	0.490222	0.753613	0.697477
ENSG00000065613	SLK	protein_coding	10	105726959	211515950	1091.48	1128.63	1003.91	1005.87	1269.8	1.03404	0.919771	0.921565	1.16337
ENSG00000065615	CYB5R4	protein_coding	6	84569362	169246505	346.686	343.533	306.904	341.219	363.162	0.990906	0.88525	0.98423	1.04753
ENSG00000065618	COL17A1	protein_coding	10	105791044	211636804	9.12223	15.2714	8.45317	7.73193	7.31431	1.67409	0.926656	0.847592	0.801811
ENSG00000065621	GSTO2	protein_coding	10	106028631	212093334	12.8644	19.9658	16.3435	16.1429	17.1809	1.55202	1.27045	1.25486	1.33554
ENSG00000065665	SEC61A2	protein_coding	10	12171636	24383596	249.194	324.2	188.667	380.316	293.764	1.301	0.757109	1.52618	1.17886
ENSG00000065675	PRKCQ	protein_coding	10	6469105	13091368	803.257	681.484	626.761	530.838	240.918	0.848401	0.780275	0.660857	0.299927
ENSG00000065717	TLE2	protein_coding	19	2997636	6045269	707.587	660.067	776.698	825.551	676.206	0.932841	1.09767	1.16671	0.95565
ENSG00000065802	ASB1	protein_coding	2	239335383	478696274	1277.85	1218.7	1390.12	1248.83	1139.74	0.953715	1.08786	0.977292	0.891919
ENSG00000065809	FAM107B	protein_coding	10	14560556	29377452	632.876	577.506	748.118	975.14	3321.73	0.91251	1.18209	1.54081	5.24863
ENSG00000065833	ME1	protein_coding	6	83920108	168060905	1	1	1	1	2.37527	1	1	1	2.37527
ENSG00000065882	TBC1D1	protein_coding	4	37892708	76033504	1872.78	1833.96	1723.82	1953.7	1695.61	0.979271	0.920462	1.04321	0.905397
ENSG00000065883	CDK13	protein_coding	7	39989636	80126369	1476.53	1393.1	2165.05	1310.22	1268.3	0.9435	1.46631	0.887368	0.858975
ENSG00000065911	MTHFD2	protein_coding	2	74425689	148870381	3776.54	3725.64	4545.44	5994.79	7864.12	0.986523	1.2036	1.58738	2.08236
ENSG00000065923	SLC9A7	protein_coding	X	46464753	93083243	189.539	157.647	136.318	156.789	165.902	0.831737	0.719209	0.827213	0.875293
ENSG00000065970	FOXJ2	protein_coding	12	8185299	16393398	933.787	918.716	734.051	1169.13	1049.02	0.98386	0.786101	1.25203	1.1234
ENSG00000065978	YBX1	protein_coding	1	43148098	86316118	21170.7	21026.5	20485.7	21399.1	21038	0.993188	0.967645	1.01079	0.993732
ENSG00000065989	PDE4A	protein_coding	19	10527449	21107754	507.16	657.96	871.839	382.408	345.298	1.29734	1.71906	0.754019	0.680846
ENSG00000066027	PPP2R5A	protein_coding	1	212458879	424994079	965.861	963.529	1045.95	961.537	704.214	0.997586	1.08292	0.995523	0.729105
ENSG00000066032	CTNNA2	protein_coding	2	79412357	160288262	4.1169	2.82525	3.39957	2.91437	2.49836	0.686256	0.82576	0.707905	0.606854
ENSG00000066044	ELAVL1	protein_coding	19	8023463	16094006	3599.81	3670.49	3112.51	3409.54	3108.26	1.01963	0.864632	0.947144	0.86345
ENSG00000066056	TIE1	protein_coding	1	43766664	87555443	1	1.89657	1	1.88694	5.31461	1.89657	1	1.88694	5.31461
ENSG00000066084	DIP2B	protein_coding	12	50898768	102041218	1554.53	1472.25	1446.33	1337.18	1572.2	0.947073	0.930399	0.860183	1.01137
ENSG00000066117	SMARCD1	protein_coding	12	50478755	100973250	4547.02	4365.33	4640.05	4379.7	4092.7	0.960043	1.02046	0.963201	0.900085
ENSG00000066135	KDM4A	protein_coding	1	44115829	88287015	1262.39	1153.3	1098.47	1478.35	1155.43	0.913583	0.87015	1.17107	0.915269
ENSG00000066136	NFYC	protein_coding	1	41157320	82394595	1911.33	1967.7	1940.23	2083.21	1788.61	1.02949	1.01512	1.08993	0.935795
ENSG00000066185	ZMYND12	protein_coding	1	42896000	85817938	3.45032	4.60925	2.48485	5.18267	2.76187	1.33589	0.720178	1.50208	0.800468
ENSG00000066230	SLC9A3	protein_coding	5	473425	997872	1.50318	1	2.57962	1.64194	1.92263	0.665258	1.71611	1.09231	1.27905
ENSG00000066248	NGEF	protein_coding	2	233743396	467621378	8.89547	8.22774	8.14307	10.8195	12.7317	0.924935	0.915417	1.2163	1.43125
ENSG00000066279	ASPM	protein_coding	1	197053258	394169082	3438.98	3313.37	3756.15	2408.17	2154.39	0.963475	1.09223	0.700257	0.626462
ENSG00000066294	CD84	protein_coding	1	160510885	321060191	44.823	37.4096	64.024	20.214	55.8798	0.834608	1.42837	0.450975	1.24668
ENSG00000066322	ELOVL1	protein_coding	1	43829068	87662764	908.646	880.713	638.339	875.105	525.722	0.969259	0.702516	0.963087	0.578578
ENSG00000066336	SPI1	protein_coding	11	47376411	94776538	1.44667	1.68966	1	1.39693	1.68764	1.16797	0.691243	0.96562	1.16657
ENSG00000066379	ZNRD1	protein_coding	6	30026676	60059362	1089.01	1097.39	1084.05	1096.63	952.452	1.00769	0.995443	1.007	0.874602
ENSG00000066382	MPPED2	protein_coding	11	30406040	61014459	120.385	130.57	109.55	133.869	104.18	1.0846	0.909995	1.112	0.865387
ENSG00000066405	CLDN18	protein_coding	3	137717577	275470071	1	1	1	1	1	1	1	1	1
ENSG00000066422	ZBTB11	protein_coding	3	101367733	202764072	1162.13	1281.93	963.139	994.358	988.561	1.10309	0.828768	0.855631	0.850643
ENSG00000066427	ATXN3	protein_coding	14	92524896	185097861	374.834	328.697	378.339	321.968	372.984	0.876912	1.00935	0.858961	0.995063
ENSG00000066455	GOLGA5	protein_coding	14	93260576	186566884	562.799	572.435	496.101	669.915	593.121	1.01712	0.881487	1.19033	1.05388
ENSG00000066468	FGFR2	protein_coding	10	123237848	246595820	15.9903	19.7313	8.88159	14.3375	12.958	1.23395	0.555435	0.896634	0.810365
ENSG00000066557	LRRC40	protein_coding	1	70610488	141281791	481.771	473.145	402.047	458.998	496.623	0.982095	0.83452	0.952731	1.03083
ENSG00000066583	ISOC1	protein_coding	5	128430444	256880165	753.648	739.139	636.368	766.279	662.861	0.980748	0.844384	1.01676	0.879537
ENSG00000066629	EML1	protein_coding	14	100204030	200612427	88.7166	72.4821	46.3835	125.496	66.5518	0.817007	0.522828	1.41457	0.750161
ENSG00000066651	TRMT11	protein_coding	6	126307576	252667998	192.041	200.944	216.151	217.321	219.551	1.04636	1.12555	1.13164	1.14325
ENSG00000066654	THUMPD1	protein_coding	16	20744986	41498392	1516.18	1437.43	1218.3	1305.82	1334.44	0.948062	0.80353	0.861259	0.880133
ENSG00000066697	MSANTD3	protein_coding	9	103189438	206402949	422.928	433.421	350.952	414.754	303.844	1.02481	0.829815	0.980673	0.71843
ENSG00000066735	KIF26A	protein_coding	14	104605060	209252291	1082.29	930.649	606.815	1038.44	562.484	0.859892	0.56068	0.959484	0.519718
ENSG00000066739	ATG2B	protein_coding	14	96747595	193577802	931.049	1065.5	820.72	1060.95	1237.63	1.14441	0.8815	1.13953	1.32929
ENSG00000066777	ARFGEF1	protein_coding	8	68085747	136341659	1530.29	1508.89	1538.18	1367.7	1534.51	0.986014	1.00515	0.893747	1.00276
ENSG00000066813	ACSM2B	protein_coding	16	20547548	41135297	1	1	1	1	1	1	1	1	1
ENSG00000066827	ZFAT	protein_coding	8	135490031	271215323	184.067	175.531	189.668	165.627	174.143	0.953626	1.03043	0.899821	0.946088
ENSG00000066855	MTFR1	protein_coding	8	66556969	133240465	349	343.732	225.508	385.115	259.343	0.984905	0.646156	1.10348	0.743103
ENSG00000066923	STAG3	protein_coding	7	99775186	199594297	145.167	149.687	217.164	155.737	127.918	1.03114	1.49596	1.07282	0.88118
ENSG00000066926	FECH	protein_coding	18	55215515	110469519	1278.15	1266.85	958.1	1166.43	958.649	0.991153	0.749598	0.912588	0.750027
ENSG00000066933	MYO9A	protein_coding	15	72114632	144525550	626.568	606.061	496.293	596.79	567.723	0.967272	0.792081	0.952475	0.906084
ENSG00000067048	DDX3Y	protein_coding	Y	15016019	30048409	936.244	1001.04	1284.02	1148.48	1997.91	1.06921	1.37146	1.22669	2.13397
ENSG00000067057	PFKP	protein_coding	10	3108525	6288429	5674.81	5483.03	7202.66	5683.63	11182.2	0.966204	1.26923	1.00155	1.97049
ENSG00000067064	IDI1	protein_coding	10	1085848	2180958	1210.84	1097.26	1441.66	1060.38	1471.04	0.906202	1.19063	0.875743	1.2149
ENSG00000067066	SP100	protein_coding	2	231280657	462689462	522.1	530.286	550.524	456.013	488.292	1.01568	1.05444	0.87342	0.935247
ENSG00000067082	KLF6	protein_coding	10	3818188	7645661	501.854	555.68	477.712	495.425	839.427	1.10725	0.951893	0.987189	1.67265
ENSG00000067113	PPAP2A	protein_coding	5	54720682	109551560	161.724	181.288	113.563	593.047	321.177	1.12097	0.702207	3.66704	1.98596
ENSG00000067141	NEO1	protein_coding	15	73344051	146941598	1156.98	1266.88	1467.14	1161.39	1306.62	1.09499	1.26808	1.00381	1.12934
ENSG00000067167	TRAM1	protein_coding	8	71485677	143006299	1783.72	1664.2	1679.71	1662.58	2097.45	0.932999	0.941691	0.932088	1.17589
ENSG00000067177	PHKA1	protein_coding	X	71798664	143732831	680.654	660.877	557.035	696.465	587.574	0.970943	0.818382	1.02323	0.863248
ENSG00000067182	TNFRSF1A	protein_coding	12	6437923	12889203	1275.65	941.906	2916.12	1052.5	1388.89	0.738376	2.28599	0.825071	1.08877
ENSG00000067191	CACNB1	protein_coding	17	37329709	74683665	406.196	393.751	455.308	494.811	392.715	0.969362	1.12091	1.21816	0.966811
ENSG00000067208	EVI5	protein_coding	1	92974253	186232214	71.8592	67.8055	74.7445	88.0051	94.3986	0.943588	1.04015	1.22469	1.31366
ENSG00000067221	STOML1	protein_coding	15	74275547	148562510	209.574	188.29	99.9834	266.49	98.9714	0.898444	0.47708	1.27158	0.472251
ENSG00000067225	PKM	protein_coding	15	72491370	145015534	42344.6	45302.7	61734	46859.3	81352.1	1.06986	1.45789	1.10662	1.92119
ENSG00000067248	DHX29	protein_coding	5	54552073	109155623	1149.81	1158.87	875.527	1115.69	1044.64	1.00788	0.761456	0.970324	0.908536
ENSG00000067334	DNTTIP2	protein_coding	1	94333373	188678847	2106.22	2190.08	2251.2	1921.15	2353.06	1.03982	1.06883	0.912132	1.1172
ENSG00000067365	METTL22	protein_coding	16	8715540	17455621	606.255	610.914	627.148	710.42	672.5	1.00768	1.03446	1.17182	1.10927
ENSG00000067369	TP53BP1	protein_coding	15	43699407	87502333	1487.63	1535.9	1455.7	1922.85	2180.36	1.03245	0.97854	1.29256	1.46566
ENSG00000067445	TRO	protein_coding	X	54946895	109904759	663.686	634.73	525.295	703.525	450.596	0.95637	0.791481	1.06003	0.67893
ENSG00000067533	RRP15	protein_coding	1	218458629	436969954	1026.53	1024.38	1070.71	1001.85	1235.3	0.9979	1.04304	0.975956	1.20338
ENSG00000067560	RHOA	protein_coding	3	49396578	98847009	7017.44	6954.87	6923.52	6976.36	7433.17	0.991084	0.986617	0.994146	1.05924
ENSG00000067596	DHX8	protein_coding	17	41561233	83183064	2089.16	2005.66	2168.98	1821.81	1745.67	0.960035	1.03821	0.87203	0.835586
ENSG00000067601	PMS2P4	pseudogene	7	66752528	133520422	37.4238	43.9984	35.5204	48.0508	33.8267	1.17568	0.949138	1.28396	0.903882
ENSG00000067606	PRKCZ	protein_coding	1	1981909	4098743	9.91993	13.8187	6.27449	9.15895	5.71022	1.39302	0.632513	0.923288	0.575631
ENSG00000067646	ZFY	protein_coding	Y	2803112	5653659	167.554	172.106	158.878	139.36	244.169	1.02716	0.948217	0.831729	1.45725
ENSG00000067704	IARS2	protein_coding	1	220267444	440588824	3798.14	3732.85	3046.05	3595.05	3454.26	0.982812	0.801987	0.946529	0.909463
ENSG00000067715	SYT1	protein_coding	12	79257773	159103561	43.2834	51.4283	30.9227	64.9219	28.073	1.18818	0.714424	1.49993	0.648586
ENSG00000067798	NAV3	protein_coding	12	78224685	156831475	3.50683	3.4828	2.94221	3.02329	3.97687	0.993147	0.838994	0.862114	1.13404
ENSG00000067829	IDH3G	protein_coding	X	153051221	306111199	1042	986.877	1099.02	1064.26	990.407	0.947101	1.05472	1.02136	0.950488
ENSG00000067836	ROGDI	protein_coding	16	4846969	9699920	254.337	240.429	183.322	268.776	155.283	0.945316	0.720785	1.05677	0.610539
ENSG00000067840	PDZD4	protein_coding	X	153067621	306163641	380.879	353.009	810.37	356.657	338.803	0.926827	2.12763	0.936403	0.889528
ENSG00000067842	ATP2B3	protein_coding	X	152783134	305631531	18.5754	15.6624	9.72732	13.9765	8.3225	0.843177	0.523666	0.752419	0.448038
ENSG00000067900	ROCK1	protein_coding	18	18526867	37218679	2343.21	2181.26	2324.33	2247.04	2276.65	0.930888	0.991943	0.958961	0.971595
ENSG00000067955	CBFB	protein_coding	16	67063019	134197980	2182.46	1990.34	5129.98	2191.85	3027.33	0.911973	2.35055	1.00431	1.38712
ENSG00000067992	PDK3	protein_coding	X	24483338	49041292	183.446	191.076	168.557	185.395	156.688	1.04159	0.918836	1.01062	0.854135
ENSG00000068001	HYAL2	protein_coding	3	50355221	100715558	397.378	367.901	311.766	364.827	269.572	0.925821	0.784558	0.918087	0.678376
ENSG00000068024	HDAC4	protein_coding	2	239969864	480293212	2927.47	2827.2	2866.89	2703.86	1868.83	0.96575	0.979305	0.923615	0.638378
ENSG00000068028	RASSF1	protein_coding	3	50367219	100745630	718.376	671.915	539.487	724.347	512.758	0.935325	0.750981	1.00831	0.713774
ENSG00000068078	FGFR3	protein_coding	4	1795034	3605633	459.994	369.185	162.282	292.032	134.346	0.802587	0.352791	0.63486	0.292059
ENSG00000068079	IFI35	protein_coding	17	41158742	82325215	60.4204	53.3827	52.4858	71.79	43.2338	0.88352	0.868676	1.18817	0.71555
ENSG00000068097	HEATR6	protein_coding	17	58120555	116276847	552.272	565.702	499.414	554.575	492.955	1.02432	0.904291	1.00417	0.892594
ENSG00000068120	COASY	protein_coding	17	40713485	81431780	1995.49	1831.7	1649.1	2101.6	1586.36	0.917916	0.82641	1.05318	0.79497
ENSG00000068137	PLEKHH3	protein_coding	17	40819932	81648980	82.0083	87.2955	80.0159	139.981	100.831	1.06447	0.975705	1.70691	1.22952
ENSG00000068305	MEF2A	protein_coding	15	100017370	200274041	838.881	820.571	941.689	1230.49	1300.76	0.978174	1.12255	1.46682	1.55059
ENSG00000068308	OTUD5	protein_coding	X	48779305	97594953	1522.22	1541.6	2067.29	1565.79	1715.34	1.01273	1.35808	1.02862	1.12687
ENSG00000068323	TFE3	protein_coding	X	48886242	97787254	898.137	1316.74	1977.99	857.359	1476.86	1.46608	2.20232	0.954597	1.64436
ENSG00000068354	TBC1D25	protein_coding	X	48397845	96818842	529.114	533.031	376.362	601.999	446.419	1.0074	0.711306	1.13775	0.84371
ENSG00000068366	ACSL4	protein_coding	X	108867473	217844105	759.453	712.941	1057.39	718.213	1377.42	0.938757	1.39231	0.945699	1.8137
ENSG00000068383	INPP5A	protein_coding	10	134351324	268948303	306.133	308.274	196.041	413.757	234.744	1.00699	0.640379	1.35156	0.766804
ENSG00000068394	GPKOW	protein_coding	X	48970334	97950485	836.843	869.927	898.699	924.258	954.105	1.03953	1.07392	1.10446	1.14012
ENSG00000068400	GRIPAP1	protein_coding	X	48830134	97688809	1346.98	1475.93	1797.99	1615.79	2038.08	1.09574	1.33484	1.19957	1.51308
ENSG00000068438	FTSJ1	protein_coding	X	48334541	96679293	1786.57	1716.64	1575.26	1812.7	1507.85	0.960862	0.881722	1.01463	0.843995
ENSG00000068489	PRR11	protein_coding	17	57232860	114514926	1701.58	1676.33	1750.45	1374.73	1174.13	0.985161	1.02872	0.807912	0.690021
ENSG00000068615	REEP1	protein_coding	2	86441116	173006322	120.872	126.063	66.9242	157.88	81.0538	1.04295	0.553678	1.30618	0.670576
ENSG00000068650	ATP11A	protein_coding	13	113344643	226886125	1290.56	1278.41	1659.87	1243.06	1299.13	0.990584	1.28616	0.963191	1.00664
ENSG00000068654	POLR1A	protein_coding	2	86247339	172580617	3079.62	3108.27	2379.98	2778.63	2177.51	1.0093	0.772817	0.902265	0.707069
ENSG00000068697	LAPTM4A	protein_coding	2	20232411	40484200	876.76	810.925	871.346	858.089	790.149	0.924912	0.993825	0.978705	0.901215
ENSG00000068724	TTC7A	protein_coding	2	47143296	94446572	434.224	594.434	372.715	444.879	316.744	1.36896	0.858348	1.02454	0.729449
ENSG00000068745	IP6K2	protein_coding	3	48725436	97503222	2272.87	2185.58	2968.29	2374.37	2646.25	0.961597	1.30597	1.04466	1.16428
ENSG00000068781	STON1-GTF2A1L	protein_coding	2	48757064	97760718	1	1	1	1.34248	1	1	1	1.34248	1
ENSG00000068784	SRBD1	protein_coding	2	45615819	91455123	175.482	186.828	167.845	176.983	140.48	1.06466	0.956481	1.00855	0.800535
ENSG00000068793	CYFIP1	protein_coding	15	22892005	45898021	1319.24	1310	1266.43	1255.59	1413.44	0.992998	0.959972	0.951757	1.07141
ENSG00000068796	KIF2A	protein_coding	5	61601989	123435065	1824.38	1702.19	1357.2	1547.37	1243.41	0.933025	0.743922	0.848161	0.681549
ENSG00000068831	RASGRP2	protein_coding	11	64494383	129007311	2361.99	1848.9	1946.65	1839.26	877.283	0.782775	0.824158	0.778692	0.371418
ENSG00000068878	PSME4	protein_coding	2	54091204	108289181	2162.87	2156.9	2238	2105.61	2483.58	0.997239	1.03474	0.973526	1.14828
ENSG00000068885	IFT80	protein_coding	3	159974774	320092442	197.664	212.677	194.327	238.737	240.186	1.07595	0.983118	1.20779	1.21512
ENSG00000068903	SIRT2	protein_coding	19	39369197	78759699	1134.86	1141.91	1097.39	1284.1	1129.56	1.00622	0.966983	1.13151	0.995331
ENSG00000068912	ERLEC1	protein_coding	2	54014181	108060137	703.974	712.077	768.705	827.286	936.186	1.01151	1.09195	1.17517	1.32986
ENSG00000068971	PPP2R5B	protein_coding	11	64685025	129386970	384.427	367.497	266.138	520.863	396.479	0.955959	0.692297	1.35491	1.03135
ENSG00000068976	PYGM	protein_coding	11	64513861	129041630	80.7436	70.7251	68.784	89.5782	53.1931	0.875922	0.851882	1.10941	0.65879
ENSG00000068985	PAGE1	protein_coding	X	49452053	98912649	1	1	1	1	1	1	1	1	1
ENSG00000069011	PITX1	protein_coding	5	134363425	268733928	403.631	342.307	150.166	344.592	106.391	0.848067	0.372039	0.85373	0.263585
ENSG00000069018	TRPC7	protein_coding	5	135548999	271281729	1	1	1	1	1	1	1	1	1
ENSG00000069020	MAST4	protein_coding	5	65892176	132357599	161.176	176.101	283.937	223.748	599.302	1.0926	1.76166	1.38822	3.71831
ENSG00000069122	GPR116	protein_coding	6	46820249	93742929	1	1	1	1	1	1	1	1	1
ENSG00000069188	SDK2	protein_coding	17	71330523	142970751	6.20714	4.37936	4.15924	4.93327	5.18286	0.705536	0.670074	0.794773	0.834983
ENSG00000069206	ADAM7	protein_coding	8	24298443	48682926	1	1	1	1	1	1	1	1	1
ENSG00000069248	NUP133	protein_coding	1	229577045	459221148	2397.24	2429.25	2056.33	2231.8	2138.72	1.01335	0.857788	0.930987	0.89216
ENSG00000069275	NUCKS1	protein_coding	1	205681947	411401351	6895.36	6876.73	5322.47	6959.33	6149.02	0.997298	0.77189	1.00928	0.891762
ENSG00000069329	VPS35	protein_coding	16	46690054	93413484	2629	2563.49	2012.01	2504.4	2194.33	0.975081	0.765314	0.952605	0.834665
ENSG00000069345	DNAJA2	protein_coding	16	46989299	93996998	1716.21	1698.53	2018.94	1641.38	1851.42	0.989698	1.17639	0.956398	1.07878
ENSG00000069399	BCL3	protein_coding	19	45250962	90514263	41.2797	682.815	656.602	20.6909	105.421	16.5412	15.9062	0.501236	2.55383
ENSG00000069424	KCNAB2	protein_coding	1	6051526	12212779	8588.9	8483.46	7717.5	8208.64	5349.82	0.987723	0.898544	0.955726	0.622876
ENSG00000069431	ABCC9	protein_coding	12	21950335	44044671	75.602	73.7369	63.2846	75.8965	63.0774	0.97533	0.837075	1.00389	0.834334
ENSG00000069482	GAL	protein_coding	11	68451247	136909890	1	1.22989	1	1	1	1.22989	1	1	1
ENSG00000069493	CLEC2D	protein_coding	12	9817565	19665978	25.7319	17.9153	42.7536	23.9568	6.56063	0.696228	1.6615	0.931017	0.254961
ENSG00000069509	FUNDC1	protein_coding	X	44382885	88785132	270.511	266.052	239.044	290.269	249.661	0.983514	0.883674	1.07304	0.922923
ENSG00000069535	MAOB	protein_coding	X	43625858	87367551	1	1	1	1	1.46132	1	1	1	1.46132
ENSG00000069667	RORA	protein_coding	15	60780483	122302001	198.286	189.422	96.4955	143.621	191.444	0.955296	0.486649	0.724311	0.965495
ENSG00000069696	DRD4	protein_coding	11	637293	1277999	4.62913	4.19544	3.26567	11.6407	3.09143	0.906315	0.70546	2.51466	0.667821
ENSG00000069702	TGFBR3	protein_coding	1	92145902	184517794	11.8225	56.8076	69.841	11.9559	95.1981	4.80502	5.90744	1.01128	8.05225
ENSG00000069712	KIAA1107	protein_coding	1	92632542	185282822	29.8341	34.1775	23.7277	38.0776	20.456	1.14558	0.795319	1.27631	0.685656
ENSG00000069764	PLA2G10	protein_coding	16	14766405	29554931	1.49413	1.89657	1.36259	1	1.35808	1.26935	0.911963	0.669288	0.908945
ENSG00000069812	HES2	protein_coding	1	6472478	12957208	91.9285	52.118	12.0275	31.5239	6.99342	0.566941	0.130835	0.342918	0.0760746
ENSG00000069849	ATP1B3	protein_coding	3	141594966	283240322	2823.24	2845.43	2506.45	3053.61	2753.64	1.00786	0.88779	1.08159	0.975347
ENSG00000069869	NEDD4	protein_coding	15	56119120	112405064	615.916	590.959	901.764	587.864	969.14	0.95948	1.4641	0.954455	1.57349
ENSG00000069943	PIGB	protein_coding	15	55611158	111259004	310.254	317.764	293.559	347.061	305.107	1.0242	0.946187	1.11864	0.98341
ENSG00000069956	MAPK6	protein_coding	15	52244303	104602765	1780.67	1922.14	2846.65	1823.51	4207.92	1.07945	1.59864	1.02406	2.36311
ENSG00000069966	GNB5	protein_coding	15	52413117	104896683	704.991	649.111	606.791	691.61	519.78	0.920736	0.860708	0.98102	0.737286
ENSG00000069974	RAB27A	protein_coding	15	55495164	111106475	440.753	465.922	463.244	441.904	537.739	1.0571	1.05103	1.00261	1.22005
ENSG00000069998	CECR5	protein_coding	22	17618401	35264578	2417.26	2360.82	2016.62	2496.49	1737.84	0.976654	0.834259	1.03278	0.718931
ENSG00000070010	UFD1L	protein_coding	22	19437433	38904171	2018.9	1959.07	2163.03	2050.24	2053.88	0.970363	1.07139	1.01552	1.01733
ENSG00000070018	LRP6	protein_coding	12	12268959	24688905	801.117	821.754	767.691	721.804	786.996	1.02576	0.958277	0.900998	0.982374
ENSG00000070019	GUCY2C	protein_coding	12	14765576	29615095	1.44667	1	1.22868	1	1	0.691243	0.849318	0.691243	0.691243
ENSG00000070031	SCT	protein_coding	11	626431	1253574	1.94079	1	1.22868	2.90998	1.22632	0.515253	0.633082	1.49938	0.631866
ENSG00000070047	PHRF1	protein_coding	11	576486	1188708	2625.74	2786.75	1720	2488.83	1451.15	1.06132	0.655056	0.947858	0.552662
ENSG00000070061	IKBKAP	protein_coding	9	111629797	223326193	2387.32	2353.34	2046.9	2488.76	2373.31	0.985769	0.857407	1.04249	0.994131
ENSG00000070081	NUCB2	protein_coding	11	17229700	34601221	9120.73	8646.29	8465.25	9078.3	7977.7	0.947983	0.928133	0.995349	0.874678
ENSG00000070087	PFN2	protein_coding	3	149682691	299451266	1094.92	1025.87	758.55	1036.74	809.375	0.936938	0.69279	0.946861	0.739209
ENSG00000070159	PTPN3	protein_coding	9	112137746	224398336	600.518	705.759	1234.64	378.302	651.519	1.17525	2.05596	0.629959	1.08493
ENSG00000070182	SPTB	protein_coding	14	65213002	130559603	141.352	141.356	301.525	127.354	212.686	1.00003	2.13315	0.900969	1.50466
ENSG00000070190	DAPP1	protein_coding	4	100737990	201529301	13.198	8.8898	12.5672	8.31502	6.07946	0.67357	0.952202	0.63002	0.460634
ENSG00000070193	FGF10	protein_coding	5	44303646	88693454	1	1	1	1	1	1	1	1	1
ENSG00000070214	SLC44A1	protein_coding	9	108006903	216208355	522.051	540.392	374.285	532.762	406.291	1.03513	0.716951	1.02052	0.778259
ENSG00000070269	TMEM260	protein_coding	14	56955072	114072396	248.229	247.743	195.52	293.09	214.404	0.998042	0.78766	1.18072	0.863734
ENSG00000070366	SMG6	protein_coding	17	1963133	4170198	1483.57	1527.29	1459.18	1411.03	1209.77	1.02947	0.983562	0.951111	0.815449
ENSG00000070367	EXOC5	protein_coding	14	57670518	115406244	1560.39	1509.98	1271.5	1420.24	1469.75	0.967696	0.814863	0.910186	0.941914
ENSG00000070371	CLTCL1	protein_coding	22	19166986	38446225	193.815	178.373	128.346	225.507	131.328	0.920327	0.662209	1.16352	0.677593
ENSG00000070388	FGF22	protein_coding	19	639879	1283582	33.5777	20.6097	6.53766	24.8507	7.32265	0.613791	0.194702	0.740096	0.218081
ENSG00000070404	FSTL3	protein_coding	19	676392	1359777	149.431	141.029	71.901	188.971	67.5895	0.943775	0.481165	1.2646	0.452312
ENSG00000070413	DGCR2	protein_coding	22	19023795	38133762	1112.03	1026.94	609.836	1177.11	584.669	0.92348	0.548397	1.05852	0.525765
ENSG00000070423	RNF126	protein_coding	19	647526	1310803	1941.02	2847.5	1804.22	2244.78	1466.44	1.46701	0.929522	1.1565	0.7555
ENSG00000070444	MNT	protein_coding	17	2287354	4591766	868.987	793.697	605.963	943.475	595.119	0.913359	0.697322	1.08572	0.684843
ENSG00000070476	ZXDC	protein_coding	3	126156444	252351206	761.728	733.622	732.589	798.906	801.616	0.963103	0.961746	1.04881	1.05236
ENSG00000070495	JMJD6	protein_coding	17	74708919	149431785	977.263	1008.41	1013.31	855.243	709.283	1.03187	1.03688	0.87514	0.725785
ENSG00000070501	POLB	protein_coding	8	42195972	84425298	549.141	543.436	575.251	628.199	639.476	0.98961	1.04755	1.14397	1.1645
ENSG00000070526	ST6GALNAC1	protein_coding	17	74620843	149260763	12.9894	8.26898	6.30898	7.38067	4.28874	0.636596	0.485704	0.568209	0.330173
ENSG00000070540	WIPI1	protein_coding	17	66417089	132870743	20.2748	25.8646	17.6779	25.1616	15.0209	1.2757	0.871916	1.24103	0.740867
ENSG00000070601	FRMPD1	protein_coding	9	37650997	75397898	68.7188	64.0631	11.6391	95.7445	15.8803	0.93225	0.169373	1.39328	0.231091
ENSG00000070610	GBA2	protein_coding	9	35736863	71486846	1237.42	1154.15	1481.38	1313.97	1311.94	0.932705	1.19715	1.06186	1.06022
ENSG00000070614	NDST1	protein_coding	5	149865381	299803154	1227.62	1215.66	1091.43	1056.23	915.303	0.990258	0.889062	0.860386	0.745593
ENSG00000070669	ASNS	protein_coding	7	97481430	194983284	743.056	721.821	1027.52	1446.77	2457.13	0.971422	1.38282	1.94705	3.30679
ENSG00000070718	AP3M2	protein_coding	8	42010464	84039655	842.277	808.479	588.232	840.251	1028.5	0.959873	0.698383	0.997595	1.2211
ENSG00000070729	CNGB1	protein_coding	16	57917503	115922523	1	1	1	1	1	1	1	1	1
ENSG00000070731	ST6GALNAC2	protein_coding	17	74559792	149142830	1	1	1.22868	1.64194	1	1	1.22868	1.64194	1
ENSG00000070748	CHAT	protein_coding	10	50817141	101719066	10.1971	7.33579	17.4837	7.97959	7.16237	0.719401	1.71458	0.782538	0.702395
ENSG00000070756	PABPC1	protein_coding	8	101698044	203433081	21496	22428	22429.5	20633.4	25450.9	1.04336	1.04343	0.959874	1.18398
ENSG00000070759	TESK2	protein_coding	1	45809555	91766427	179.792	190.603	218.044	163.904	247.194	1.06013	1.21276	0.911634	1.37489
ENSG00000070761	C16orf80	protein_coding	16	58147496	116310850	1386.95	1442.94	1764.98	1633.18	1988.61	1.04037	1.27256	1.17754	1.43381
ENSG00000070770	CSNK2A2	protein_coding	16	58191811	116423635	3531.68	3372.81	3420.76	3685.69	3342.69	0.955015	0.968593	1.04361	0.946487
ENSG00000070778	PTPN21	protein_coding	14	88932122	177953199	9.05668	8.9174	8.65607	7.28759	10.3656	0.984622	0.955767	0.804665	1.14452
ENSG00000070785	EIF2B3	protein_coding	1	45316450	90768732	815.311	779.905	708.222	879.491	745.746	0.956574	0.868653	1.07872	0.914677
ENSG00000070808	CAMK2A	protein_coding	5	149599054	299268908	1.50318	1	1.72517	7.98399	6.23974	0.665258	1.14769	5.31141	4.15104
ENSG00000070814	TCOF1	protein_coding	5	149737202	299517073	6007.93	5961.59	5649.89	6322.25	5509.19	0.992286	0.940404	1.05232	0.916986
ENSG00000070831	CDC42	protein_coding	1	22379120	44798557	3384.22	3433.78	3432.51	3238.03	4306.13	1.01464	1.01427	0.956801	1.27241
ENSG00000070882	OSBPL3	protein_coding	7	24836158	49857411	1181.33	1102.62	1488.18	1619.38	2639.59	0.933367	1.25975	1.37081	2.23442
ENSG00000070886	EPHA8	protein_coding	1	22890057	45820144	1.49413	1.91031	1.36259	3.31131	4.98506	1.27855	0.911963	2.21622	3.33644
ENSG00000070915	SLC12A3	protein_coding	16	56899119	113848881	3.84048	2.58623	4.65573	2.0775	2.95967	0.673413	1.21228	0.540946	0.770651
ENSG00000070950	RAD18	protein_coding	3	8817088	17822545	1333.23	1417.98	1419.5	1214.5	1534.11	1.06357	1.0647	0.910944	1.15067
ENSG00000070961	ATP2B1	protein_coding	12	89981828	180084905	578.486	563.339	679.82	1217.72	3391.47	0.973817	1.17517	2.10502	5.86267
ENSG00000070985	TRPM5	protein_coding	11	2425745	4870020	2.00635	1.22989	1.22868	2.32689	1	0.612997	0.612396	1.15976	0.498417
ENSG00000071051	NCK2	protein_coding	2	106361354	212872084	404.749	389.011	360.944	370.526	378.257	0.961116	0.891771	0.915447	0.934547
ENSG00000071054	MAP4K4	protein_coding	2	102313312	204824461	8634.43	8928.28	9104.02	7588.19	10494.9	1.03403	1.05439	0.878829	1.21548
ENSG00000071073	MGAT4A	protein_coding	2	99235569	198583158	1456.47	1471.78	614.628	1043.86	455.33	1.01051	0.421998	0.716707	0.312625
ENSG00000071082	RPL31	protein_coding	2	101618177	203258671	8004.78	8044.72	8030.35	8739.1	8348.38	1.00499	1.00319	1.09174	1.04293
ENSG00000071127	WDR1	protein_coding	4	10075963	20194536	23523.1	23013.2	23882.7	24904.7	21810.4	0.978323	1.01529	1.05873	0.927192
ENSG00000071189	SNX13	protein_coding	7	17830385	35810509	1108.73	1081.35	1060.51	1100.31	1363.97	0.975302	0.956506	0.992403	1.23021
ENSG00000071203	MS4A12	protein_coding	11	60260251	120535154	1	1	1	1	1	1	1	1	1
ENSG00000071205	ARHGAP10	protein_coding	4	148653214	297647145	130.464	308.424	187.352	133.264	147.252	2.36405	1.43604	1.02146	1.12867
ENSG00000071242	RPS6KA2	protein_coding	6	166822852	334142791	318.772	324.546	248.22	437.49	297.936	1.01811	0.778673	1.37242	0.934634
ENSG00000071243	ING3	protein_coding	7	120590803	241208073	530.159	531.514	556.322	486.63	688.357	1.00255	1.04935	0.917893	1.2984
ENSG00000071246	VASH1	protein_coding	14	77228532	154477886	412.402	442.441	318.522	437.699	267.219	1.07284	0.772358	1.06134	0.647956
ENSG00000071282	LMCD1	protein_coding	3	8543393	17153198	1	1	1	1	1	1	1	1	1
ENSG00000071462	WBSCR22	protein_coding	7	73097355	146216846	2329.51	2303.88	2345.12	2549.42	2566.08	0.988999	1.0067	1.0944	1.10156
ENSG00000071537	SEL1L	protein_coding	14	81937893	163938098	1667.31	1729.65	1460.09	2223.77	2673.08	1.03739	0.875715	1.33375	1.60323
ENSG00000071539	TRIP13	protein_coding	5	892758	1812230	3349.64	3321.9	2348.01	3348.73	2583.98	0.991716	0.700972	0.999728	0.77142
ENSG00000071553	ATP6AP1	protein_coding	X	153656978	307321840	1751.61	1660.42	1535.69	1850.13	1496.51	0.947941	0.876731	1.05625	0.854363
ENSG00000071564	TCF3	protein_coding	19	1609291	3261895	8148.15	8573.65	7553.18	7045.65	5759.36	1.05222	0.926981	0.864694	0.706831
ENSG00000071575	TRIB2	protein_coding	2	12857015	25739875	956.967	889.283	641.611	645.413	396.366	0.929272	0.670463	0.674436	0.414189
ENSG00000071626	DAZAP1	protein_coding	19	1407568	2843287	5391.71	5431.01	5630.79	5461.09	4892.94	1.00729	1.04434	1.01287	0.907494
ENSG00000071655	MBD3	protein_coding	19	1576639	3169521	2519.25	2458.39	2775.42	2886.87	2139.15	0.975842	1.10168	1.14592	0.84912
ENSG00000071677	PRLH	protein_coding	2	238475217	476951035	1	1	1	1	1	1	1	1	1
ENSG00000071794	HLTF	protein_coding	3	148747914	297552255	2411.61	2370.49	1797.19	2257.93	1782.74	0.982953	0.745227	0.936278	0.739233
ENSG00000071859	FAM50A	protein_coding	X	153672473	307351475	1385.91	1372.75	1231.05	1575.62	1194.03	0.990505	0.88826	1.13689	0.86155
ENSG00000071889	FAM3A	protein_coding	X	153733350	307477916	485.712	455.494	434.868	544.34	402.577	0.937787	0.895323	1.12071	0.82884
ENSG00000071894	CPSF1	protein_coding	8	145618444	291253197	3485.5	3228.51	2999.76	3675.61	2422.01	0.92627	0.860641	1.05454	0.694882
ENSG00000071909	MYO3B	protein_coding	2	171034655	342546336	2.19691	1.68505	3.11061	1.92996	2.04571	0.767008	1.41591	0.87849	0.93118
ENSG00000071967	CYBRD1	protein_coding	2	172378757	344793400	328.596	292.048	245.417	268.53	217.2	0.888776	0.746868	0.817205	0.660995
ENSG00000071991	CDH19	protein_coding	18	64168320	128439695	1	1	1	1	1	1	1	1	1
ENSG00000071994	PDCD2	protein_coding	6	170884383	341778163	2160.11	2194.87	1866.33	2128.37	2050.4	1.01609	0.863994	0.985306	0.94921
ENSG00000072041	SLC6A15	protein_coding	12	85253492	170560886	11.1951	15.7219	13.8836	7.74337	12.0155	1.40435	1.24015	0.691675	1.07328
ENSG00000072042	RDH11	protein_coding	14	68143518	136306049	1247.71	1226.21	1105	1197.67	1125.81	0.982769	0.885626	0.959898	0.902302
ENSG00000072062	PRKACA	protein_coding	19	14202500	28431396	1818.5	1721.96	1934.53	1779.43	1609.74	0.946911	1.06381	0.978511	0.8852
ENSG00000072071	LPHN1	protein_coding	19	14260750	28577749	2178.66	2035.85	1956.24	2066.77	1447.71	0.934451	0.897908	0.948645	0.664494
ENSG00000072080	SPP2	protein_coding	2	234959323	469945101	1.24706	2.6046	1.68604	1.92996	1.45264	2.08859	1.35201	1.5476	1.16485
ENSG00000072110	ACTN1	protein_coding	14	69340860	138787017	3882.56	3515.01	7283	3013.75	3841.88	0.905334	1.87582	0.776227	0.989523
ENSG00000072121	ZFYVE26	protein_coding	14	68194091	136477398	799.687	802.609	757.468	790.483	693.979	1.00365	0.947206	0.988491	0.867813
ENSG00000072133	RPS6KA6	protein_coding	X	83318984	166761917	1	1	1	1	1	1	1	1	1
ENSG00000072134	EPN2	protein_coding	17	19118928	38358956	191.229	218.359	213.126	247.276	315.445	1.14187	1.11451	1.29309	1.64957
ENSG00000072135	PTPN18	protein_coding	2	131113580	262246562	1575.85	1454.34	1322.78	1578.01	1186.86	0.922889	0.839409	1.00137	0.753154
ENSG00000072163	LIMS2	protein_coding	2	128395956	256835316	103.174	78.3711	152.214	88.5963	86.8204	0.759598	1.47531	0.858704	0.841491
ENSG00000072182	ASIC4	protein_coding	2	220378892	440782386	7.06207	5.51043	5.46233	6.766	10.7835	0.780285	0.773475	0.958076	1.52696
ENSG00000072195	SPEG	protein_coding	2	220299568	440662577	457.009	422.781	245.548	498.26	154.249	0.925105	0.537295	1.09026	0.337518
ENSG00000072201	LNX1	protein_coding	4	54325468	108893040	2.63452	1.68505	3.13639	3.0663	2.96835	0.639601	1.1905	1.16389	1.12671
ENSG00000072210	ALDH3A2	protein_coding	17	19551449	39132360	716.138	678.168	470.777	652.523	402.272	0.94698	0.657384	0.91117	0.561724
ENSG00000072274	TFRC	protein_coding	3	195754054	391563114	9073.04	8772.26	7085.22	7267.59	8489.09	0.966849	0.780908	0.801009	0.935638
ENSG00000072310	SREBF1	protein_coding	17	17713713	35454038	3076.18	3066.65	2032.54	2513.98	1847.96	0.996904	0.660735	0.81724	0.600731
ENSG00000072315	TRPC5	protein_coding	X	111017543	222343547	1	1	1	1	1	1	1	1	1
ENSG00000072364	AFF4	protein_coding	5	132211071	264510397	1461.95	1402.83	1678.75	1443.33	1946.08	0.95956	1.1483	0.987264	1.33115
ENSG00000072401	UBE2D1	protein_coding	10	60094735	120225248	255.387	222.979	230.003	256.902	306.442	0.873104	0.900606	1.00593	1.19991
ENSG00000072415	MPP5	protein_coding	14	67707826	135510362	489.096	495.227	195.017	436.249	248.367	1.01254	0.398731	0.891949	0.507809
ENSG00000072422	RHOBTB1	protein_coding	10	62629196	125390394	163.342	152.046	43.1759	142.13	52.3511	0.930846	0.264328	0.870134	0.320499
ENSG00000072444	ASAH2C	protein_coding	10	48001603	96056621	1	1	1	1	1	1	1	1	1
ENSG00000072501	SMC1A	protein_coding	X	53401070	106850747	5783.17	5598.29	5490.3	5273.31	5544.2	0.968033	0.949358	0.911837	0.958679
ENSG00000072506	HSD17B10	protein_coding	X	53458206	106919526	2000.2	1951.28	1893.52	2154.86	1794.81	0.975539	0.946666	1.07732	0.897312
ENSG00000072518	MARK2	protein_coding	11	63606400	127284891	1371.89	1298.21	1341.4	1327.03	1069.25	0.946297	0.977778	0.967299	0.7794
ENSG00000072571	HMMR	protein_coding	5	162887209	325806156	1259.59	1188.84	863.74	930.047	584.626	0.943837	0.685733	0.738375	0.464142
ENSG00000072609	CHFR	protein_coding	12	133398773	266931663	2.70008	2.6046	2.57962	4.70409	3.57259	0.964636	0.955386	1.7422	1.32314
ENSG00000072657	TRHDE	protein_coding	12	72481046	145540468	1	1	1	1.24501	1	1	1	1.24501	1
ENSG00000072682	P4HA2	protein_coding	5	131527531	263158539	3.84953	1.90118	2.21703	2.37696	3.56142	0.493874	0.575923	0.617466	0.925156
ENSG00000072694	FCGR2B	protein_coding	1	161551101	323199545	1	1	1	1	1.68764	1	1	1	1.68764
ENSG00000072736	NFATC3	protein_coding	16	68118654	136381816	2333.64	2050.25	3949.01	1795.09	1181.16	0.878565	1.69221	0.769221	0.506146
ENSG00000072756	TRNT1	protein_coding	3	3168600	6361163	763.682	768.151	734.839	700.069	783.802	1.00585	0.962233	0.916702	1.02635
ENSG00000072778	ACADVL	protein_coding	17	7120444	14249036	5558.13	5412.82	6278.18	6064.2	5512.29	0.973855	1.12955	1.09105	0.991752
ENSG00000072786	STK10	protein_coding	5	171469077	343084467	812.447	786.496	937.213	787.23	716.912	0.968058	1.15357	0.968962	0.882411
ENSG00000072803	FBXW11	protein_coding	5	171288553	342722430	946.76	977.626	1155.77	1015.28	1628.5	1.0326	1.22076	1.07237	1.72008
ENSG00000072818	ACAP1	protein_coding	17	7239848	14494645	3849.36	3416.71	2936.8	3033.88	1900.44	0.887605	0.762932	0.788152	0.493704
ENSG00000072832	CRMP1	protein_coding	4	5749811	11644596	2.89064	4.84376	2.6399	3.94181	4.0339	1.67567	0.913258	1.36365	1.39551
ENSG00000072840	EVC	protein_coding	4	5712924	11543696	1.24706	1	1	1	1.81072	0.801885	0.801885	0.801885	1.45199
ENSG00000072849	DERL2	protein_coding	17	5374571	10764702	757.996	713.563	684.205	993.756	856.76	0.94138	0.902649	1.31103	1.1303
ENSG00000072858	SIDT1	protein_coding	3	113251143	226599568	81.4222	81.7326	76.7954	92.5742	59.2739	1.00381	0.943176	1.13696	0.727983
ENSG00000072864	NDE1	protein_coding	16	15737124	31557334	1112.65	1159.28	1107.34	910.273	863.803	1.04191	0.995228	0.818113	0.776348
ENSG00000072952	MRVI1	protein_coding	11	10594638	21310173	3.14675	2.14482	2.35094	2.72382	1.68764	0.681599	0.747101	0.865599	0.536311
ENSG00000072954	TMEM38A	protein_coding	19	16771938	33572778	93.597	103.576	114.503	103.853	64.2313	1.10662	1.22337	1.10957	0.686254
ENSG00000072958	AP1M1	protein_coding	19	16308389	32654549	2463.37	2321.09	2313.04	2374.57	1903.36	0.942241	0.938976	0.963951	0.772664
ENSG00000073008	PVR	protein_coding	19	45147098	90313948	348.182	384.637	501.934	372.837	418.664	1.1047	1.44159	1.07081	1.20243
ENSG00000073009	IKBKG	protein_coding	X	153769414	307566196	552.252	538.838	607.906	632.83	537.199	0.97571	1.10077	1.14591	0.972742
ENSG00000073050	XRCC1	protein_coding	19	44047192	88131817	1192.08	1244.15	1205.48	1358.54	1086.25	1.04368	1.01124	1.13963	0.911217
ENSG00000073060	SCARB1	protein_coding	12	125261402	250628616	1551.43	1428.3	1123.6	1353.18	971.294	0.920637	0.724237	0.872215	0.626064
ENSG00000073067	CYP2W1	protein_coding	7	1022835	2052111	1.69373	1.68505	1	2.22942	1.91396	0.994872	0.590413	1.31628	1.13002
ENSG00000073111	MCM2	protein_coding	3	127317066	254658342	7885.33	7571.15	7169.28	7086.52	5963.79	0.960157	0.909192	0.898697	0.756315
ENSG00000073146	MOV10L1	protein_coding	22	50528308	101128427	1.50318	1	1	1.39693	1	0.665258	0.665258	0.929321	0.665258
ENSG00000073150	PANX2	protein_coding	22	50609160	101227883	52.048	59.157	97.0415	55.6311	69.8725	1.13659	1.86446	1.06884	1.34246
ENSG00000073169	SELO	protein_coding	22	50639408	101295453	680.941	642.334	533.622	865.896	527.707	0.943304	0.783653	1.27162	0.774968
ENSG00000073282	TP63	protein_coding	3	189349205	378964273	1.50318	1	1.22868	1	1	0.665258	0.81739	0.665258	0.665258
ENSG00000073331	ALPK1	protein_coding	4	113206665	226570441	12.6684	28.4071	13.8749	12.4002	20.8165	2.24235	1.09524	0.978829	1.64318
ENSG00000073350	LLGL2	protein_coding	17	73521161	147092450	1.9973	1	2.04863	3.12076	1.46132	0.500676	1.0257	1.56249	0.731645
ENSG00000073417	PDE8A	protein_coding	15	85523671	171206047	420.17	436.239	286.201	492.713	378.458	1.03824	0.681155	1.17265	0.900725
ENSG00000073464	CLCN4	protein_coding	X	10125024	20330724	1	1	1	1.24501	1	1	1	1.24501	1
ENSG00000073536	NLE1	protein_coding	17	33455772	66925106	1843.05	1904.14	1477.77	1531.63	1137.39	1.03315	0.801808	0.831032	0.617128
ENSG00000073578	SDHA	protein_coding	5	218356	475171	4487.86	4483.63	4165.84	4833.21	4364.95	0.999056	0.928246	1.07695	0.972612
ENSG00000073584	SMARCE1	protein_coding	17	38781214	77585974	2015.62	1951.34	1856.42	1841.49	1726.09	0.968109	0.921015	0.913608	0.856358
ENSG00000073598	FNDC8	protein_coding	17	33448598	66906349	2.25341	1.45516	1.75967	1.98442	1.5844	0.645757	0.780891	0.880626	0.70311
ENSG00000073605	GSDMB	protein_coding	17	38060848	76136955	291.821	320.853	234.75	365.29	208.407	1.09949	0.804431	1.25176	0.714158
ENSG00000073614	KDM5A	protein_coding	12	389295	887915	1785.71	1748.97	2307.24	1530.81	1795.5	0.979425	1.29206	0.857257	1.00548
ENSG00000073670	ADAM11	protein_coding	17	42836399	85695613	243.858	232.369	166.327	248.813	173.541	0.952885	0.682062	1.02032	0.711645
ENSG00000073711	PPP2R3A	protein_coding	3	135684515	271551248	49.6588	41.41	46.4479	44.6953	80.2611	0.83389	0.935341	0.900048	1.61625
ENSG00000073712	FERMT2	protein_coding	14	53323986	106743139	542.009	586.856	1639.88	668.322	945.761	1.08274	3.02555	1.23304	1.74492
ENSG00000073734	ABCB11	protein_coding	2	169779448	339667280	1.50318	1	1	1	1	0.665258	0.665258	0.665258	0.665258
ENSG00000073737	DHRS9	protein_coding	2	169921299	339873976	1	1	1	1	10.563	1	1	1	10.563
ENSG00000073754	CD5L	protein_coding	1	157800704	315668750	1	1.44141	1	1	1	1.44141	1	1	1
ENSG00000073756	PTGS2	protein_coding	1	186640923	373290482	9.35119	11.1931	36.2496	30.6799	263.397	1.19697	3.87647	3.28085	28.1672
ENSG00000073792	IGF2BP2	protein_coding	3	185361527	370904371	381.823	388.698	471.591	398.178	440.996	1.01801	1.2351	1.04283	1.15498
ENSG00000073803	MAP3K13	protein_coding	3	185000729	370207614	12.7032	7.60241	12.2773	15.2516	14.9177	0.598465	0.966476	1.20061	1.17433
ENSG00000073849	ST6GAL1	protein_coding	3	186648274	373444615	501.404	470.943	367.93	415.146	261.659	0.939248	0.7338	0.827967	0.521852
ENSG00000073861	TBX21	protein_coding	17	45810610	91634095	24.285	23.0558	44.104	33.4971	55.2045	0.949382	1.8161	1.37933	2.27319
ENSG00000073905	VDAC1P1	pseudogene	X	80184999	160370845	1.74119	1.68505	1.95385	1.49001	1.22632	0.967756	1.12214	0.855745	0.704301
ENSG00000073910	FRY	protein_coding	13	32605437	65476231	120.588	124.193	59.2681	179.017	89.9839	1.02989	0.491493	1.48454	0.74621
ENSG00000073921	PICALM	protein_coding	11	85668727	171449651	1982.58	1986.58	1822.84	2043	2693.96	1.00202	0.919426	1.03048	1.35881
ENSG00000073969	NSF	protein_coding	17	44668035	89502865	830.557	788.768	741.889	743.648	632.81	0.949685	0.893243	0.895361	0.761911
ENSG00000074047	GLI2	protein_coding	2	121493199	243243428	26.4912	28.876	32.0887	21.2987	18.7511	1.09002	1.2113	0.80399	0.707825
ENSG00000074054	CLASP1	protein_coding	2	122095352	244502515	1116.75	1103.7	962.386	1104.91	1211.81	0.988314	0.861772	0.9894	1.08512
ENSG00000074071	MRPS34	protein_coding	16	1821891	3645047	1936.29	1918.57	1370.47	1943.84	1176.39	0.990853	0.707782	1.0039	0.607552
ENSG00000074181	NOTCH3	protein_coding	19	15270444	30582236	1671.47	1643.83	1108.31	929.506	691.401	0.983464	0.663073	0.556101	0.413649
ENSG00000074201	CLNS1A	protein_coding	11	77225981	154574831	1605.56	1621.1	1440.36	1637.48	1600.9	1.00968	0.897104	1.01988	0.997095
ENSG00000074211	PPP2R2C	protein_coding	4	6322305	12887632	113.678	104.252	94.4602	93.5227	65.2655	0.917086	0.830947	0.8227	0.574127
ENSG00000074219	TEAD2	protein_coding	19	49843852	99709566	12.6858	11.6667	12.524	13.3231	9.99881	0.919667	0.987244	1.05024	0.788189
ENSG00000074266	EED	protein_coding	11	85955586	171945441	697.488	693.821	810.338	684.217	1249.92	0.994742	1.16179	0.980972	1.79203
ENSG00000074276	CDHR2	protein_coding	5	175969512	351992487	5.88254	4.84376	5.60959	5.31876	1.94248	0.823412	0.9536	0.904161	0.33021
ENSG00000074317	SNCB	protein_coding	5	176047085	352104615	17.673	19.7268	28.628	20.1965	14.9834	1.11621	1.61987	1.14278	0.84781
ENSG00000074319	TSG101	protein_coding	11	18489883	37038662	991.63	980.779	1125.27	1059.21	1066.68	0.989057	1.13476	1.06815	1.07568
ENSG00000074356	C17orf85	protein_coding	17	3714460	7464005	1391.09	1364.74	1760.67	1311.88	1436.22	0.98106	1.26567	0.94306	1.03244
ENSG00000074370	ATP2A3	protein_coding	17	3827169	7694905	13466.1	12505	12991.2	9397.5	5514.98	0.928629	0.96473	0.697862	0.409544
ENSG00000074410	CA12	protein_coding	15	63613577	127287937	30.2236	31.6764	14.5007	29.2309	19.9971	1.04807	0.479781	0.967157	0.66164
ENSG00000074416	MGLL	protein_coding	3	127407909	254949960	65.7736	61.1935	56.1461	59.6827	241.936	0.930365	0.853627	0.907396	3.67832
ENSG00000074527	NTN4	protein_coding	12	96051583	192236513	8.26803	8.03909	8.86824	10.3023	5.82463	0.972311	1.07259	1.24605	0.704476
ENSG00000074582	BCS1L	protein_coding	2	219523487	439051653	1018.6	1012.03	684.716	1152.86	749.731	0.993555	0.672215	1.13182	0.736044
ENSG00000074590	NUAK1	protein_coding	12	106457118	212990929	8.18144	19.1106	8.31147	10.2435	18.6392	2.33585	1.01589	1.25204	2.27823
ENSG00000074603	DPP8	protein_coding	15	65734801	131544843	1334.78	1398.61	1150.16	1222.96	1103.56	1.04782	0.86169	0.916226	0.826778
ENSG00000074621	SLC24A1	protein_coding	15	65903704	131857037	152.374	175.375	118.506	168.819	96.1781	1.15095	0.777732	1.10793	0.631197
ENSG00000074657	ZNF532	protein_coding	18	56529832	113183544	1.44667	1.45516	1	1.79386	1	1.00587	0.691243	1.24	0.691243
ENSG00000074660	SCARF1	protein_coding	17	1537152	3086193	12.8847	15.0187	9.57635	12.4617	17.5451	1.16562	0.743236	0.967174	1.3617
ENSG00000074695	LMAN1	protein_coding	18	56995055	114022249	2785.9	2844.55	2792.6	2696.34	2963.61	1.02105	1.0024	0.967853	1.06379
ENSG00000074696	PTPLAD1	protein_coding	15	65822756	131693443	2932.67	2805.73	2107.52	2600.67	1744.52	0.956715	0.718635	0.886791	0.594857
ENSG00000074706	IPCEF1	protein_coding	6	154475631	309153557	17.3032	12.2876	38.542	23.5326	34.9313	0.710137	2.22745	1.36002	2.01878
ENSG00000074755	ZZEF1	protein_coding	17	3907739	7954053	1757.7	1757.35	1522.86	1893.48	1525.31	0.999801	0.866392	1.07725	0.867788
ENSG00000074771	NOX3	protein_coding	6	155716504	311493541	1	1	1	1	1	1	1	1	1
ENSG00000074800	ENO1	protein_coding	1	8921061	17860369	34959.8	34650.5	35658.1	36268.9	37273.3	0.991154	1.01997	1.03745	1.06618
ENSG00000074803	SLC12A1	protein_coding	15	48483861	97080136	1.50318	1.6713	1.36259	1	1	1.11184	0.906472	0.665258	0.665258
ENSG00000074842	C19orf10	protein_coding	19	4641386	9311768	1009.35	1034.28	1083.33	1251.39	1101.33	1.02469	1.07329	1.2398	1.09112
ENSG00000074855	ANO8	protein_coding	19	17434032	34879670	516.674	426.371	387.515	539.665	268.713	0.825224	0.75002	1.0445	0.520082
ENSG00000074935	TUBE1	protein_coding	6	112391980	224800712	524.506	533.413	635.933	908.664	1151.98	1.01698	1.21244	1.73242	2.19631
ENSG00000074964	ARHGEF10L	protein_coding	1	17866330	35890699	67.5273	64.9963	60.3149	72.8553	55.3301	0.962519	0.893193	1.0789	0.819374
ENSG00000074966	TXK	protein_coding	4	48068410	96204683	9.76851	12.7841	6.38261	7.93831	5.37198	1.30871	0.653387	0.812643	0.549929
ENSG00000075035	WSCD2	protein_coding	12	108523248	217167562	1.24706	1.45978	1.75967	3.0663	21.192	1.17057	1.41105	2.45882	16.9935
ENSG00000075043	KCNQ2	protein_coding	20	62037542	124141535	53.0039	66.9872	60.3024	56.3661	89.4595	1.26382	1.1377	1.06343	1.68779
ENSG00000075073	TACR2	protein_coding	10	71163659	142340282	1	2.13107	2.42457	2.13195	1.81072	2.13107	2.42457	2.13195	1.81072
ENSG00000075089	ACTR6	protein_coding	12	100592900	201228543	448.64	437.926	433.74	476.827	489.096	0.976119	0.966789	1.06283	1.09018
ENSG00000075131	TIPIN	protein_coding	15	66628544	133307628	744.05	740.408	970.123	663.327	1099.45	0.995106	1.30384	0.891509	1.47765
ENSG00000075142	SRI	protein_coding	7	87834433	175690741	932.702	890.113	829.32	989.145	883.997	0.954337	0.889158	1.06052	0.94778
ENSG00000075151	EIF4G3	protein_coding	1	21132963	42636340	2025.59	1999.62	2257.16	2149.81	2345.13	0.987176	1.11432	1.06132	1.15775
ENSG00000075188	NUP37	protein_coding	12	102467967	204981869	1208.37	1216.81	1130.8	1194.33	1162.36	1.00699	0.935808	0.988379	0.961924
ENSG00000075213	SEMA3A	protein_coding	7	83585093	167707133	1	1	1	1	1.22632	1	1	1	1.22632
ENSG00000075218	GTSE1	protein_coding	22	46692638	93419345	2472.67	2216.11	1952.59	1870.05	1096.26	0.896242	0.78967	0.75629	0.443353
ENSG00000075223	SEMA3C	protein_coding	7	80371854	160923529	1	1	1	1	1	1	1	1	1
ENSG00000075234	TTC38	protein_coding	22	46663858	93353763	5.37104	3.94257	5.66987	4.63381	3.90215	0.734042	1.05564	0.862739	0.726516
ENSG00000075239	ACAT1	protein_coding	11	107992243	216010746	1195.22	1224.44	1055.84	1302.96	1096.49	1.02445	0.883389	1.09014	0.917402
ENSG00000075240	GRAMD4	protein_coding	22	46971909	94047597	2482.98	2106.24	1254.56	3227.8	3264.44	0.848273	0.505264	1.29997	1.31473
ENSG00000075275	CELSR1	protein_coding	22	46756731	93689798	313.918	322.357	335.638	326.706	355.696	1.02688	1.06919	1.04074	1.13309
ENSG00000075290	WNT8B	protein_coding	10	102222798	204466299	12.3047	9.83684	4.38792	14.2944	2.04571	0.799439	0.356606	1.1617	0.166255
ENSG00000075292	ZNF638	protein_coding	2	71503691	143165890	1792.54	1775.26	1830.59	1759.9	1830.71	0.99036	1.02123	0.981792	1.0213
ENSG00000075303	SLC25A40	protein_coding	7	87462883	174968555	514.385	538.961	379.312	517.302	418.08	1.04778	0.737409	1.00567	0.812777
ENSG00000075336	TIMM21	protein_coding	18	71815746	143641943	658.48	660.164	521.668	599.987	502.553	1.00256	0.792232	0.911169	0.763201
ENSG00000075340	ADD2	protein_coding	2	70834750	141830107	1460.01	1519.78	1041.3	1256.09	758.094	1.04093	0.713212	0.86033	0.519237
ENSG00000075388	FGF4	protein_coding	11	69587797	139177968	1	1	1	1	1	1	1	1	1
ENSG00000075391	RASAL2	protein_coding	1	178062864	356511508	1.50318	1	1	1	1.35808	0.665258	0.665258	0.665258	0.903473
ENSG00000075399	VPS9D1	protein_coding	16	89773542	179560936	204.826	180.86	246.305	202.2	144.812	0.882993	1.20251	0.987179	0.707002
ENSG00000075407	ZNF37A	protein_coding	10	38383264	76797736	1230.94	1167.8	1158.28	1061.62	1258.17	0.9487	0.940972	0.862442	1.02212
ENSG00000075413	MARK3	protein_coding	14	103851729	207821897	1539.59	1456.66	1453.2	1580.05	1321.82	0.946133	0.943884	1.02628	0.858551
ENSG00000075415	SLC25A3	protein_coding	12	98987369	197983315	7277.58	7234	7333.98	7370.67	8187.3	0.994011	1.00775	1.01279	1.125
ENSG00000075420	FNDC3B	protein_coding	3	171757418	343876873	209.305	299.041	327.593	239.005	554.236	1.42873	1.56515	1.1419	2.64798
ENSG00000075426	FOSL2	protein_coding	2	28615315	57255494	225.194	187.619	478.732	274.15	2510.04	0.833145	2.12587	1.2174	11.1462
ENSG00000075429	CACNG5	protein_coding	17	64831235	129712838	1	1	1	1	1.5844	1	1	1	1.5844
ENSG00000075461	CACNG4	protein_coding	17	64961026	129990540	19.3844	18.3705	15.8783	44.9342	28.0758	0.947699	0.81913	2.31806	1.44837
ENSG00000075539	FRYL	protein_coding	4	48499378	97281717	2258.24	2185.65	1790.19	1817.54	1483.76	0.967858	0.79274	0.804848	0.657044
ENSG00000075568	TMEM131	protein_coding	2	98372799	196985187	1248.99	1190.2	1270.6	1381.79	1379.57	0.952931	1.0173	1.10633	1.10454
ENSG00000075618	FSCN1	protein_coding	7	5632439	11278725	126.445	197.72	272.719	146.994	298.536	1.56368	2.15682	1.16251	2.36099
ENSG00000075624	ACTB	protein_coding	7	5566782	11170197	229823	225313	295480	228988	252985	0.980377	1.28569	0.99637	1.10079
ENSG00000075643	MOCOS	protein_coding	18	33767482	67619602	4.135	4.37023	5.30728	4.77429	3.42099	1.05689	1.2835	1.15461	0.827325
ENSG00000075651	PLD1	protein_coding	3	171318195	342846935	71.8621	74.4406	44.9332	97.1019	61.0907	1.03588	0.625269	1.35122	0.85011
ENSG00000075673	ATP12A	protein_coding	13	25254549	50540470	1.9973	2.57248	4.21952	3.95325	4.36346	1.28798	2.11261	1.97929	2.18468
ENSG00000075702	WDR62	protein_coding	19	36545783	73141791	3387.37	3231.73	3511.27	3240.98	2230.42	0.954055	1.03658	0.956785	0.658453
ENSG00000075711	DLG1	protein_coding	3	196769431	393795602	1194.39	1209.34	1194.3	1298.36	1427.24	1.01252	0.999929	1.08705	1.19495
ENSG00000075785	RAB7A	protein_coding	3	128444965	256978604	3718.72	3755.77	4167.36	3855.19	4350.55	1.00996	1.12064	1.0367	1.16991
ENSG00000075790	BCAP29	protein_coding	7	107220422	214490037	566.569	555.147	467.407	576.939	488.802	0.979839	0.824977	1.0183	0.86274
ENSG00000075826	SEC31B	protein_coding	10	102246399	204536027	2558.5	1998.85	1228.22	3353.95	1337.25	0.781259	0.480055	1.31091	0.522671
ENSG00000075856	SART3	protein_coding	12	108916357	217871533	2457.17	2444.32	2118.1	2442.04	1953.15	0.994769	0.862006	0.993844	0.794877
ENSG00000075884	ARHGAP15	protein_coding	2	143848931	288374852	1444.84	1463.26	1921.39	1320.24	1686.74	1.01275	1.32983	0.913766	1.16742
ENSG00000075886	TUBA3D	protein_coding	2	132233666	264474173	1.44667	1.89657	1	1.88694	1	1.31099	0.691243	1.30434	0.691243
ENSG00000075891	PAX2	protein_coding	10	102495360	205085058	10.4615	9.38631	17.8886	16.9754	10.1789	0.897223	1.70994	1.62266	0.972989
ENSG00000075914	EXOSC7	protein_coding	3	45016733	90094291	1095.96	1053.61	873.934	1103.22	829.845	0.961359	0.797418	1.00663	0.757189
ENSG00000075945	KIFAP3	protein_coding	1	169890467	339944816	738.345	712.546	734.027	822.067	870.86	0.965058	0.994152	1.11339	1.17948
ENSG00000075975	MKRN2	protein_coding	3	12598513	25223725	1207.64	1110.97	1020.04	1191.97	1152.93	0.919954	0.844654	0.987022	0.9547
ENSG00000076003	MCM6	protein_coding	2	136597196	273231192	5993.01	5734.07	5712.52	5586.64	5542.07	0.956793	0.953197	0.932194	0.924756
ENSG00000076043	REXO2	protein_coding	11	114310108	228631109	1123.88	1115.99	968.357	1190.92	1167.14	0.992975	0.861618	1.05965	1.03849
ENSG00000076053	RBM7	protein_coding	11	114270752	228555677	328.471	312.848	431.347	297.106	544.062	0.952438	1.3132	0.904513	1.65635
ENSG00000076067	RBMS2	protein_coding	12	56915713	113900458	122.068	113.139	114.608	135.48	128.153	0.926853	0.938884	1.10987	1.04985
ENSG00000076108	BAZ2A	protein_coding	12	56989380	114019980	2281.35	2296.49	2318.04	1875	2252.68	1.00664	1.01608	0.821882	0.987435
ENSG00000076201	PTPN23	protein_coding	3	47422501	94877432	1278.41	1212.61	1008.29	1325.33	1087.85	0.948534	0.788704	1.0367	0.850944
ENSG00000076242	MLH1	protein_coding	3	37034823	74142203	1356.26	1314.72	1255.19	1472.22	1375.96	0.969373	0.925483	1.08551	1.01453
ENSG00000076248	UNG	protein_coding	12	109535379	219084176	2515.45	2496.09	1831.91	2142.18	1524.85	0.992302	0.728262	0.85161	0.606194
ENSG00000076258	FMO4	protein_coding	1	171283347	342594570	18.4316	22.2877	30.9978	23.2016	23.6043	1.20921	1.68177	1.2588	1.28064
ENSG00000076321	KLHL20	protein_coding	1	173684080	347439920	345.714	311.574	383.265	350.5	428.977	0.901248	1.10862	1.01384	1.24084
ENSG00000076344	RGS11	protein_coding	16	318300	644280	7.81231	7.36318	2.35094	10.7897	4.12847	0.94251	0.300928	1.38111	0.528457
ENSG00000076351	SLC46A1	protein_coding	17	26721661	53455876	107.375	120.868	30.25	128.194	44.7784	1.12567	0.281724	1.1939	0.41703
ENSG00000076356	PLXNA2	protein_coding	1	208195587	416613252	5.16239	9.3312	62.3502	5.77015	21.9106	1.80754	12.0778	1.11773	4.24428
ENSG00000076382	SPAG5	protein_coding	17	26904588	53830885	4464.84	4084.11	4396.82	3512.59	2793.7	0.914727	0.984766	0.786722	0.625711
ENSG00000076513	ANKRD13A	protein_coding	12	110436991	220914559	1293.56	1189.72	1050.87	1268.57	1067.86	0.919726	0.812392	0.980688	0.825521
ENSG00000076554	TPD52	protein_coding	8	80870571	162014038	2162.36	2057.81	1663.77	2526.41	2236.6	0.951651	0.769422	1.16836	1.03433
ENSG00000076555	ACACB	protein_coding	12	109554400	219260431	380.66	350.234	197.054	481.9	210.245	0.920069	0.517663	1.26596	0.552318
ENSG00000076604	TRAF4	protein_coding	17	27071002	54148976	1502.29	7696.11	8741.19	1522.74	8871.26	5.12291	5.81857	1.01361	5.90515
ENSG00000076641	PAG1	protein_coding	8	81880045	163904348	242.847	385.125	113.678	134.014	121.346	1.58587	0.468106	0.551847	0.499683
ENSG00000076650	GPATCH1	protein_coding	19	33571786	67193234	414.901	397.241	367.826	443.585	356.8	0.957435	0.88654	1.06913	0.859964
ENSG00000076662	ICAM3	protein_coding	19	10444452	20894951	1621.94	1541.89	1630.19	1660.77	1305.53	0.950641	1.00508	1.02394	0.804916
ENSG00000076685	NT5C2	protein_coding	10	104845940	209798996	1404.84	1340.46	1444.72	1253.61	2047.68	0.954177	1.02839	0.892348	1.45759
ENSG00000076706	MCAM	protein_coding	11	119179241	238371472	110.198	107.516	67.6328	119.76	109.492	0.975668	0.613741	1.08678	0.993593
ENSG00000076716	GPC4	protein_coding	X	132434131	264983649	109.698	94.4728	85.5153	112.76	79.0548	0.861205	0.77955	1.02791	0.720656
ENSG00000076770	MBNL3	protein_coding	X	131503345	263127341	834.687	778.358	665.002	785.801	712.56	0.932515	0.796708	0.941432	0.853685
ENSG00000076826	CAMSAP3	protein_coding	19	7660788	15343978	431.497	397.774	393.521	413.887	208.742	0.921845	0.911988	0.959187	0.483762
ENSG00000076864	RAP1GAP	protein_coding	1	21922708	43918509	406.919	411.153	389.799	359.371	345.288	1.0104	0.95793	0.883151	0.848544
ENSG00000076924	XAB2	protein_coding	19	7684411	15378862	2176.37	1987.16	2286.35	2225.69	1950.87	0.913063	1.05053	1.02266	0.896389
ENSG00000076928	ARHGEF1	protein_coding	19	42387228	84821530	8118.99	7705.97	16167.6	7352.54	10021.6	0.949129	1.99133	0.905598	1.23434
ENSG00000076944	STXBP2	protein_coding	19	7701767	15414526	1040.85	986.266	1086.47	1246.04	973.662	0.947559	1.04383	1.19714	0.935449
ENSG00000076984	MAP2K7	protein_coding	19	7968728	15948091	1569.89	1530.97	1718.85	1497.5	1364.48	0.975211	1.09489	0.953887	0.869158
ENSG00000077009	NMRK2	protein_coding	19	3933101	7875515	1	1	1	1	1.22632	1	1	1	1.22632
ENSG00000077044	DGKD	protein_coding	2	234263153	468643903	1200.81	1201.57	1506.46	1246.84	1354.21	1.00064	1.25454	1.03834	1.12775
ENSG00000077063	CTTNBP2	protein_coding	7	117350705	234864898	1	1.45978	1.22868	1	1	1.45978	1.22868	1	1
ENSG00000077080	ACTL6B	protein_coding	7	100240720	200494804	1	1.44141	1	1.98442	1.45264	1.44141	1	1.98442	1.45264
ENSG00000077092	RARB	protein_coding	3	25215823	50855246	1.69373	1.44141	1	1.58748	1	0.851026	0.590413	0.93727	0.590413
ENSG00000077097	TOP2B	protein_coding	3	25639475	51345873	4512.21	4729.21	4516.5	4364.66	4865.75	1.04809	1.00095	0.9673	1.07835
ENSG00000077147	TM9SF3	protein_coding	10	98277866	196625075	2769.92	2697.74	3049.67	2628.33	3373.36	0.97394	1.101	0.948884	1.21785
ENSG00000077150	NFKB2	protein_coding	10	104153867	208316148	463.709	3776.72	3129.11	804.84	6059.32	8.14459	6.748	1.73566	13.0671
ENSG00000077152	UBE2T	protein_coding	1	202300785	404611893	1077.75	1091.06	1096.66	1137.73	1070.8	1.01235	1.01755	1.05565	0.993555
ENSG00000077157	PPP1R12B	protein_coding	1	202317827	404879661	379.828	377.218	360.275	450.534	375.807	0.993128	0.948522	1.18615	0.989414
ENSG00000077232	DNAJC10	protein_coding	2	183580999	367240190	1610.8	1879.25	1539.41	1752.65	1908.8	1.16666	0.95568	1.08806	1.185
ENSG00000077235	GTF3C1	protein_coding	16	27470876	55032110	3169.79	3132.15	2965.8	3418	2984.84	0.988127	0.935647	1.0783	0.941652
ENSG00000077238	IL4R	protein_coding	16	27324989	54701088	488.202	731.005	1514.69	442.476	2043.52	1.49734	3.10259	0.906337	4.18581
ENSG00000077254	USP33	protein_coding	1	78161672	156387209	989.954	947.087	767.057	950.147	821.473	0.956697	0.77484	0.959788	0.829809
ENSG00000077264	PAK3	protein_coding	X	110187513	220658102	6.90992	4.82539	6.39041	10.4314	6.5693	0.698327	0.924816	1.50962	0.950705
ENSG00000077274	CAPN6	protein_coding	X	110488331	221002082	3.83143	2.37471	2.21703	3.65378	4.48655	0.619797	0.578644	0.953634	1.17098
ENSG00000077279	DCX	protein_coding	X	110537007	221192610	1	1	1.22868	1	1	1	1.22868	1	1
ENSG00000077312	SNRPA	protein_coding	19	41256542	82527836	2744.96	2670.94	2902.12	2942.59	2635.69	0.973034	1.05725	1.072	0.960192
ENSG00000077327	SPAG6	protein_coding	10	22634399	45377552	2.63452	3.27127	3.78331	6.4551	5.4005	1.24169	1.43605	2.4502	2.0499
ENSG00000077348	EXOSC5	protein_coding	19	41892279	83795663	892.571	912.927	807.601	948.474	770.937	1.02281	0.904803	1.06263	0.863726
ENSG00000077380	DYNC1I2	protein_coding	2	172543919	345148849	1698.84	1651.62	1588.03	1607.56	1683.07	0.972204	0.934772	0.946272	0.990716
ENSG00000077420	APBB1IP	protein_coding	10	26727132	53583864	1095.26	1209.29	810.102	1166.67	1484.34	1.10411	0.739644	1.0652	1.35524
ENSG00000077454	LRCH4	protein_coding	7	100169855	200353631	1654.07	1483.84	1758.95	1585.13	1166.6	0.897082	1.06341	0.958321	0.705291
ENSG00000077458	FAM76B	protein_coding	11	95502106	191025679	530.971	479.99	427.36	493.15	506.12	0.903986	0.804866	0.928769	0.953197
ENSG00000077463	SIRT6	protein_coding	19	4174106	8356707	567.753	561.096	772.738	586.751	611.034	0.988275	1.36105	1.03346	1.07623
ENSG00000077498	TYR	protein_coding	11	88910620	177939547	1	1	1	1	1	1	1	1	1
ENSG00000077514	POLD3	protein_coding	11	74204896	148585058	1733.72	1619.65	1378.57	1707.65	1600.78	0.934209	0.795156	0.984967	0.923323
ENSG00000077522	ACTN2	protein_coding	1	236849754	473777685	6.38572	6.63689	4.09896	6.16708	3.67583	1.03933	0.641896	0.965762	0.575633
ENSG00000077549	CAPZB	protein_coding	1	19665267	39477333	7208.78	7649.75	7818.26	7057.99	6871.07	1.06117	1.08455	0.979082	0.953153
ENSG00000077585	GPR137B	protein_coding	1	236305832	472690997	157.825	133.761	334.214	154.96	382.846	0.847523	2.11762	0.981846	2.42576
ENSG00000077616	NAALAD2	protein_coding	11	89864683	179790745	1	1.89657	1	1	1	1.89657	1	1	1
ENSG00000077684	JADE1	protein_coding	4	129730779	259527158	1430.45	1252.55	1164.61	1380.03	1471.99	0.875633	0.814159	0.964753	1.02904
ENSG00000077713	SLC25A43	protein_coding	X	118533023	237121464	178.777	199.821	139.132	180.728	138.806	1.11772	0.778244	1.01091	0.776421
ENSG00000077721	UBE2A	protein_coding	X	118708501	237426882	1889.52	1799.64	1801.92	1788.94	1967.7	0.952431	0.953636	0.946767	1.04137
ENSG00000077782	FGFR1	protein_coding	8	38268656	76595008	2078.79	1656.65	4240.54	2071.07	1476.52	0.79693	2.0399	0.996285	0.710275
ENSG00000077800	FKBP6	protein_coding	7	72742167	145514801	1	1	1	1	1	1	1	1	1
ENSG00000077809	GTF2I	protein_coding	7	74071994	148247020	1891.23	1829.19	1484.74	2207.82	1760.61	0.967192	0.785064	1.1674	0.930934
ENSG00000077935	SMC1B	protein_coding	22	45739944	91549444	357.381	360.21	276.852	374.59	276.365	1.00791	0.774669	1.04815	0.773305
ENSG00000077942	FBLN1	protein_coding	22	45898118	91895133	117.473	109.181	101.879	114.605	100.524	0.929416	0.867257	0.975586	0.855722
ENSG00000077943	ITGA8	protein_coding	10	15555948	31318072	1	1.22989	1	1	1.35808	1.22989	1	1	1.35808
ENSG00000077984	CST7	protein_coding	20	24929866	49870430	77.4572	80.3575	105.369	166.264	292.012	1.03744	1.36035	2.14652	3.76998
ENSG00000078018	MAP2	protein_coding	2	210288782	420887624	3.93539	3.01389	3.00249	4.84458	2.76187	0.765842	0.762944	1.23103	0.701803
ENSG00000078043	PIAS2	protein_coding	18	44388353	88888476	845.946	835.082	724.408	796.626	677.434	0.987157	0.856329	0.941698	0.800801
ENSG00000078053	AMPH	protein_coding	7	38423305	77094472	20.0451	17.5107	15.9252	27.6231	20.7508	0.873566	0.794471	1.37805	1.03521
ENSG00000078061	ARAF	protein_coding	X	47420516	94851823	1447.84	1348.35	1704.79	1454.63	1534.18	0.931286	1.17747	1.00469	1.05963
ENSG00000078070	MCCC1	protein_coding	3	182733006	365566869	616.676	624.223	451.565	648.652	550.126	1.01224	0.732257	1.05185	0.892084
ENSG00000078081	LAMP3	protein_coding	3	182840001	365721628	383.863	445.972	317.313	297.236	529.634	1.1618	0.82663	0.774327	1.37975
ENSG00000078098	FAP	protein_coding	2	163027194	326128855	1	1	1.22868	1.34248	1	1	1.22868	1.34248	1
ENSG00000078114	NEBL	protein_coding	10	21068902	42532018	27.4117	26.5591	24.5103	36.8859	48.8323	0.968896	0.894156	1.34563	1.78144
ENSG00000078124	ACER3	protein_coding	11	76571911	153309752	448.454	454.768	392.324	457.335	368.472	1.01408	0.874835	1.0198	0.821648
ENSG00000078140	UBE2K	protein_coding	4	39699664	79484076	2126.9	2101.11	1910.67	2093.66	1939.75	0.987873	0.898333	0.984371	0.912007
ENSG00000078142	PIK3C3	protein_coding	18	39535171	79202965	308.681	316.384	342.829	310.319	408.113	1.02496	1.11063	1.00531	1.32212
ENSG00000078177	N4BP2	protein_coding	4	40058446	80218318	686.632	708.435	684.729	553.93	1232.16	1.03175	0.997229	0.806735	1.79451
ENSG00000078237	C12orf5	protein_coding	12	4430371	8892709	329.867	361.075	423.341	345.598	434.964	1.09461	1.28337	1.04769	1.31861
ENSG00000078246	TULP3	protein_coding	12	2986389	6036695	889.175	892.217	760.018	1034.99	955.25	1.00342	0.854746	1.16399	1.07431
ENSG00000078269	SYNJ2	protein_coding	6	158402888	316923096	920.713	867.927	1439.67	835.309	1248.98	0.942668	1.56365	0.907241	1.35654
ENSG00000078295	ADCY2	protein_coding	5	7396321	15226515	2.45302	1.45516	1.53099	3.66961	2.27203	0.593211	0.624125	1.49596	0.92622
ENSG00000078304	PPP2R5C	protein_coding	14	102228135	204622461	2484.43	2384.62	2469.49	2337.86	2404.04	0.959825	0.993987	0.941002	0.96764
ENSG00000078319	PMS2P1	pseudogene	7	99918615	199858146	367.822	353.447	270.835	389.046	306.873	0.960918	0.736319	1.0577	0.834297
ENSG00000078328	RBFOX1	protein_coding	16	6069095	13832435	1.44667	1	1	1	1	0.691243	0.691243	0.691243	0.691243
ENSG00000078369	GNB1	protein_coding	1	1716729	3539224	8542.96	8613.48	9426.23	8364.71	9175.4	1.00825	1.10339	0.979135	1.07403
ENSG00000078399	HOXA9	protein_coding	7	27202054	54412171	13.8526	10.7243	12.4936	14.0609	7.88753	0.77417	0.901891	1.01503	0.569389
ENSG00000078401	EDN1	protein_coding	6	12290596	24588023	1.69373	3.71268	4.21952	3.7583	14.3023	2.19202	2.49126	2.21895	8.44423
ENSG00000078403	MLLT10	protein_coding	10	21823094	43855653	1150.53	1091.7	970.237	1114.78	818.171	0.948873	0.8433	0.968933	0.711129
ENSG00000078487	ZCWPW1	protein_coding	7	99998449	200025064	47.2545	49.1431	41.7348	60.8009	43.6204	1.03997	0.883193	1.28667	0.923096
ENSG00000078549	ADCYAP1R1	protein_coding	7	31092076	62243165	1	1	1.36259	1.24501	1.5844	1	1.36259	1.24501	1.5844
ENSG00000078579	FGF20	protein_coding	8	16849678	33709368	1.94984	1.44141	1.22868	1	1.22632	0.739243	0.630143	0.512862	0.628933
ENSG00000078589	P2RY10	protein_coding	X	78200829	156418280	1.44667	1.45978	1.98835	1.73941	1	1.00906	1.37444	1.20236	0.691243
ENSG00000078596	ITM2A	protein_coding	X	78615881	157239045	5250.28	4925.26	4682.47	5062.86	4510.04	0.938095	0.891852	0.964303	0.859009
ENSG00000078618	NRD1	protein_coding	1	52254863	104599340	3375.99	3385.7	3301.4	3568.97	3537.36	1.00288	0.977904	1.05716	1.0478
ENSG00000078668	VDAC3	protein_coding	8	42249142	84512557	2532.55	2500.32	2155.86	2535.18	2086.43	0.987275	0.85126	1.00104	0.823846
ENSG00000078674	PCM1	protein_coding	8	17780349	35665827	4257.23	4050.81	4299.77	3737.56	3280.44	0.951513	1.00999	0.877933	0.770556
ENSG00000078687	TNRC6C	protein_coding	17	76000249	152105165	1177.73	1172.79	319.735	776.475	210.164	0.995809	0.271484	0.659298	0.178449
ENSG00000078699	CBFA2T2	protein_coding	20	32077881	64315723	489.671	521.467	330.565	573.357	345.322	1.06493	0.675076	1.1709	0.705211
ENSG00000078725	BRINP1	protein_coding	9	121915736	244047481	1	1	1	1	1	1	1	1	1
ENSG00000078747	ITCH	protein_coding	20	32951041	66050239	1409.09	1423.32	1468.46	1338.37	1752.19	1.0101	1.04213	0.949814	1.24349
ENSG00000078795	PKD2L2	protein_coding	5	137223657	274502093	2.18786	3.94719	2.54512	6.06522	5.67269	1.80414	1.1633	2.77222	2.59281
ENSG00000078804	TP53INP2	protein_coding	20	33292094	66593337	404.206	352.827	380.48	503.206	632.703	0.872887	0.941302	1.24492	1.5653
ENSG00000078808	SDF4	protein_coding	1	1152288	2319699	2306.9	2390.68	2786.39	2420.6	3091.18	1.03632	1.20785	1.04929	1.33997
ENSG00000078814	MYH7B	protein_coding	20	33563206	67153446	6.88889	5.31728	5.2893	11.2569	3.90215	0.771863	0.767801	1.63407	0.566441
ENSG00000078898	BPIFB2	protein_coding	20	31595406	63206921	1	1.68505	1	1	1	1.68505	1	1	1
ENSG00000078900	TP73	protein_coding	1	3569084	7221849	1	1.22989	2.12226	1	1.22632	1.22989	2.12226	1	1.22632
ENSG00000078902	TOLLIP	protein_coding	11	1295601	2626485	892.988	836.856	915.442	985.093	867.18	0.937141	1.02514	1.10314	0.971099
ENSG00000078967	UBE2D4	protein_coding	7	43966037	87961772	406.635	430.248	299.983	516.146	349.502	1.05807	0.73772	1.26931	0.859496
ENSG00000079101	CLUL1	protein_coding	18	596988	1247322	1	1	1	1	1	1	1	1	1
ENSG00000079102	RUNX1T1	protein_coding	8	92967203	186082717	1	1.45978	1	1.34248	1	1.45978	1	1.34248	1
ENSG00000079112	CDH17	protein_coding	8	95139399	190368930	2.18786	2.37009	3.56797	1	3.67583	1.08329	1.63081	0.457069	1.68011
ENSG00000079134	THOC1	protein_coding	18	214520	482570	1560.99	1848.16	2036.61	1606.78	2704	1.18397	1.30469	1.02934	1.73223
ENSG00000079150	FKBP7	protein_coding	2	179328391	358671718	141.496	145.416	87.7294	148.997	91.6384	1.0277	0.620014	1.05301	0.64764
ENSG00000079156	OSBPL6	protein_coding	2	179059208	358323368	202.392	199.83	263.102	348.45	492.073	0.987338	1.29996	1.72165	2.43128
ENSG00000079215	SLC1A3	protein_coding	5	36606457	73294893	46.9741	68.0445	39.091	60.6577	76.0267	1.44855	0.832181	1.2913	1.61848
ENSG00000079246	XRCC5	protein_coding	2	216972187	434043213	12914.6	12839.4	13013.9	12199.7	13042.8	0.994176	1.00768	0.944641	1.00993
ENSG00000079257	LXN	protein_coding	3	158363611	316754093	1	1	1	1	1	1	1	1	1
ENSG00000079263	SP140	protein_coding	2	231067826	462291588	5.62643	4.60463	6.36926	6.36907	5.61565	0.818394	1.13203	1.13199	0.998085
ENSG00000079277	MKNK1	protein_coding	1	47023090	94105605	586.755	547.766	512.637	612.037	492.321	0.933552	0.873682	1.04309	0.839058
ENSG00000079308	TNS1	protein_coding	2	218664512	437532230	44.9563	61.5342	69.3095	48.965	58.1083	1.36876	1.54171	1.08917	1.29255
ENSG00000079313	REXO1	protein_coding	19	1815248	3663700	2389.75	2350.81	2799.63	2515.95	2292.81	0.983706	1.17152	1.05281	0.959433
ENSG00000079332	SAR1A	protein_coding	10	71907045	143837324	2113.07	2074.86	2058.63	2122.96	2062.75	0.981918	0.974241	1.00468	0.976189
ENSG00000079335	CDC14A	protein_coding	1	100810584	201796417	83.4501	82.275	84.7965	93.7764	83.4078	0.985919	1.01613	1.12374	0.999493
ENSG00000079337	RAPGEF3	protein_coding	12	48128455	96293278	17.3876	17.0691	40.1083	15.7417	42.4036	0.981684	2.30672	0.905342	2.43873
ENSG00000079385	CEACAM1	protein_coding	19	43011456	86076842	8.60096	5.51956	13.6894	6.43488	11.0532	0.641739	1.59162	0.748159	1.28511
ENSG00000079387	SENP1	protein_coding	12	48436681	96936772	1597.3	1744.25	1532.38	1450.37	1504.95	1.092	0.95936	0.908016	0.942185
ENSG00000079393	DUSP13	protein_coding	10	76854192	153723171	1.49413	1	1	1.64194	1	0.669288	0.669288	1.09893	0.669288
ENSG00000079432	CIC	protein_coding	19	42772689	85572638	2783.73	2563.85	2081.85	2879.89	2112.89	0.921014	0.747862	1.03455	0.759013
ENSG00000079435	LIPE	protein_coding	19	42905659	85837237	171.186	172.377	97.3815	169.906	86.7239	1.00695	0.568863	0.992519	0.506605
ENSG00000079459	FDFT1	protein_coding	8	11653082	23349900	4526.36	4497.7	4960.08	3803.41	3801.89	0.993668	1.09582	0.84028	0.839945
ENSG00000079462	PAFAH1B3	protein_coding	19	42801185	85608883	1924.22	1900.16	1638.84	2006.58	1557.75	0.9875	0.85169	1.04281	0.809552
ENSG00000079482	OPHN1	protein_coding	X	67262186	134915941	25.4044	28.2232	35.772	29.0676	26.5988	1.11096	1.40811	1.1442	1.04702
ENSG00000079557	AFM	protein_coding	4	74347400	148717091	1.50318	1	1	1.49001	1	0.665258	0.665258	0.991243	0.665258
ENSG00000079616	KIF22	protein_coding	16	29802040	59618746	3288.8	3136.35	3392.71	3179.1	2454.43	0.953645	1.0316	0.966646	0.746299
ENSG00000079689	SCGN	protein_coding	6	25652464	51354475	1	1	1	1.34248	1	1	1	1.34248	1
ENSG00000079691	LRRC16A	protein_coding	6	25279306	50900064	153.137	130.951	101.267	152.531	70.1931	0.855125	0.661286	0.996044	0.458368
ENSG00000079739	PGM1	protein_coding	1	64058947	128184863	1114.42	1078.35	940.075	1219.31	1075.16	0.967634	0.843558	1.09412	0.964778
ENSG00000079785	DDX1	protein_coding	2	15731302	31502537	3632.79	3513.99	3196.12	3392.27	3414.59	0.967298	0.879798	0.933793	0.939937
ENSG00000079805	DNM2	protein_coding	19	10828755	21772919	4893.19	4706.19	5339.34	4670.4	4390.55	0.961784	1.09118	0.954469	0.897276
ENSG00000079819	EPB41L2	protein_coding	6	131160487	262544949	1659.89	1943.58	1782.58	1676	1901.94	1.17091	1.07391	1.00971	1.14582
ENSG00000079841	RIMS1	protein_coding	6	72596406	145709251	1	1	1	1	1	1	1	1	1
ENSG00000079931	MOXD1	protein_coding	6	132617194	265339878	1	1	1	2.22942	1	1	1	2.22942	1
ENSG00000079950	STX7	protein_coding	6	132767006	265601343	439.336	460.865	325.464	533.092	461.825	1.049	0.740808	1.2134	1.05119
ENSG00000079974	RABL2B	protein_coding	22	51205929	102428020	577.493	586.797	552.498	710.307	747.275	1.01611	0.956717	1.22998	1.294
ENSG00000079999	KEAP1	protein_coding	19	10596796	21211213	2596.11	2412.79	2861.43	2323.14	1931.79	0.929389	1.1022	0.894853	0.744111
ENSG00000080007	DDX43	protein_coding	6	74104471	148231763	1	1	1	1	1	1	1	1	1
ENSG00000080031	PTPRH	protein_coding	19	55692616	111413490	4.62913	4.8575	3.17089	5.53658	2.61027	1.04934	0.684987	1.19603	0.563879
ENSG00000080166	DCT	protein_coding	13	95089558	190221494	2.19691	1.45978	1.22868	1.64194	3.90215	0.664469	0.559278	0.747387	1.7762
ENSG00000080189	SLC35C2	protein_coding	20	44978167	89971210	702.417	742.505	924.601	791.037	852.953	1.05707	1.31631	1.12617	1.21431
ENSG00000080200	CRYBG3	protein_coding	3	97595819	195259629	227.834	215.863	229.811	237.404	247.658	0.947459	1.00868	1.04201	1.08701
ENSG00000080224	EPHA6	protein_coding	3	96533425	194004729	1	1.22989	1.36259	1	1.35808	1.22989	1.36259	1	1.35808
ENSG00000080293	SCTR	protein_coding	2	120197419	240479489	1	1	1	1	1	1	1	1	1
ENSG00000080298	RFX3	protein_coding	9	3218297	6744301	76.0216	73.2999	124.863	145.65	186.767	0.964199	1.64247	1.91591	2.45676
ENSG00000080345	RIF1	protein_coding	2	152266397	304630924	2781.32	2663.9	2211.88	2492.21	2681.72	0.957782	0.795262	0.896051	0.96419
ENSG00000080371	RAB21	protein_coding	12	72148654	144333353	879.203	912.398	935.917	920.951	1194.5	1.03776	1.06451	1.04748	1.35862
ENSG00000080493	SLC4A4	protein_coding	4	72053003	144490807	112.93	94.6201	106.01	93.9169	106.845	0.837862	0.938715	0.831635	0.946114
ENSG00000080503	SMARCA2	protein_coding	9	2015342	4208966	873.683	751.884	610.188	832.729	555.026	0.860591	0.698408	0.953124	0.635271
ENSG00000080511	RDH8	protein_coding	19	10123925	20256880	1	1.45516	1	1	18.8107	1.45516	1	1	18.8107
ENSG00000080546	SESN1	protein_coding	6	109307640	218723662	134.209	164.796	103.894	137.368	78.5534	1.22791	0.774124	1.02354	0.585307
ENSG00000080561	MID2	protein_coding	X	107068985	214239408	1	1	1	1	2.14028	1	1	1	2.14028
ENSG00000080572	PIH1D3	protein_coding	X	106449862	212937335	1.44667	1	1	1.24501	1.68764	0.691243	0.691243	0.860602	1.16657
ENSG00000080573	COL5A3	protein_coding	19	10070237	20191384	2.24436	1.6713	2.18254	18.679	210.584	0.744664	0.972452	8.32264	93.8278
ENSG00000080603	SRCAP	protein_coding	16	30709530	61465132	5644.26	6009.78	5754.4	5561.39	5349.55	1.06476	1.01951	0.985316	0.947785
ENSG00000080608	KIAA0020	protein_coding	9	2720469	5564710	1870.41	1889.88	1931.56	1961.94	2383.81	1.01041	1.03269	1.04893	1.27448
ENSG00000080618	CPB2	protein_coding	13	46627321	93306532	3.37571	7.08743	3.4732	4.73833	2.86511	2.09954	1.02888	1.40365	0.848742
ENSG00000080644	CHRNA3	protein_coding	15	78885394	157799031	906.313	708.933	1729.06	599.888	277.121	0.782217	1.9078	0.661899	0.305767
ENSG00000080709	KCNN2	protein_coding	5	113696642	227528979	50.3992	37.272	17.6208	48.7885	22.0142	0.739535	0.349624	0.968041	0.436796
ENSG00000080802	CNOT4	protein_coding	7	135046547	270241422	414.521	431.504	535.37	399.401	535.725	1.04097	1.29154	0.963525	1.29239
ENSG00000080815	PSEN1	protein_coding	14	73603126	147293525	809.402	841.941	1113.87	799.032	972.324	1.0402	1.37616	0.987189	1.20129
ENSG00000080819	CPOX	protein_coding	3	98239976	196552543	663.373	650.205	516.294	684.244	575	0.980151	0.778286	1.03146	0.866782
ENSG00000080822	CLDND1	protein_coding	3	98216756	196458666	908.717	861.078	1341.7	1054.17	1878.06	0.947575	1.47648	1.16006	2.06671
ENSG00000080823	MOK	protein_coding	14	102690837	205462374	171.893	179.022	170.327	384.217	310.02	1.04147	0.990888	2.23521	1.80357
ENSG00000080824	HSP90AA1	protein_coding	14	102547075	205153111	60933	59584.1	62160.7	56842.1	62093	0.977862	1.02015	0.932862	1.01904
ENSG00000080839	RBL1	protein_coding	20	35624752	71349150	983.777	955.586	715.355	949.611	754.614	0.971344	0.727152	0.96527	0.767058
ENSG00000080845	DLGAP4	protein_coding	20	34894258	70051298	604.807	627.933	688.258	666.538	706.443	1.03824	1.13798	1.10207	1.16805
ENSG00000080854	IGSF9B	protein_coding	11	133778459	267605339	362.457	365.573	697.916	409.091	882.082	1.0086	1.92551	1.12866	2.43362
ENSG00000080910	CFHR2	protein_coding	1	196788898	393717254	1	1	1	1	1	1	1	1	1
ENSG00000080947	CROCCP3	pseudogene	1	16793931	33619683	68.7083	61.3736	44.79	66.2244	33.3217	0.893249	0.651887	0.963849	0.484974
ENSG00000080986	NDC80	protein_coding	18	2571510	5188144	1447.82	1393.23	1545.53	1209.16	986.907	0.962289	1.06748	0.835159	0.681648
ENSG00000081014	AP4E1	protein_coding	15	51200869	102498966	652.787	738.846	708.922	640.336	758.214	1.13183	1.08599	0.980926	1.1615
ENSG00000081019	RSBN1	protein_coding	1	114304454	228659552	618.265	551.068	597.874	513.533	503.879	0.891314	0.967019	0.830604	0.81499
ENSG00000081026	MAGI3	protein_coding	1	113933371	228161916	311.012	285.023	231.05	312.016	203.341	0.916438	0.742897	1.00323	0.653805
ENSG00000081041	CXCL2	protein_coding	4	74962752	149927762	3.88794	3.24829	6.10608	4.53634	51.549	0.835479	1.57052	1.16677	13.2587
ENSG00000081051	AFP	protein_coding	4	74296855	148618746	1	1	1	1	1	1	1	1	1
ENSG00000081052	COL4A4	protein_coding	2	227867427	455896256	28.2478	26.3337	15.9942	20.1263	16.3652	0.932239	0.566212	0.71249	0.579343
ENSG00000081059	TCF7	protein_coding	5	133450402	266937958	2497.99	3509.45	2077.18	3987.58	2504.48	1.40491	0.831539	1.59631	1.0026
ENSG00000081087	OSTM1	protein_coding	6	108362613	216849671	457.51	429.116	409.894	508.066	462.199	0.937937	0.895925	1.1105	1.01025
ENSG00000081138	CDH7	protein_coding	18	63417488	126966126	1	1	1	1	1	1	1	1	1
ENSG00000081148	IMPG2	protein_coding	3	100941390	201980794	12.5992	13.1795	15.76	9.51287	8.95309	1.04606	1.25087	0.755037	0.710608
ENSG00000081154	PCNP	protein_coding	3	101292939	202606220	1710.22	1639.56	1475.49	1656.02	1763.89	0.958681	0.862747	0.96831	1.03138
ENSG00000081177	EXD2	protein_coding	14	69658228	139367303	264.431	215.845	161.027	209.908	136.314	0.816262	0.608957	0.79381	0.515499
ENSG00000081181	ARG2	protein_coding	14	68086515	136204952	311.547	291.819	228.607	459.631	487.484	0.936677	0.733781	1.47532	1.56472
ENSG00000081189	MEF2C	protein_coding	5	88013975	176213897	4.59977	4.60012	4.91891	4.29133	5.97373	1.00008	1.06938	0.932945	1.2987
ENSG00000081237	PTPRC	protein_coding	1	198607801	397334346	14883.7	13807.8	14878.1	13672.2	18896.7	0.927718	0.999627	0.918607	1.26963
ENSG00000081248	CACNA1S	protein_coding	1	201008642	402090336	1	1	1	1	1.22632	1	1	1	1.22632
ENSG00000081277	PKP1	protein_coding	1	201252580	402554701	32.124	188.598	28.0234	9.32671	9.21661	5.87093	0.872352	0.290335	0.286907
ENSG00000081307	UBA5	protein_coding	3	132373290	264770231	1033.52	1019.21	964.822	1109.27	1170.33	0.986151	0.933527	1.07329	1.13237
ENSG00000081320	STK17B	protein_coding	2	196998290	394039517	1176.97	888.795	1908.45	891.585	1095.26	0.755153	1.62149	0.757524	0.930571
ENSG00000081377	CDC14B	protein_coding	9	99252523	198634635	1.24706	2.8115	1.98835	2.28388	1	2.2545	1.59443	1.83141	0.801885
ENSG00000081386	ZNF510	protein_coding	9	99518147	199058558	628.34	621.258	556.569	621.14	584.564	0.988729	0.885777	0.988542	0.930331
ENSG00000081479	LRP2	protein_coding	2	169983619	340202814	139.692	127.646	72.3348	139.169	100.55	0.913768	0.517817	0.996261	0.719798
ENSG00000081665	ZNF506	protein_coding	19	19896648	39829208	2.1404	1.68505	1.59127	1.64194	1.81072	0.787258	0.743445	0.767118	0.845973
ENSG00000081692	JMJD4	protein_coding	1	227918126	455841238	688.731	704.646	460.642	722.764	581.629	1.02311	0.668827	1.04941	0.844494
ENSG00000081721	DUSP12	protein_coding	1	161719548	323446576	682.399	691.355	564.146	743.933	544.5	1.01312	0.82671	1.09017	0.797921
ENSG00000081760	AACS	protein_coding	12	125549925	251177798	621.081	600.803	501.31	574.472	459.813	0.96735	0.807157	0.924955	0.740343
ENSG00000081791	KIAA0141	protein_coding	5	141303373	282624985	509.827	459.361	588.258	501.246	555.612	0.901012	1.15384	0.983169	1.0898
ENSG00000081800	SLC13A1	protein_coding	7	122753585	245593625	4.38206	3.48741	3.30479	2.41997	4.57243	0.795838	0.754164	0.552245	1.04344
ENSG00000081803	CADPS2	protein_coding	7	121958481	244485294	1	1	1	1	1	1	1	1	1
ENSG00000081818	PCDHB4	protein_coding	5	140501581	281006782	1	1	1	1	1	1	1	1	1
ENSG00000081842	PCDHA6	protein_coding	5	140207563	280599492	1	1	1	1	1	1	1	1	1
ENSG00000081853	PCDHGA2	protein_coding	5	140718539	281611085	1	1	1	1	1.22632	1	1	1	1.22632
ENSG00000081870	HSPB11	protein_coding	1	54382247	108793849	518.332	546.658	460.104	536.48	490.34	1.05465	0.887664	1.03501	0.945996
ENSG00000081913	PHLPP1	protein_coding	18	60382672	121030338	214.567	198.162	172.164	228.226	223.249	0.923542	0.802378	1.06366	1.04046
ENSG00000081923	ATP8B1	protein_coding	18	55313658	110783991	1.44667	1	1.59127	1	3.20584	0.691243	1.09995	0.691243	2.21601
ENSG00000081985	IL12RB2	protein_coding	1	67773047	135635630	1.74119	1.45516	1.81995	1.64194	1	0.835727	1.04523	0.942999	0.574321
ENSG00000082014	SMARCD3	protein_coding	7	150935850	301910832	461.146	444.603	449.099	515.088	370.425	0.964125	0.973876	1.11697	0.803271
ENSG00000082068	WDR70	protein_coding	5	37379314	75132851	798.692	801.432	721.816	795.241	822.053	1.00343	0.903747	0.995678	1.02925
ENSG00000082074	FYB	protein_coding	5	39105338	78379968	2286.61	2139.71	1504.98	2516.18	1185.17	0.935755	0.658171	1.1004	0.518311
ENSG00000082126	MPP4	protein_coding	2	202509593	405073010	4.33461	8.03909	11.2852	7.20156	11.6376	1.85463	2.60352	1.66141	2.68481
ENSG00000082146	STRADB	protein_coding	2	202252581	404598150	478.895	447.057	384.925	497.641	405.62	0.933518	0.803778	1.03914	0.846992
ENSG00000082153	BZW1	protein_coding	2	201675317	403363886	5331.23	5428.63	9795.15	4605.46	8840.52	1.01827	1.83731	0.863865	1.65825
ENSG00000082175	PGR	protein_coding	11	100900355	201901610	1	1	1	1	2.17747	1	1	1	2.17747
ENSG00000082196	C1QTNF3	protein_coding	5	34019553	68063490	42.7914	55.893	30.712	49.9698	32.1107	1.30617	0.717713	1.16775	0.750401
ENSG00000082212	ME2	protein_coding	18	48405419	96880110	2566.25	2616.34	2339.63	2401.17	2537.01	1.01952	0.911693	0.935675	0.988609
ENSG00000082213	C5orf22	protein_coding	5	31532373	63087538	677.946	693.884	621.262	718.292	688.484	1.02351	0.916388	1.05951	1.01554
ENSG00000082258	CCNT2	protein_coding	2	135675805	271392717	867.603	852.472	892.853	775.155	956.293	0.98256	1.0291	0.893444	1.10222
ENSG00000082269	FAM135A	protein_coding	6	71122644	142393521	219.014	222.231	204.364	217.389	237.955	1.01469	0.93311	0.99258	1.08648
ENSG00000082293	COL19A1	protein_coding	6	70576463	141496142	1	1	1.22868	1	1	1	1.22868	1	1
ENSG00000082397	EPB41L3	protein_coding	18	5392383	11023082	3.83143	4.84827	3.39957	5.03074	4.81611	1.26539	0.887285	1.31302	1.257
ENSG00000082438	COBLL1	protein_coding	2	165510134	331210323	66.9111	55.1064	44.0935	53.6148	45.8371	0.823576	0.658987	0.801284	0.685045
ENSG00000082458	DLG3	protein_coding	X	69664711	139390048	513.339	437.263	360.607	509.813	294.933	0.851802	0.702472	0.993132	0.574538
ENSG00000082482	KCNK2	protein_coding	1	215179118	430589554	1	1	1	1	1.46132	1	1	1	1.46132
ENSG00000082497	SERTAD4	protein_coding	1	210406144	420826120	11.516	19.8139	16.1406	3.99626	7.36885	1.72055	1.40157	0.347017	0.639877
ENSG00000082512	TRAF5	protein_coding	1	211499957	423048245	693.34	656.589	565.8	674.386	1321.19	0.946995	0.816051	0.972663	1.90555
ENSG00000082515	MRPL22	protein_coding	5	154320630	308669601	928.772	935.349	955.26	1046.71	945.55	1.00708	1.02852	1.12698	1.01806
ENSG00000082516	GEMIN5	protein_coding	5	154266976	308584745	1045.44	1027.08	650.428	939.678	702.916	0.98243	0.622155	0.898832	0.672362
ENSG00000082556	OPRK1	protein_coding	8	54138284	108302541	1.50318	1	1	1	1	0.665258	0.665258	0.665258	0.665258
ENSG00000082641	NFE2L1	protein_coding	17	46125691	92264540	3546.24	3591.89	3305.43	3439.75	2595.15	1.01287	0.932094	0.96997	0.731803
ENSG00000082684	SEMA5B	protein_coding	3	122628041	245375493	1	1.22989	1	1	1.22632	1.22989	1	1	1.22632
ENSG00000082701	GSK3B	protein_coding	3	119540170	239353434	1818.67	1771.19	1971.9	1816.85	1734.59	0.97389	1.08425	0.998997	0.953765
ENSG00000082781	ITGB5	protein_coding	3	124480795	249101060	22.6114	23.7821	23.0683	18.341	19.2835	1.05178	1.02021	0.811143	0.852822
ENSG00000082805	ERC1	protein_coding	12	1099675	2704774	634.325	600.591	564.974	619.19	505.094	0.946819	0.89067	0.97614	0.796271
ENSG00000082898	XPO1	protein_coding	2	61704984	123470745	7765.1	8090.7	5130.59	6344.44	4905.47	1.04193	0.660724	0.817046	0.631733
ENSG00000082929	C4orf6	protein_coding	4	5526296	11055824	1	1	1	1	1	1	1	1	1
ENSG00000082996	RNF13	protein_coding	3	149530495	299210421	380.148	371.23	414.519	452.7	431.054	0.976541	1.09042	1.19085	1.13391
ENSG00000083067	TRPM3	protein_coding	9	73143979	147205799	2.19691	2.58623	1.22868	3.61516	1	1.17721	0.559278	1.64557	0.455186
ENSG00000083093	PALB2	protein_coding	16	23614488	47267119	653.57	683.984	498.93	653.546	525.194	1.04654	0.763392	0.999964	0.803579
ENSG00000083097	DOPEY1	protein_coding	6	83777385	167658454	411.287	386.321	295.508	510.899	390.078	0.939298	0.718496	1.24219	0.948431
ENSG00000083099	LYRM2	protein_coding	6	90277863	180626335	1076.59	1054.88	1013.51	1029.63	1059.89	0.979833	0.941405	0.956375	0.984483
ENSG00000083123	BCKDHB	protein_coding	6	80816364	161872351	378.039	374.382	282.04	350.284	307.213	0.990326	0.746062	0.926583	0.812648
ENSG00000083168	KAT6A	protein_coding	8	41786997	83696505	2108.58	2167.46	1871.43	1919.08	1887.33	1.02792	0.887531	0.910126	0.895072
ENSG00000083223	ZCCHC6	protein_coding	9	88902648	177872017	616.877	594.678	1059.58	590.031	1107.96	0.964014	1.71765	0.956481	1.79609
ENSG00000083290	ULK2	protein_coding	17	19674142	39445391	1.69373	1.45978	3.49898	2.91437	1.46132	0.86187	2.06584	1.72068	0.862779
ENSG00000083307	GRHL2	protein_coding	8	102504660	205186614	1	1.22989	1	1.79386	1	1.22989	1	1.79386	1
ENSG00000083312	TNPO1	protein_coding	5	72112139	144324699	4395.31	4307.22	4120.61	3552.11	3930.71	0.979959	0.937502	0.80816	0.894297
ENSG00000083444	PLOD1	protein_coding	1	11994262	24029857	558.386	569.307	667.176	602.883	444.609	1.01956	1.19483	1.07969	0.796239
ENSG00000083454	P2RX5	protein_coding	17	3575493	7175191	446.769	508.837	341.232	315.631	127.398	1.13893	0.763777	0.706475	0.285153
ENSG00000083457	ITGAE	protein_coding	17	3617922	7322459	432.878	481.201	570.193	433.578	287.416	1.11163	1.31722	1.00162	0.663964
ENSG00000083520	DIS3	protein_coding	13	73329540	146685774	1727.2	1919.61	1870.06	1413.82	2096.68	1.1114	1.08271	0.81856	1.21392
ENSG00000083535	PIBF1	protein_coding	13	73356197	146946788	304.621	349.304	387.326	285.242	400.858	1.14668	1.2715	0.936383	1.31592
ENSG00000083544	TDRD3	protein_coding	13	60970591	122118603	369.483	375.571	201.924	390.146	235.721	1.01648	0.546505	1.05592	0.637976
ENSG00000083622	AC000111.6	antisense	7	117244845	234532314	1	1	1	1	1	1	1	1	1
ENSG00000083635	NUFIP1	protein_coding	13	45513384	91077002	604.294	627.523	442.877	565.709	521.817	1.03844	0.732883	0.936149	0.863515
ENSG00000083642	PDS5B	protein_coding	13	33160564	66512721	1746.58	1696.61	1450.43	1889.41	1515.78	0.971391	0.830441	1.08178	0.867856
ENSG00000083720	OXCT1	protein_coding	5	41730167	83600788	2059.57	2016.76	1662.06	2001.26	1821.01	0.979215	0.806996	0.971689	0.884169
ENSG00000083750	RRAGB	protein_coding	X	55744172	111529379	100.275	112.326	125.887	103.872	103	1.12017	1.25541	1.03587	1.02718
ENSG00000083782	EPYC	protein_coding	12	91357456	182756259	1	1	1	1	1	1	1	1	1
ENSG00000083799	CYLD	protein_coding	16	50775961	101611807	510.589	895.671	945.579	513.442	1184.72	1.75419	1.85194	1.00559	2.32029
ENSG00000083807	SLC27A5	protein_coding	19	58990879	118014659	256.632	261.481	217.218	315.255	196.558	1.0189	0.846419	1.22843	0.765914
ENSG00000083812	ZNF324	protein_coding	19	58978423	117963368	373.538	346.776	362.03	342.262	383.241	0.928356	0.969193	0.916271	1.02598
ENSG00000083814	ZNF671	protein_coding	19	58231119	116470111	140.443	143.678	164.582	137.222	81.146	1.02303	1.17188	0.977065	0.577787
ENSG00000083817	ZNF416	protein_coding	19	58082934	116173229	199.73	216.258	172.848	185.735	166.844	1.08275	0.865407	0.929933	0.835346
ENSG00000083828	ZNF586	protein_coding	19	58281023	116612330	165.817	158.777	155.04	151.732	157.912	0.957543	0.935008	0.915053	0.952323
ENSG00000083838	ZNF446	protein_coding	19	58985384	117977981	363.295	376.086	371.608	395.182	275.988	1.03521	1.02288	1.08777	0.75968
ENSG00000083842	ZNF8	protein_coding	19	58790317	117597571	1	1	1	1	1	1	1	1	1
ENSG00000083844	ZNF264	protein_coding	19	57702868	115427592	203.083	210.686	175.912	198.294	201.281	1.03744	0.866209	0.976419	0.991128
ENSG00000083845	RPS5	protein_coding	19	58897767	117803940	10003.5	9836.29	10104.6	10996.4	9964.23	0.983281	1.0101	1.09925	0.996071
ENSG00000083857	FAT1	protein_coding	4	187508937	375156813	7463.81	7776.34	3557.93	7505.43	3702.1	1.04187	0.476692	1.00558	0.496008
ENSG00000083896	YTHDC1	protein_coding	4	69176105	138391912	1921.42	1902	2414.77	1703.27	2316.79	0.989896	1.25677	0.886465	1.20577
ENSG00000083937	CHMP2B	protein_coding	3	87276421	174581119	607.304	630.655	638.262	649.022	868.109	1.03845	1.05098	1.06869	1.42945
ENSG00000084070	SMAP2	protein_coding	1	40810522	81699520	1443.41	1629.69	1513.03	1410.51	1383.08	1.12905	1.04823	0.977209	0.9582
ENSG00000084072	PPIE	protein_coding	1	40157854	80387440	1429.79	1383.98	1304.81	1653.84	1258.66	0.96796	0.912588	1.1567	0.880311
ENSG00000084073	ZMPSTE24	protein_coding	1	40723779	81483635	1471.3	1418.41	1277.44	1397.28	1425.26	0.964049	0.86824	0.949689	0.968704
ENSG00000084090	STARD7	protein_coding	2	96850597	193725160	4576.94	4347.06	4109.98	4460.53	4489.61	0.949774	0.897976	0.974565	0.98092
ENSG00000084092	NOA1	protein_coding	4	57829536	115674525	884.593	884.188	769.32	844.419	716.635	0.999541	0.869687	0.954584	0.81013
ENSG00000084093	REST	protein_coding	4	57774075	115576085	941.544	838.644	1055.88	716.717	818.892	0.890711	1.12144	0.761214	0.869733
ENSG00000084110	HAL	protein_coding	12	96366440	192756583	35.7125	37.557	23.7106	39.7662	27.6033	1.05165	0.66393	1.11351	0.772932
ENSG00000084112	SSH1	protein_coding	12	109176466	218427832	859.418	830.927	647.078	909.459	596.584	0.966848	0.752926	1.05823	0.694173
ENSG00000084207	GSTP1	protein_coding	11	67351066	134705197	6801.58	7024.31	6927.52	7186.21	6364.88	1.03275	1.01852	1.05655	0.935795
ENSG00000084234	APLP2	protein_coding	11	129939732	259954431	2444.88	2516.95	2608.71	2587.3	2783.44	1.02948	1.06701	1.05826	1.13848
ENSG00000084444	KIAA1467	protein_coding	12	13197218	26492673	563.052	547.422	584.031	661.95	696.226	0.97224	1.03726	1.17565	1.23652
ENSG00000084453	SLCO1A2	protein_coding	12	21417534	42990062	2.64357	1	1.36259	2.13195	1.92263	0.378276	0.515434	0.806465	0.727285
ENSG00000084463	WBP11	protein_coding	12	14939410	29895884	4019.67	3999.72	4215.07	4043.53	4438.13	0.995035	1.04861	1.00593	1.1041
ENSG00000084623	EIF3I	protein_coding	1	32687529	65384734	6136.76	6028.08	6367.1	6354.87	6690.24	0.98229	1.03753	1.03554	1.09019
ENSG00000084628	NKAIN1	protein_coding	1	31652592	63364993	34.9916	28.7615	24.2431	36.6347	22.7213	0.821954	0.692825	1.04696	0.649336
ENSG00000084636	COL16A1	protein_coding	1	32117848	64287768	55.8476	47.3178	41.7997	58.4394	45.0484	0.847267	0.748461	1.04641	0.806631
ENSG00000084652	TXLNA	protein_coding	1	32645287	65309173	2673.3	2731.45	3557.6	2715.46	3336.67	1.02175	1.33079	1.01577	1.24815
ENSG00000084674	APOB	protein_coding	2	21224301	42491246	1	1.22989	1	1	1	1.22989	1	1	1
ENSG00000084676	NCOA1	protein_coding	2	24714783	49708354	850.005	887.587	683.051	980.714	710.749	1.04421	0.803585	1.15377	0.836171
ENSG00000084693	AGBL5	protein_coding	2	27265232	54558722	1528.07	1459.48	1399.61	1530.16	1367.39	0.955111	0.915928	1.00136	0.894846
ENSG00000084710	EFR3B	protein_coding	2	25264999	50643242	34.1073	35.9245	25.818	33.7245	35.9232	1.05328	0.756965	0.988776	1.05324
ENSG00000084731	KIF3C	protein_coding	2	26149471	52355089	367.135	343.158	263.492	428.282	230.222	0.934691	0.717698	1.16655	0.627079
ENSG00000084733	RAB10	protein_coding	2	26256976	52617299	1942.87	1847.14	1761.87	1846.86	1624.23	0.950728	0.906841	0.950583	0.835993
ENSG00000084734	GCKR	protein_coding	2	27719709	55466263	1	1.45516	1	1.58748	1.22632	1.45516	1	1.58748	1.22632
ENSG00000084754	HADHA	protein_coding	2	26413504	52881098	3568.03	3563.72	3493.94	3672.36	3509.21	0.998791	0.979234	1.02924	0.983515
ENSG00000084764	MAPRE3	protein_coding	2	27193480	54443544	112.85	91.19	110.261	259.154	191.842	0.808063	0.977054	2.29644	1.69997
ENSG00000084774	CAD	protein_coding	2	27440258	54907069	5008.76	4824.5	3207.35	4910.61	3193.78	0.963213	0.640349	0.980405	0.637638
ENSG00000085063	CD59	protein_coding	11	33719807	67477798	1337.08	1546.61	1380.18	1586.43	1407.34	1.15671	1.03223	1.18649	1.05255
ENSG00000085117	CD82	protein_coding	11	44585977	89227890	4996.64	8132.69	9366.29	5120.4	16006.4	1.62763	1.87452	1.02477	3.20343
ENSG00000085185	BCORL1	protein_coding	X	129115083	258307141	274.654	227.795	137.957	211.046	114.372	0.829391	0.502296	0.76841	0.416423
ENSG00000085224	ATRX	protein_coding	X	76760356	153802058	1455.95	1442.46	1312.34	1198.87	1394.49	0.990736	0.901365	0.823425	0.957785
ENSG00000085231	TAF9	protein_coding	5	68646811	137312651	2965.52	2873.72	2807.86	2654.89	3035.7	0.969043	0.946833	0.895253	1.02366
ENSG00000085265	FCN1	protein_coding	9	137801431	275611240	1	1	1	1	1	1	1	1	1
ENSG00000085274	MYNN	protein_coding	3	169490619	338998123	487.393	491.533	524.71	511.78	627.371	1.00849	1.07656	1.05004	1.2872
ENSG00000085276	MECOM	protein_coding	3	168801287	338182693	34.5623	27.1891	17.9756	18.1548	15.7284	0.78667	0.520092	0.525277	0.455073
ENSG00000085365	SCAMP1	protein_coding	5	77656339	155432901	432.482	389.401	253.991	415.019	314.924	0.900387	0.587287	0.959623	0.728178
ENSG00000085377	PREP	protein_coding	6	105725440	211576399	1337.67	1333.96	1242.82	1363.01	1199.84	0.997231	0.929093	1.01894	0.896966
ENSG00000085382	HACE1	protein_coding	6	105175968	210483762	473.304	516.299	477.742	555.548	600.648	1.09084	1.00938	1.17376	1.26905
ENSG00000085415	SEH1L	protein_coding	18	12947132	25934667	2541.19	2539.02	2739.4	2453.06	2750.46	0.999145	1.078	0.965316	1.08235
ENSG00000085433	WDR47	protein_coding	1	109512836	219097686	300.33	282.259	290.539	372.006	452.438	0.939831	0.9674	1.23866	1.50647
ENSG00000085449	WDFY1	protein_coding	2	224720433	449530537	762.613	772.657	636.911	863.308	877.673	1.01317	0.835169	1.13204	1.15088
ENSG00000085465	OVGP1	protein_coding	1	111956936	223927335	139.044	130.675	109.753	199.876	115.858	0.939813	0.789343	1.4375	0.833245
ENSG00000085491	SLC25A24	protein_coding	1	108676658	217420129	390.414	374.349	267.522	363.255	231.002	0.95885	0.685227	0.930436	0.591685
ENSG00000085511	MAP3K4	protein_coding	6	161412759	322951176	1051.69	1159.47	1055.07	973.143	1101.19	1.10248	1.00321	0.92531	1.04707
ENSG00000085514	PILRA	protein_coding	7	99965153	199962872	57.0797	63.617	64.8048	76.5383	64.9533	1.11453	1.13534	1.3409	1.13794
ENSG00000085552	IGSF9	protein_coding	1	159896829	319812215	34.2414	42.6603	15.4586	42.233	14.1069	1.24587	0.45146	1.23339	0.411985
ENSG00000085563	ABCB1	protein_coding	7	87133175	174475786	2.1404	2.13107	3.89606	1.92996	8.7181	0.995642	1.82025	0.901682	4.07312
ENSG00000085644	ZNF213	protein_coding	16	3179778	6372584	367.135	337.538	481.388	428.65	333.117	0.919384	1.3112	1.16755	0.907341
ENSG00000085662	AKR1B1	protein_coding	7	134127102	268271138	2972.43	2943.47	2849.64	3143.4	2793.21	0.990257	0.958691	1.05752	0.939707
ENSG00000085719	CPNE3	protein_coding	8	87497059	175070785	673.089	665.065	501.946	661.635	692.447	0.988079	0.745735	0.982983	1.02876
ENSG00000085721	RRN3	protein_coding	16	15153879	30342053	1535.16	1489.25	1717.08	1448.08	1309.77	0.970092	1.1185	0.943274	0.853178
ENSG00000085733	CTTN	protein_coding	11	70244510	140527200	433.189	432.688	727.869	751.717	996.059	0.998842	1.68026	1.73531	2.29936
ENSG00000085741	WNT11	protein_coding	11	75897369	151819149	3.44127	2.33797	2.29066	2.90998	2.04571	0.679393	0.665644	0.845613	0.594465
ENSG00000085760	MTIF2	protein_coding	2	55463731	110960214	1055.35	1099.53	945.425	1122.94	950.105	1.04186	0.895839	1.06404	0.900274
ENSG00000085788	DDHD2	protein_coding	8	38082736	76215812	1259.31	1239.81	1060.04	1266.55	1217.49	0.984519	0.841767	1.00575	0.966796
ENSG00000085831	TTC39A	protein_coding	1	51752930	103563718	1.49413	1.90118	1.75967	2.5719	1.45264	1.27244	1.17773	1.72134	0.972235
ENSG00000085832	EPS15	protein_coding	1	51819935	103804935	1016.21	947.102	882.769	1085.84	1116.87	0.931996	0.868688	1.06852	1.09906
ENSG00000085840	ORC1	protein_coding	1	52838501	105708632	1206.38	1177.44	1145.8	1083.34	875.781	0.976016	0.949783	0.898009	0.725958
ENSG00000085871	MGST2	protein_coding	4	140586922	281248821	1	1.22989	1.59127	1.24501	1	1.22989	1.59127	1.24501	1
ENSG00000085872	CHERP	protein_coding	19	16628700	33282041	2793.11	2744.27	2827.44	2515.54	2188.48	0.982516	1.01229	0.900623	0.783529
ENSG00000085978	ATG16L1	protein_coding	2	234118697	468323017	719.61	718.11	870.438	728.087	745.378	0.997915	1.2096	1.01178	1.03581
ENSG00000085982	USP40	protein_coding	2	234384166	468859594	352.152	354.583	270.295	367.65	264.334	1.0069	0.767553	1.04401	0.750627
ENSG00000085998	POMGNT1	protein_coding	1	46654354	93340331	1550.61	1621.5	1726.01	1818.87	1962.91	1.04572	1.11311	1.173	1.26589
ENSG00000085999	RAD54L	protein_coding	1	46713360	93457505	1607.01	1608.62	1306.74	1608.62	1454.87	1.001	0.813145	1.001	0.905326
ENSG00000086015	MAST2	protein_coding	1	46252659	92754455	724.977	711.802	624.25	891.93	651.869	0.981826	0.861061	1.23029	0.899158
ENSG00000086061	DNAJA1	protein_coding	9	33025209	66065114	6964.33	7440.96	8823.14	5954.93	8564.33	1.06844	1.26691	0.855061	1.22974
ENSG00000086062	B4GALT1	protein_coding	9	33104080	66271434	794.248	914.94	1085.79	709.918	968.522	1.15196	1.36707	0.893825	1.21942
ENSG00000086065	CHMP5	protein_coding	9	33264940	66546917	939.903	895.805	1088.18	992.01	1148.08	0.953082	1.15776	1.05544	1.22149
ENSG00000086102	NFX1	protein_coding	9	33290509	66661664	1537.07	1527.33	1537.11	1581.86	1514.04	0.993667	1.00003	1.02914	0.985018
ENSG00000086159	AQP6	protein_coding	12	50360977	100731899	3.44127	5.05528	2.35094	1.58748	5.08829	1.46901	0.683161	0.461307	1.47861
ENSG00000086189	DIMT1	protein_coding	5	61683081	123382847	1042.85	1059.5	990.589	1041.2	1271.95	1.01596	0.949882	0.998416	1.21968
ENSG00000086200	IPO11	protein_coding	5	61699799	123624208	770.9	736.064	630.614	751.488	821.482	0.95481	0.818023	0.974818	1.06561
ENSG00000086205	FOLH1	protein_coding	11	49168187	98398409	1	1	1	1	1	1	1	1	1
ENSG00000086232	EIF2AK1	protein_coding	7	6061881	12160742	5358.29	5337.85	4645.48	5442.36	4721.82	0.996185	0.866971	1.01569	0.881217
ENSG00000086288	NME8	protein_coding	7	37888199	75828202	1	1	1	1	1	1	1	1	1
ENSG00000086289	EPDR1	protein_coding	7	37723446	75714989	857.605	765.963	691.347	841.944	483.351	0.893142	0.806136	0.981738	0.563605
ENSG00000086300	SNX10	protein_coding	7	26331541	52745490	671.263	890.841	778.552	786.531	637.971	1.32711	1.15983	1.17172	0.950404
ENSG00000086475	SEPHS1	protein_coding	10	13359424	26749721	3490.56	3378.62	2776.94	3402.83	2732.03	0.96793	0.795558	0.974867	0.782689
ENSG00000086504	MRPL28	protein_coding	16	417384	837911	1676.01	1637.59	1625.76	1859.72	1505.95	0.977078	0.970021	1.10961	0.898535
ENSG00000086506	HBQ1	protein_coding	16	230452	461632	78.2128	80.7941	61.1233	79.4758	48.0098	1.033	0.7815	1.01615	0.613835
ENSG00000086544	ITPKC	protein_coding	19	41223008	82469773	219.723	241.509	257.537	265.712	296.223	1.09915	1.1721	1.2093	1.34816
ENSG00000086548	CEACAM6	protein_coding	19	42254885	84530998	1	1	1	1	1	1	1	1	1
ENSG00000086570	FAT2	protein_coding	5	150883654	301832159	1	1.45516	1	1.34248	2.52687	1.45516	1	1.34248	2.52687
ENSG00000086589	RBM22	protein_coding	5	150070356	300151025	1786.2	1760.11	2285.22	1775.58	2050.55	0.985395	1.27938	0.994058	1.148
ENSG00000086598	TMED2	protein_coding	12	124069078	248152194	3562.68	3429.25	3141.69	3417.22	3691.43	0.962548	0.881833	0.959169	1.03614
ENSG00000086619	ERO1LB	protein_coding	1	236378855	472824174	125.885	125.499	180.316	187.144	386.64	0.996931	1.43239	1.48663	3.07138
ENSG00000086666	ZFAND6	protein_coding	15	80351910	160782645	712.149	707.495	844.035	674.735	826.832	0.993464	1.18519	0.947462	1.16104
ENSG00000086696	HSD17B2	protein_coding	16	82068609	164200748	1	1	1	1.64194	1	1	1	1.64194	1
ENSG00000086712	TXLNG	protein_coding	X	16804550	33667192	1305.56	1273.33	1006.63	1164.03	1142.82	0.97531	0.771031	0.891593	0.875351
ENSG00000086717	PPEF1	protein_coding	X	18694029	37540068	12.1232	8.02535	11.6133	14.7116	10.8954	0.661983	0.957944	1.21351	0.898725
ENSG00000086730	LAT2	protein_coding	7	73613982	147258143	23.1446	19.2991	42.0881	30.658	48.3074	0.833849	1.81849	1.32463	2.0872
ENSG00000086758	HUWE1	protein_coding	X	53559057	107272730	5907.94	7611.65	6983.83	6281.07	7072.17	1.28838	1.18211	1.06316	1.19706
ENSG00000086827	ZW10	protein_coding	11	113603909	227248442	1299.2	1289.54	1202.74	1253.63	1269.23	0.992564	0.925754	0.964929	0.976936
ENSG00000086848	ALG9	protein_coding	11	111652919	223395224	263.073	269.238	216.629	265.346	256.712	1.02343	0.823456	1.00864	0.975821
ENSG00000086967	MYBPC2	protein_coding	19	50936160	101905738	1.75024	3.28964	9.80503	3.45445	4.11979	1.87954	5.60211	1.9737	2.35385
ENSG00000086991	NOX4	protein_coding	11	89057524	178380303	1	1	1	1	1	1	1	1	1
ENSG00000087008	ACOX3	protein_coding	4	8368009	16810459	346.421	349.999	351.907	357.429	334.924	1.01033	1.01584	1.03178	0.966815
ENSG00000087053	MTMR2	protein_coding	11	95566046	191224525	1277.62	1309.95	1443.57	1291.97	1390.39	1.02531	1.12989	1.01124	1.08827
ENSG00000087074	PPP1R15A	protein_coding	19	49375649	98754963	488.294	544.388	1571.94	815.261	3949.72	1.11488	3.21924	1.66961	8.08881
ENSG00000087076	HSD17B14	protein_coding	19	49316274	98656209	44.3959	48.3665	34.5775	53.1152	38.4904	1.08944	0.778844	1.1964	0.866982
ENSG00000087077	TRIP6	protein_coding	7	100464760	200935836	974.468	945.718	936.788	985.993	1042.39	0.970497	0.961332	1.01183	1.0697
ENSG00000087085	ACHE	protein_coding	7	100487615	200982209	18.7924	24.0487	40.9673	29.714	67.4227	1.2797	2.18	1.58117	3.58776
ENSG00000087086	FTL	protein_coding	19	49468558	98938693	4624.03	4646.79	5431.28	4640.61	4553.82	1.00492	1.17458	1.00358	0.984815
ENSG00000087087	SRRT	protein_coding	7	100472733	200959018	8370.71	8101.09	9860.7	8285.95	8525.91	0.967791	1.178	0.989874	1.01854
ENSG00000087088	BAX	protein_coding	19	49458072	98923127	1011.83	959.015	961.168	1136.93	759.885	0.947806	0.949934	1.12364	0.751003
ENSG00000087095	NLK	protein_coding	17	26368763	52892170	1244.18	1354.82	1027.06	1429.25	929.045	1.08893	0.825496	1.14875	0.746714
ENSG00000087111	PIGS	protein_coding	17	26880401	53779291	1535.91	1438.58	1431.6	1451.3	999.01	0.936631	0.932084	0.944911	0.650435
ENSG00000087116	ADAMTS2	protein_coding	5	178537852	357310283	1	1.22989	1.59127	1	2.27203	1.22989	1.59127	1	2.27203
ENSG00000087128	TMPRSS11E	protein_coding	4	69313167	138676489	1	1	1	1	1	1	1	1	1
ENSG00000087152	ATXN7L3	protein_coding	17	42269173	84546654	2347.29	2170.34	2042.03	2418.52	1678.99	0.924617	0.869955	1.03035	0.715291
ENSG00000087157	PGS1	protein_coding	17	76374721	152795916	843.033	836.139	865.684	801.933	736.115	0.991823	1.02687	0.951248	0.873175
ENSG00000087191	PSMC5	protein_coding	17	61904512	123813891	4903.05	4809.17	5116.05	5265.95	4837.13	0.980852	1.04344	1.07401	0.986556
ENSG00000087206	UIMC1	protein_coding	5	176332006	352781640	957.838	893.786	868.488	872.605	765.21	0.933129	0.906717	0.911015	0.798892
ENSG00000087237	CETP	protein_coding	16	56995762	114013519	1.24706	1.68966	1.36259	3.81276	2.40379	1.35491	1.09264	3.05739	1.92756
ENSG00000087245	MMP2	protein_coding	16	55423612	110964215	13.0278	14.1725	21.5278	18.874	16.691	1.08787	1.65246	1.44875	1.28119
ENSG00000087250	MT3	protein_coding	16	56622986	113247986	28.0007	28.8073	25.2424	33.4066	27.8467	1.0288	0.90149	1.19306	0.994498
ENSG00000087253	LPCAT2	protein_coding	16	55542910	111163492	160.08	162.639	154.093	159.091	159.022	1.01598	0.962595	0.993819	0.99339
ENSG00000087258	GNAO1	protein_coding	16	56225302	112616658	442.523	408.442	369.258	854.846	562.304	0.922984	0.834437	1.93175	1.27068
ENSG00000087263	OGFOD1	protein_coding	16	56485402	112998414	1759.69	1637.57	1438.59	1674.45	1477.19	0.930599	0.817523	0.951556	0.839462
ENSG00000087266	SH3BP2	protein_coding	4	2794750	5637575	1822.89	1855.83	1597.69	1526.13	1007.85	1.01807	0.876464	0.837204	0.552887
ENSG00000087269	NOP14	protein_coding	4	2939660	5904772	3877.33	3860.74	3635.91	3672.49	3710.93	0.995722	0.937735	0.947169	0.957084
ENSG00000087274	ADD1	protein_coding	4	2845584	5777387	4324.88	4191.78	3713.48	4019.07	3106.64	0.969225	0.858633	0.929291	0.718319
ENSG00000087299	L2HGDH	protein_coding	14	50704281	101483547	416.813	412.588	296.362	373.741	234.176	0.989862	0.711018	0.896662	0.561825
ENSG00000087301	TXNDC16	protein_coding	14	52897308	105916548	184.875	176.217	142.242	162.094	156.872	0.953168	0.769397	0.876778	0.848532
ENSG00000087302	C14orf166	protein_coding	14	52456193	104927613	2925.9	2882.79	2793.68	3187.91	2956.51	0.985267	0.954811	1.08955	1.01046
ENSG00000087303	NID2	protein_coding	14	52471521	105007233	16.2381	18.7842	11.069	17.2951	14.8978	1.1568	0.681667	1.06509	0.91746
ENSG00000087338	GMCL1	protein_coding	2	70056774	140165302	959.03	890.176	836.308	986.63	748.903	0.928204	0.872035	1.02878	0.780897
ENSG00000087365	SF3B2	protein_coding	11	65818200	131654979	7730	7661.07	7571.84	8403.26	7649.19	0.991083	0.97954	1.0871	0.989546
ENSG00000087448	KLHL42	protein_coding	12	27932953	55888926	770.076	759.723	649.66	793.404	610.264	0.986555	0.843631	1.03029	0.792472
ENSG00000087460	GNAS	protein_coding	20	57414773	114901020	16757.3	16336.7	16233.9	17574.1	15657.9	0.9749	0.968766	1.04874	0.934394
ENSG00000087470	DNM1L	protein_coding	12	32832134	65730620	1652.11	1550.61	1469.13	1645.69	1695.19	0.938562	0.889241	0.996115	1.02608
ENSG00000087494	PTHLH	protein_coding	12	28111017	56236655	5.62643	3.27127	10.8928	6.94512	19.8365	0.581413	1.93601	1.23437	3.5256
ENSG00000087495	PHACTR3	protein_coding	20	58152564	116575330	1	1	2.65325	1	1	1	2.65325	1	1
ENSG00000087502	ERGIC2	protein_coding	12	29490285	59024407	787.152	728.546	853.587	771.364	1019.79	0.925546	1.0844	0.979943	1.29554
ENSG00000087510	TFAP2C	protein_coding	20	55204358	110418697	101.983	87.3917	80.3991	91.5354	92.6801	0.856927	0.78836	0.897558	0.908783
ENSG00000087586	AURKA	protein_coding	20	54944445	109911838	2080.29	1998.43	2108.21	1533.11	1045.96	0.960649	1.01342	0.73697	0.502796
ENSG00000087589	CASS4	protein_coding	20	54987168	110021564	17.1006	11.6208	11.6258	8.88237	9.79851	0.679556	0.679844	0.519417	0.572991
ENSG00000087842	PIR	protein_coding	X	15402921	30914608	1	1	1	1	1.22632	1	1	1	1.22632
ENSG00000087884	AAMDC	protein_coding	11	77532155	155161633	66.8991	73.3969	67.5145	80.807	61.9076	1.09713	1.0092	1.20789	0.925387
ENSG00000087903	RFX2	protein_coding	19	5993175	12192758	300.451	303.344	326.585	504.147	432.266	1.00963	1.08698	1.67797	1.43873
ENSG00000087916	SLC6A14	protein_coding	X	115567790	231160415	1	1	1	1	1	1	1	1	1
ENSG00000087995	METTL2A	protein_coding	17	60501228	121028682	539.724	508.893	476.957	472.813	492.691	0.942877	0.883705	0.876028	0.912857
ENSG00000088002	SULT2B1	protein_coding	19	49055332	98158014	5.92167	3.91959	6.52432	4.86737	4.39198	0.661905	1.10177	0.821959	0.741679
ENSG00000088035	ALG6	protein_coding	1	63833261	127737494	513.57	492.808	446.003	508.69	512.891	0.959574	0.868437	0.990498	0.998678
ENSG00000088038	CNOT3	protein_coding	19	54641444	109300863	1423.1	1292.43	1655.92	1600.14	1736.87	0.908175	1.1636	1.1244	1.22048
ENSG00000088053	GP6	protein_coding	19	55525073	111074705	11.0038	8.88066	11.8544	10.3612	11.543	0.807053	1.0773	0.941599	1.049
ENSG00000088179	PTPN4	protein_coding	2	120517207	241258601	427.948	427.039	365.924	450.585	412.751	0.997874	0.855066	1.0529	0.964488
ENSG00000088205	DDX18	protein_coding	2	118572226	237162181	4117.7	4177.41	3782.5	3935.55	4754.02	1.0145	0.918594	0.955764	1.15453
ENSG00000088247	KHSRP	protein_coding	19	6413359	12838164	8957.84	8873.99	8746.14	8295.18	8279.72	0.99064	0.976367	0.926025	0.924299
ENSG00000088256	GNA11	protein_coding	19	3094408	6218410	117.341	126.261	132.591	109.798	85.2055	1.07602	1.12997	0.935724	0.726138
ENSG00000088280	ASAP3	protein_coding	1	23755056	47566117	273.208	277.656	189.345	250.762	204.847	1.01628	0.693045	0.917843	0.749784
ENSG00000088298	EDEM2	protein_coding	20	33703167	67569095	466.452	420.703	443.785	552.849	485.247	0.901921	0.951405	1.18522	1.04029
ENSG00000088305	DNMT3B	protein_coding	20	31350191	62747353	254.546	277.395	204.324	180.177	91.1077	1.08976	0.802699	0.707837	0.357922
ENSG00000088320	REM1	protein_coding	20	30063096	60135804	1	1	1	1	1	1	1	1	1
ENSG00000088325	TPX2	protein_coding	20	30327074	60716682	6182.3	5861.78	6142.6	4458.36	3708.97	0.948157	0.99358	0.721149	0.599934
ENSG00000088340	FER1L4	pseudogene	20	34146507	68341991	39.6151	38.3384	41.4702	56.353	28.2538	0.967772	1.04683	1.42251	0.713207
ENSG00000088356	PDRG1	protein_coding	20	30532758	61072653	766.661	703.333	614.146	680.066	459.252	0.917398	0.801067	0.88705	0.59903
ENSG00000088367	EPB41L1	protein_coding	20	34679426	69500147	249.098	273.124	208.826	257.986	209.545	1.09646	0.838332	1.03568	0.841216
ENSG00000088386	SLC15A1	protein_coding	13	99336055	198740963	1	1.22989	2.31644	1	8.19941	1.22989	2.31644	1	8.19941
ENSG00000088387	DOCK9	protein_coding	13	99445741	199184620	268.673	282.894	259.538	240.979	230.309	1.05293	0.966	0.896925	0.857211
ENSG00000088448	ANKRD10	protein_coding	13	111530887	223098303	1195	1216.78	1111.97	1415.82	3682.36	1.01823	0.930521	1.18479	3.08148
ENSG00000088451	TGDS	protein_coding	13	95226308	190474819	340.946	321.346	262.669	414.22	370.745	0.942511	0.770413	1.21491	1.0874
ENSG00000088538	DOCK3	protein_coding	3	50712672	102134301	389.416	394.091	381.683	433.462	390.954	1.012	0.980142	1.11311	1.00395
ENSG00000088543	C3orf18	protein_coding	3	50595462	101203920	162.181	176.686	83.3383	192.176	72.2882	1.08943	0.513859	1.18495	0.445724
ENSG00000088682	COQ9	protein_coding	16	57481337	114976524	799.899	798.202	689.294	903.98	635.473	0.997878	0.861726	1.13012	0.794442
ENSG00000088726	TMEM40	protein_coding	3	12775024	25585980	1	1	1.22868	1	1	1	1.22868	1	1
ENSG00000088727	KIF9	protein_coding	3	47269516	94594457	194.807	207.09	223.039	295.68	331.522	1.06305	1.14492	1.51781	1.7018
ENSG00000088756	ARHGAP28	protein_coding	18	6729717	13645432	35.259	38.789	15.6229	65.8702	32.4515	1.10012	0.443091	1.86818	0.920375
ENSG00000088766	CRLS1	protein_coding	20	5986736	12007435	734.203	772.162	651.099	782.817	602.729	1.0517	0.886811	1.06621	0.82093
ENSG00000088782	DEFB127	protein_coding	20	138111	277915	1	1	1	1	1	1	1	1	1
ENSG00000088808	PPP1R13B	protein_coding	14	104200089	208514016	426.466	427.669	522.655	426.065	350.447	1.00282	1.22555	0.99906	0.821747
ENSG00000088812	ATRN	protein_coding	20	3451687	7083456	775.361	768.534	683.308	762.704	649.172	0.991195	0.881277	0.983676	0.837251
ENSG00000088826	SMOX	protein_coding	20	4101627	8270021	270.402	277.073	349.034	555.353	2051.51	1.02467	1.2908	2.0538	7.58688
ENSG00000088827	SIGLEC1	protein_coding	20	3667617	7355392	2.25341	3.70807	1.59127	2.52888	3.28923	1.64553	0.706159	1.12224	1.45967
ENSG00000088832	FKBP1A	protein_coding	20	1349622	2723428	6079.68	6008.2	5809.73	6058.13	5484.33	0.988242	0.955598	0.996454	0.902075
ENSG00000088833	NSFL1C	protein_coding	20	1422807	2877294	2113	2097.43	2104.89	2193.75	2052.11	0.99263	0.996162	1.03821	0.971182
ENSG00000088836	SLC4A11	protein_coding	20	3208063	6427899	865.884	868.02	632.871	968.93	635.15	1.00247	0.730896	1.11901	0.733527
ENSG00000088854	C20orf194	protein_coding	20	3229951	6618223	204.093	215.082	198.747	201.943	178.366	1.05384	0.973805	0.989466	0.873943
ENSG00000088876	ZNF343	protein_coding	20	2462463	4967811	271.06	271.349	191.983	300.038	225.521	1.00107	0.708268	1.10691	0.831997
ENSG00000088881	EBF4	protein_coding	20	2673524	5414277	47.2762	47.5845	70.0057	56.1719	69.1253	1.00652	1.48078	1.18816	1.46216
ENSG00000088882	CPXM1	protein_coding	20	2774715	5555998	1185.9	1148.03	874.658	1162.75	814.385	0.968069	0.737548	0.98048	0.686723
ENSG00000088888	MAVS	protein_coding	20	3827487	7676767	924.434	886.416	657.46	881.573	646.252	0.958874	0.711203	0.953636	0.699078
ENSG00000088899	LZTS3	protein_coding	20	3143263	6297455	157.626	197.371	98.6369	188.255	169.113	1.25215	0.625765	1.19431	1.07287
ENSG00000088926	F11	protein_coding	4	187187099	374397934	3.14675	2.57248	3.05033	4.40024	3.42966	0.817504	0.96936	1.39834	1.08991
ENSG00000088930	XRN2	protein_coding	20	21283942	42654405	3052.05	2987.67	3274.75	2727.72	3574.49	0.978906	1.07297	0.893735	1.17118
ENSG00000088970	PLK1S1	processed_transcript	20	21106624	42333884	263.982	263.703	262.128	280.126	299.211	0.998942	0.992975	1.06115	1.13345
ENSG00000088986	DYNLL1	protein_coding	12	120907653	241843949	3516.77	3392.08	2934.72	3641.44	2894.67	0.964545	0.834494	1.03545	0.823104
ENSG00000088992	TESC	protein_coding	12	117476728	235014012	502.543	527.684	457.327	468.93	379.659	1.05003	0.910026	0.933114	0.755477
ENSG00000089006	SNX5	protein_coding	20	17922241	35871864	3940.31	4115.92	3907.49	4111.52	5355.54	1.04457	0.991671	1.04345	1.35917
ENSG00000089009	RPL6	protein_coding	12	112842994	225699636	17157.5	17310.1	17439.1	18231.4	18364.7	1.00889	1.01641	1.06259	1.07036
ENSG00000089012	SIRPG	protein_coding	20	1609798	3248223	255.567	212.313	292.875	192.804	207.743	0.830754	1.14598	0.754415	0.81287
ENSG00000089022	MAPKAPK5	protein_coding	12	112279782	224614125	1082.11	1095.44	996.462	1125.17	1145.83	1.01232	0.920849	1.03979	1.05889
ENSG00000089041	P2RX7	protein_coding	12	121570622	243194498	2.19691	3.00927	1.45736	2.22942	1.35808	1.36978	0.66337	1.0148	0.618177
ENSG00000089048	ESF1	protein_coding	20	13694969	27460501	908.698	934.204	807.292	866.284	1032.91	1.02807	0.888405	0.953324	1.1367
ENSG00000089050	RBBP9	protein_coding	20	18467184	36945071	696.501	805.532	503.209	713.099	689.903	1.15654	0.722481	1.02383	0.990527
ENSG00000089053	ANAPC5	protein_coding	12	121746048	243583747	2749.13	2679.32	2290.48	2922.38	2465.18	0.974604	0.833165	1.06302	0.89671
ENSG00000089057	SLC23A2	protein_coding	20	4833002	9823941	692.922	701.861	635.389	782.782	681.4	1.0129	0.916971	1.12968	0.983373
ENSG00000089060	SLC8B1	protein_coding	12	113736564	227533862	792.924	693.264	639.001	698.045	397.641	0.874314	0.80588	0.880344	0.501488
ENSG00000089063	TMEM230	protein_coding	20	5080486	10174235	1070.33	1024.83	896.372	1082.74	993.961	0.957494	0.837475	1.0116	0.928652
ENSG00000089091	DZANK1	protein_coding	20	18364011	36811936	128.481	138.059	103.653	174.149	107.999	1.07455	0.806754	1.35544	0.840578
ENSG00000089094	KDM2B	protein_coding	12	121866900	243885820	2431.32	2336.49	1495.82	2047.83	1310.11	0.960995	0.615227	0.84227	0.538847
ENSG00000089101	C20orf26	protein_coding	20	20033158	40374504	8.21985	7.52884	6.62372	12.4231	10.4139	0.915934	0.805821	1.51135	1.26692
ENSG00000089116	LHX5	protein_coding	12	113899839	227809924	1	1	1	1	1	1	1	1	1
ENSG00000089123	TASP1	protein_coding	20	13246709	26866296	286.51	271.055	315.453	293.101	296.863	0.946057	1.10102	1.023	1.03614
ENSG00000089127	OAS1	protein_coding	12	113344582	226714572	52.8909	47.6626	33.937	39.0549	24.3778	0.901149	0.641642	0.738406	0.460907
ENSG00000089154	GCN1L1	protein_coding	12	120565007	241197520	3537.51	3593.95	3389.38	3716.73	3081.26	1.01596	0.958124	1.05066	0.871025
ENSG00000089157	RPLP0	protein_coding	12	120634489	241273527	26313.3	26021.9	25034.6	28687.3	27262.5	0.988928	0.951407	1.09022	1.03607
ENSG00000089159	PXN	protein_coding	12	120648250	241351824	654.362	544.97	717.143	612.299	732.794	0.832826	1.09594	0.935719	1.11986
ENSG00000089163	SIRT4	protein_coding	12	120740119	241491171	35.0594	48.8994	35.887	32.6066	33.2734	1.39476	1.02361	0.930041	0.949057
ENSG00000089169	RPH3A	protein_coding	12	113008184	226344870	1.94079	1.45516	1	2.03887	1.92263	0.749775	0.515253	1.05053	0.990642
ENSG00000089177	KIF16B	protein_coding	20	16252749	32806827	308.714	300.789	273.665	327.62	266.735	0.97433	0.886468	1.06124	0.86402
ENSG00000089195	TRMT6	protein_coding	20	5917881	11849063	1432.65	1408.97	1452.46	1393	1664.51	0.98347	1.01382	0.972319	1.16184
ENSG00000089199	CHGB	protein_coding	20	5892076	11798083	47.683	42.2419	43.6739	44.7998	60.621	0.885889	0.91592	0.939533	1.27133
ENSG00000089220	PEBP1	protein_coding	12	118573663	237157052	3963.03	3834.11	3227.91	4652.22	3361.23	0.967471	0.814505	1.17391	0.848148
ENSG00000089225	TBX5	protein_coding	12	114791736	229637983	1	1	1	1	1	1	1	1	1
ENSG00000089234	BRAP	protein_coding	12	112079950	224203740	853.664	818.755	806.55	760.221	723.474	0.959107	0.94481	0.890539	0.847493
ENSG00000089248	ERP29	protein_coding	12	112451120	224912375	1517.85	1432.69	1238.55	1620.16	1158.23	0.943895	0.815991	1.0674	0.763069
ENSG00000089250	NOS1	protein_coding	12	117645947	235535922	1.44667	1.44141	4.42705	2.32689	7.50061	0.996364	3.06017	1.60845	5.18475
ENSG00000089280	FUS	protein_coding	16	31191431	62394558	19377.5	19201.7	19868	18793.6	19693.4	0.990929	1.02531	0.969869	1.01631
ENSG00000089289	IGBP1	protein_coding	X	69353299	138739473	849.778	872.604	1339.22	943.784	1040.58	1.02686	1.57596	1.11062	1.22453
ENSG00000089327	FXYD5	protein_coding	19	35645633	71306419	1252.61	1220.09	1340.07	1444.74	2191.6	0.974043	1.06982	1.15338	1.74963
ENSG00000089335	ZNF302	protein_coding	19	35168544	70345846	333.861	360.982	316.599	343.455	321.845	1.08123	0.948294	1.02874	0.964006
ENSG00000089351	GRAMD1A	protein_coding	19	35485688	71003063	1366.4	1369.55	1446.22	1444.12	1468.29	1.0023	1.05841	1.05688	1.07457
ENSG00000089356	FXYD3	protein_coding	19	35606732	71221960	1	1	1	1	1.46132	1	1	1	1.46132
ENSG00000089472	HEPH	protein_coding	X	65382391	130871100	1.49413	2.35634	9.37345	1.98442	3.21451	1.57707	6.27354	1.32815	2.15143
ENSG00000089486	CDIP1	protein_coding	16	4560676	9149505	558.1	555.979	510.575	602.13	512.567	0.9962	0.914846	1.07889	0.918416
ENSG00000089505	CMTM1	protein_coding	16	66600294	133213334	113.635	106.505	106.698	75.8259	55.6398	0.937251	0.938949	0.667273	0.489634
ENSG00000089558	KCNH4	protein_coding	17	40308909	80642205	140.915	138.744	108.785	126.375	108.801	0.984596	0.771993	0.896814	0.772104
ENSG00000089597	GANAB	protein_coding	11	62392298	124806402	9143.01	9004.12	7705.07	8959.41	7657.32	0.98481	0.842728	0.97992	0.837506
ENSG00000089639	GMIP	protein_coding	19	19740285	39494761	789.758	803.376	1093.84	759.881	624.408	1.01724	1.38503	0.96217	0.790632
ENSG00000089682	RBM41	protein_coding	X	106307650	212669707	278.364	295.796	258.884	309.179	280.48	1.06262	0.930021	1.1107	1.0076
ENSG00000089685	BIRC5	protein_coding	17	76210267	152431984	3136.88	3123.47	2606.31	2523.62	1510.67	0.995724	0.830861	0.804499	0.481585
ENSG00000089692	LAG3	protein_coding	12	6881678	13769299	7.30914	6.88052	9.00531	9.43123	8.14237	0.941359	1.23206	1.29033	1.114
ENSG00000089693	MLF2	protein_coding	12	6857170	13733811	2903.79	2853.23	3488.39	3122.51	3700.63	0.982586	1.20132	1.07532	1.27441
ENSG00000089723	OTUB2	protein_coding	14	94492675	189007951	87.022	98.6748	63.3504	97.9388	56.8244	1.13391	0.727982	1.12545	0.65299
ENSG00000089737	DDX24	protein_coding	14	94517266	189064857	5258.4	5510.95	4318.19	4768.72	5022.63	1.04803	0.821198	0.906876	0.955163
ENSG00000089775	ZBTB25	protein_coding	14	64915824	129887755	342.952	500.888	384.067	376.857	368.825	1.46052	1.11988	1.09886	1.07544
ENSG00000089818	NECAP1	protein_coding	12	8234807	16485174	691.034	634.568	706.107	718.636	952.667	0.918288	1.02181	1.03994	1.37861
ENSG00000089820	ARHGAP4	protein_coding	X	153172821	306373273	2624.64	2616.4	2361.06	2801.74	1743.35	0.996857	0.899572	1.06747	0.664223
ENSG00000089847	ANKRD24	protein_coding	19	4183351	8408162	22.5262	22.0073	21.8843	38.0592	14.3246	0.976963	0.971504	1.68955	0.635908
ENSG00000089876	DHX32	protein_coding	10	127524906	255109911	219.375	223.583	166.848	232.404	132.997	1.01918	0.76056	1.05939	0.606256
ENSG00000089902	RCOR1	protein_coding	14	103058998	206255911	1531.34	1375.94	5426.95	1381.98	3335.94	0.898517	3.54391	0.902464	2.17844
ENSG00000089916	GPATCH2L	protein_coding	14	76618259	153338944	1046.62	1325.02	1722.78	929.908	1934.18	1.266	1.64604	0.888487	1.84803
ENSG00000090006	LTBP4	protein_coding	19	41098789	82234514	875.514	834.915	743.654	1111.86	2540.06	0.953629	0.849392	1.26995	2.90123
ENSG00000090013	BLVRB	protein_coding	19	40953696	81925443	240.144	216.015	226.694	292.814	199.472	0.899523	0.943991	1.21933	0.830637
ENSG00000090020	SLC9A1	protein_coding	1	27425306	54918778	804.234	766.468	1121.79	890.984	1087.14	0.953041	1.39485	1.10787	1.35177
ENSG00000090054	SPTLC1	protein_coding	9	94794281	189671947	1033.82	1023.1	1292.61	1006.89	1409.77	0.989631	1.25032	0.973944	1.36365
ENSG00000090060	PAPOLA	protein_coding	14	96967770	194001218	2660.31	2614.32	2692.54	2510.6	2960.82	0.982716	1.01212	0.943725	1.11296
ENSG00000090061	CCNK	protein_coding	14	99947506	199948887	2642.2	2613.13	2861.47	2589.83	2893.84	0.988997	1.08299	0.980177	1.09524
ENSG00000090097	PCBP4	protein_coding	3	51991470	103993896	398.815	341.847	242.751	406.44	219.472	0.857155	0.608681	1.01912	0.550311
ENSG00000090104	RGS1	protein_coding	1	192544857	385094018	1	1	1	1	1	1	1	1	1
ENSG00000090238	YPEL3	protein_coding	16	30103635	60211871	7.63008	5.48755	10.8841	7.34205	4.23171	0.7192	1.42647	0.962251	0.554608
ENSG00000090263	MRPS33	protein_coding	7	140705854	281420882	664.982	709.87	533.756	691.748	587.298	1.0675	0.802663	1.04025	0.88318
ENSG00000090266	NDUFB2	protein_coding	7	140390577	280813167	1179.21	1209.16	1187.15	1380.29	1209.88	1.0254	1.00673	1.17053	1.02601
ENSG00000090273	NUDC	protein_coding	1	27226729	54500082	6481.52	6467.18	6280.07	7211.28	6246.23	0.997787	0.968919	1.11259	0.963699
ENSG00000090316	MAEA	protein_coding	4	1283639	2617574	1643.02	1542.99	1520.26	1572.91	1393.01	0.939116	0.925285	0.957327	0.847834
ENSG00000090339	ICAM1	protein_coding	19	10381511	20778802	90.3663	126.349	67.671	84.8903	67.4632	1.39818	0.748852	0.939402	0.746552
ENSG00000090372	STRN4	protein_coding	19	47222764	94473015	1858.17	1833.68	1993.18	2042.68	1986.46	0.986822	1.07266	1.0993	1.06905
ENSG00000090376	IRAK3	protein_coding	12	66582659	133231061	1.75024	1	2.73467	4.20264	2.62144	0.571351	1.56246	2.40118	1.49776
ENSG00000090382	LYZ	protein_coding	12	69742121	139490135	2.18786	2.58623	3.37842	2.96883	2.03704	1.18208	1.54417	1.35696	0.931067
ENSG00000090402	SI	protein_coding	3	164696686	329492969	1	1	1	1	1	1	1	1	1
ENSG00000090432	MUL1	protein_coding	1	20825943	41660597	549.141	541.179	644.075	593.733	481.591	0.9855	1.17288	1.0812	0.87699
ENSG00000090447	TFAP4	protein_coding	16	4307187	8630263	676.429	609.387	149.521	523.312	160.132	0.900889	0.221045	0.77364	0.236731
ENSG00000090470	PDCD7	protein_coding	15	65409717	130835891	929.945	916.78	1056.21	961.638	1098.24	0.985843	1.13577	1.03408	1.18098
ENSG00000090487	SPG21	protein_coding	15	65255362	130538010	1587.58	1600.66	1285.08	1763.1	1410.4	1.00824	0.809461	1.11056	0.888397
ENSG00000090512	FETUB	protein_coding	3	186353758	372724688	1	1	1	1	1	1	1	1	1
ENSG00000090520	DNAJB11	protein_coding	3	186285192	372600253	1684.72	1708.41	2041.65	2818.4	3340.02	1.01407	1.21187	1.67293	1.98254
ENSG00000090530	LEPREL1	protein_coding	3	189674517	379514743	1.24706	1.91493	2.51934	1	1.81072	1.53556	2.02022	0.801885	1.45199
ENSG00000090534	THPO	protein_coding	3	184089723	368185655	1.49413	1.90118	1.81995	1	1.67896	1.27244	1.21807	0.669288	1.12371
ENSG00000090539	CHRD	protein_coding	3	184097861	368206385	4.18246	5.99771	10.8192	9.76227	5.89034	1.43402	2.5868	2.3341	1.40834
ENSG00000090554	FLT3LG	protein_coding	19	49977464	99966952	50.9687	42.8444	33.5344	40.3476	19.0984	0.840602	0.657941	0.791615	0.374708
ENSG00000090565	RAB11FIP3	protein_coding	16	475619	1048630	1625.83	1614.67	1545.98	1702.18	1340.23	0.993133	0.950887	1.04696	0.824333
ENSG00000090581	GNPTG	protein_coding	16	1401924	2815276	582.296	555.488	492.7	685.031	521.624	0.953961	0.846134	1.17643	0.895805
ENSG00000090612	ZNF268	protein_coding	12	133707570	267491268	203.505	205.191	220.517	173.148	237.204	1.00829	1.08359	0.850829	1.1656
ENSG00000090615	GOLGA3	protein_coding	12	133345495	266750939	1597.68	1655.1	1348.52	1772.19	1305.44	1.03594	0.844049	1.10922	0.81708
ENSG00000090621	PABPC4	protein_coding	1	40026488	80068950	5202.35	5218.03	5432.03	4826.53	5411.28	1.00301	1.04415	0.92776	1.04016
ENSG00000090659	CD209	protein_coding	19	7804879	15617343	1	1	1	1	1	1	1	1	1
ENSG00000090661	CERS4	protein_coding	19	8271620	16598925	224.639	208.741	152.174	225.447	116.854	0.92923	0.677417	1.0036	0.520186
ENSG00000090674	MCOLN1	protein_coding	19	7587512	15186407	615.325	614.421	639.487	749.093	647.641	0.998531	1.03927	1.21739	1.05252
ENSG00000090686	USP48	protein_coding	1	22004791	44114890	1232.34	1284	933.66	1276.67	1088.37	1.04192	0.757633	1.03597	0.883172
ENSG00000090776	EFNB1	protein_coding	X	68048840	136110830	253.062	284.49	273.953	301.042	283.693	1.12419	1.08255	1.1896	1.12104
ENSG00000090857	PDPR	protein_coding	16	70147529	140342732	2424.6	2436.4	2083.68	2382.82	2203.55	1.00486	0.859388	0.982764	0.908829
ENSG00000090861	AARS	protein_coding	16	70286198	140609644	3575.63	3424.05	2815.11	5099.14	3505.17	0.957609	0.787305	1.42608	0.980296
ENSG00000090863	GLG1	protein_coding	16	74485856	149126868	3964.33	3732.34	2791.83	3555.62	2451.83	0.94148	0.704238	0.896902	0.618473
ENSG00000090889	KIF4A	protein_coding	X	69509879	139150561	1844.68	1740.92	1746.23	1488.62	1178.1	0.943754	0.946632	0.806982	0.638646
ENSG00000090905	TNRC6A	protein_coding	16	24741016	49579969	1669.72	1668.71	1467.98	1472.45	1387.03	0.999398	0.879175	0.881853	0.830696
ENSG00000090920	FCGBP	protein_coding	19	40353963	80794496	26.1365	141.678	98.7651	31.2113	33.743	5.42068	3.77882	1.19416	1.29103
ENSG00000090924	PLEKHG2	protein_coding	19	39903225	79822279	1660.75	1661.82	4639.19	1230.58	1773.41	1.00064	2.79343	0.740975	1.06783
ENSG00000090932	DLL3	protein_coding	19	39989535	79988656	122.564	126.611	87.7588	151.698	78.1455	1.03301	0.716022	1.2377	0.637587
ENSG00000090971	NAT14	protein_coding	19	55996371	111995306	762.856	746.469	687.847	905.27	617.17	0.978519	0.901674	1.18669	0.809026
ENSG00000090975	PITPNM2	protein_coding	12	123468027	247102589	1656.29	1519.01	1839.56	2115.96	1368.22	0.917117	1.11065	1.27753	0.826074
ENSG00000090989	EXOC1	protein_coding	4	56719782	113490982	514.963	494.07	449.342	530.014	443.764	0.959428	0.872571	1.02923	0.861739
ENSG00000091009	RBM27	protein_coding	5	145583113	291301927	1388.34	1345	1240.11	1315.88	1403.13	0.968785	0.893234	0.947808	1.01065
ENSG00000091010	POU4F3	protein_coding	5	145718587	291438670	2.44397	1	2.25616	3.50625	3.70435	0.40917	0.923156	1.43465	1.51571
ENSG00000091039	OSBPL8	protein_coding	12	76745577	153699166	1728.98	1561.58	1331.68	1804.58	1794.69	0.903177	0.770209	1.04373	1.038
ENSG00000091073	DTX2	protein_coding	7	76090993	152226305	558.636	483.555	638.298	568.496	450.69	0.8656	1.1426	1.01765	0.806769
ENSG00000091106	NLRC4	protein_coding	2	32449522	64940445	1	1.22989	1	1	1.22632	1.22989	1	1	1.22632
ENSG00000091127	PUS7	protein_coding	7	105080108	210242822	966.374	960.311	630.366	853.862	700.404	0.993727	0.652301	0.883573	0.724776
ENSG00000091128	LAMB4	protein_coding	7	107663993	215434794	2.25341	2.13107	2.54512	2.47443	2.951	0.945708	1.12945	1.09808	1.30957
ENSG00000091129	NRCAM	protein_coding	7	107788068	215885229	42.4292	44.0258	52.9518	45.3197	69.0246	1.03763	1.24801	1.06813	1.62682
ENSG00000091136	LAMB1	protein_coding	7	107564244	215207944	573.554	579.482	612.451	571.471	557.69	1.01034	1.06782	0.996368	0.972341
ENSG00000091137	SLC26A4	protein_coding	7	107301080	214659334	23.6869	19.5382	21.3275	26.0872	20.2148	0.824854	0.900393	1.10133	0.853415
ENSG00000091138	SLC26A3	protein_coding	7	107405912	214849582	1	1	1	1	1	1	1	1	1
ENSG00000091140	DLD	protein_coding	7	107531415	215103590	2288.2	2437.32	2207.03	2182.37	2427.01	1.06517	0.964526	0.953753	1.06066
ENSG00000091157	WDR7	protein_coding	18	54318574	109017402	529.023	559.908	504.068	510.28	584.636	1.05838	0.952828	0.96457	1.10512
ENSG00000091164	TXNL1	protein_coding	18	54264439	108583270	1526.45	1557.64	1635.01	1532.8	1698.61	1.02043	1.07112	1.00416	1.11278
ENSG00000091181	IL5RA	protein_coding	3	3111233	6279530	2.18786	2.58161	2.94221	8.78481	9.01631	1.17997	1.34479	4.01526	4.12107
ENSG00000091262	ABCC6	protein_coding	16	16242785	32560164	1.24706	1.6713	1.45736	2.47882	2.04571	1.34019	1.16864	1.98773	1.64043
ENSG00000091317	CMTM6	protein_coding	3	32522804	65067704	1589.13	1576.41	1760.06	1580.41	1944.06	0.991995	1.10756	0.994514	1.22335
ENSG00000091409	ITGA6	protein_coding	2	173292082	346663263	891.577	664.477	584.492	1439.21	283.92	0.745283	0.655571	1.61423	0.318446
ENSG00000091428	RAPGEF4	protein_coding	2	173600002	347517623	100.436	96.3946	89.4305	133.629	110.778	0.959764	0.890425	1.33049	1.10298
ENSG00000091436	MLTK	protein_coding	2	173940163	348072901	1597.95	1588.51	1412.67	1509.81	1552.96	0.994089	0.88405	0.944839	0.971842
ENSG00000091482	SMPX	protein_coding	X	21724090	43500371	1.50318	1	1	1	1	0.665258	0.665258	0.665258	0.665258
ENSG00000091483	FH	protein_coding	1	241660903	483343964	3624.18	3549.09	2870.71	3723.24	3012.55	0.97928	0.7921	1.02733	0.831237
ENSG00000091490	SEL1L3	protein_coding	4	25749055	51614437	416.267	395.736	511.286	528.292	656.121	0.950678	1.22826	1.26912	1.5762
ENSG00000091513	TF	protein_coding	3	133464800	266962650	1.94079	3.93795	2.6399	4.39585	2.85643	2.02904	1.36022	2.26498	1.47179
ENSG00000091527	CDV3	protein_coding	3	133292574	266601679	4934.64	4669.5	4715.51	4296.4	4615.99	0.94627	0.955595	0.870662	0.935426
ENSG00000091536	MYO15A	protein_coding	17	18012020	36095136	4.83778	6.42075	6.10145	5.67268	8.14237	1.32721	1.26121	1.17258	1.68308
ENSG00000091542	ALKBH5	protein_coding	17	18086392	36199660	2691.33	2581.06	1998.98	2882.06	1933.49	0.959028	0.742748	1.07087	0.718413
ENSG00000091583	APOH	protein_coding	17	64208151	128460794	1	1	1.59127	1	1	1	1.59127	1	1
ENSG00000091592	NLRP1	protein_coding	17	5402747	10925491	357.185	303.248	375.908	349.485	298.177	0.848994	1.05242	0.978441	0.834798
ENSG00000091622	PITPNM3	protein_coding	17	6354584	12814398	135.575	123.273	144.693	140.454	124.769	0.909259	1.06725	1.03599	0.920295
ENSG00000091640	SPAG7	protein_coding	17	4862521	9733688	809.792	818.227	824.92	1033.87	1098.1	1.01042	1.01868	1.27671	1.35603
ENSG00000091651	ORC6	protein_coding	16	46723555	93455861	1396	1369.75	1271.81	1483.42	1243.36	0.981194	0.911038	1.06262	0.890659
ENSG00000091656	ZFHX4	protein_coding	8	77593454	155372975	1	1.45516	1	1	3.08275	1.45516	1	1	3.08275
ENSG00000091664	SLC17A6	protein_coding	11	22359643	44760692	1	1	1	1	1	1	1	1	1
ENSG00000091704	CPA1	protein_coding	7	130020180	260048135	1	1	1	1	1.35808	1	1	1	1.35808
ENSG00000091732	ZC3HC1	protein_coding	7	129658126	259349417	864.874	865.306	1015.16	955.399	791.425	1.0005	1.17377	1.10467	0.915075
ENSG00000091831	ESR1	protein_coding	6	151977826	304428580	1	1	1.53099	1	1	1	1.53099	1	1
ENSG00000091844	RGS17	protein_coding	6	153325594	306777978	45.6236	51.6762	86.9173	54.6081	65.5222	1.13266	1.90509	1.19693	1.43615
ENSG00000091879	ANGPT2	protein_coding	8	6357172	12778102	1	3.27589	3.17089	1	16.8175	3.27589	3.17089	1	16.8175
ENSG00000091947	TMEM101	protein_coding	17	42088556	84189870	570.546	555.175	437.33	716.512	357.828	0.973059	0.766512	1.25584	0.627168
ENSG00000091972	CD200	protein_coding	3	112051194	224132853	1	1	1	6.05817	112.632	1	1	6.05817	112.632
ENSG00000091986	CCDC80	protein_coding	3	112323407	224691784	1.24706	1.68966	3.53348	2.83274	3.22319	1.35491	2.83344	2.27153	2.58462
ENSG00000092009	CMA1	protein_coding	14	24974559	49952030	1.44667	1.22989	1.81995	2.32689	1.46132	0.850152	1.25803	1.60845	1.01013
ENSG00000092010	PSME1	protein_coding	14	24605367	49213543	1740.73	1849.26	1545.35	1754.16	1611.68	1.06234	0.887758	1.00771	0.925865
ENSG00000092020	PPP2R3C	protein_coding	14	35554673	71146396	632.866	617.865	688.432	579.255	721.64	0.976297	1.0878	0.915288	1.14027
ENSG00000092036	HAUS4	protein_coding	14	23415437	46841807	485.94	509.183	419.393	528.944	450.624	1.04783	0.863055	1.0885	0.927326
ENSG00000092051	JPH4	protein_coding	14	24037244	48085253	1.49413	3.4828	2.35094	1.68495	1.22632	2.33099	1.57346	1.12772	0.820762
ENSG00000092054	MYH7	protein_coding	14	23881947	47786874	1	1	1.36259	1.58748	1.68764	1	1.36259	1.58748	1.68764
ENSG00000092067	CEBPE	protein_coding	14	23586513	47175338	158.363	197.109	63.4719	90.6336	25.0738	1.24466	0.400799	0.572315	0.158331
ENSG00000092068	SLC7A8	protein_coding	14	23594504	47247387	199.694	207.477	129.314	160.456	142.994	1.03897	0.647559	0.80351	0.716065
ENSG00000092094	OSGEP	protein_coding	14	20914570	41837834	1290.83	1230.06	1151.74	1490.94	1324.35	0.952923	0.89225	1.15502	1.02596
ENSG00000092096	SLC22A17	protein_coding	14	23815515	47637636	432.244	409.88	358.969	540.836	369.849	0.948259	0.830476	1.25123	0.855647
ENSG00000092098	RNF31	protein_coding	14	24615892	49245762	516.252	495.155	359.789	514.609	381.695	0.959134	0.696925	0.996819	0.739359
ENSG00000092108	SCFD1	protein_coding	14	31091318	62296336	967.073	959.981	943.026	974.56	1075.05	0.992666	0.975134	1.00774	1.11165
ENSG00000092140	G2E3	protein_coding	14	31028329	62117598	653.934	636.996	676.217	525.718	495.134	0.974099	1.03407	0.803932	0.757162
ENSG00000092148	HECTD1	protein_coding	14	31569318	63246328	3105.13	2936.93	2442.66	2552.77	2335.11	0.945833	0.786653	0.822115	0.752015
ENSG00000092199	HNRNPC	protein_coding	14	21677295	43414948	17762	18323.2	17574	17569.6	21257.1	1.03159	0.989417	0.989167	1.19677
ENSG00000092200	RPGRIP1	protein_coding	14	21756098	43575558	7.90723	7.96111	12.7527	7.59144	7.42589	1.00681	1.61279	0.960064	0.939127
ENSG00000092201	SUPT16H	protein_coding	14	21819631	43672056	10451.3	10242.7	8647.98	9001.06	7874.83	0.980044	0.827455	0.861239	0.753479
ENSG00000092203	TOX4	protein_coding	14	21944756	43912075	1742.23	1769.91	2108.55	1841.01	2174.74	1.01589	1.21026	1.05669	1.24825
ENSG00000092208	GEMIN2	protein_coding	14	39583427	79189604	403.936	381.167	303.858	411.405	320.919	0.943633	0.752244	1.01849	0.794479
ENSG00000092295	TGM1	protein_coding	14	24718320	49451958	100.019	113.259	76.7244	128.755	64.4375	1.13237	0.767097	1.2873	0.644251
ENSG00000092330	TINF2	protein_coding	14	24708849	49420729	1063.63	1013.45	1110	1135.46	1219.58	0.952821	1.0436	1.06753	1.14662
ENSG00000092345	DAZL	protein_coding	3	16628299	33340112	1	1	1.22868	1	1	1	1.22868	1	1
ENSG00000092377	TBL1Y	protein_coding	Y	6778727	13738451	1	1	1	1.83249	4.38331	1	1	1.83249	4.38331
ENSG00000092421	SEMA6A	protein_coding	5	115779312	231689942	1.94984	2.14482	1.22868	1.64194	1.68764	1.1	0.630143	0.842087	0.865524
ENSG00000092439	TRPM7	protein_coding	15	50844670	101823682	1754.28	1976.05	1669.78	1748.53	2214.24	1.12641	0.95183	0.996722	1.26219
ENSG00000092445	TYRO3	protein_coding	15	41849873	83721409	318.92	289.643	236.85	266.411	251.909	0.908201	0.742665	0.835354	0.789883
ENSG00000092470	WDR76	protein_coding	15	44119161	88279778	1863.05	1884.58	1814.06	1642.25	1643.03	1.01156	0.973707	0.881486	0.881907
ENSG00000092529	CAPN3	protein_coding	15	42640301	85344817	4.9508	5.98396	3.95171	4.99212	4.72154	1.20869	0.798196	1.00835	0.953693
ENSG00000092531	SNAP23	protein_coding	15	42783431	85620978	1044.39	1018.86	794.973	1012.42	861.441	0.975554	0.761184	0.969386	0.824827
ENSG00000092607	TBX15	protein_coding	1	119425669	238957848	2.45302	3.05975	4.72936	4.88321	5.76726	1.24734	1.92798	1.99069	2.35108
ENSG00000092621	PHGDH	protein_coding	1	120202421	240489259	5522.39	5179.57	5503.9	7024.42	6017.24	0.937922	0.996651	1.27199	1.08961
[truncated: 55,828 more rows]
