# Supplementary material for: Integration of Kinase and Calcium Signaling at the Level of Chromatin Underlies Inducible Gene Activation in T Cells
Source: J Immunol. 2017 Sep 13;199(8):2652–67. doi: 10.4049/jimmunol.1602033 (PMC5632840; doi:10.4049/jimmunol.1602033)
Supplement: Data Supplement [file JI_1602033.zip › JI_1602033_Supplemental_Table_2.xlsx]

## Sheet: Sheet1
Supplemental Table S2: Jurkat T cell RNA expression values determined by Nanostring
	Control		PMA/Iono
	Mean	SD	Mean	SD
NFATC1	9.50919e+06	6.01538e+06	1.94841e+08	4.7472e+07
TRAF6	7.70722e+06	523804	8.10105e+06	946873
SOCS1	1.9753e+06	1.39036e+06	1.05673e+08	4.09589e+07
CTLA4	171336	0	171336	0
NFATC2	1.97885e+07	3.61354e+06	2.31185e+07	5.94502e+06
NFKB1	1.92985e+07	2.73067e+06	1.51796e+08	6.84741e+07
REL	4.60918e+06	713331	1.19911e+08	5.47965e+07
NFKB2	1.58075e+07	1.32054e+06	1.4057e+08	4.29822e+07
EGR3	171336	0	3.20815e+08	6.82515e+07
CD28	9.59831e+06	3.82175e+06	7.2677e+06	3.17385e+06
FOS	171336	0	2.58349e+07	1.22714e+07
CD69	6.89449e+06	2.71158e+06	6.95117e+08	5.06058e+07
TANK	3.70126e+07	5.12386e+06	6.28454e+07	1.19314e+07
ITCH	4.33152e+07	5.3801e+06	5.21297e+07	6.94281e+06
JAK3	1.20822e+07	4.68887e+06	1.20394e+07	5.37898e+06
IL2	171336	0	3.98948e+07	3.96776e+07
IFNG	247617	123722	1.44669e+06	300979
EGR2	314820	58772.5	1.13226e+08	2.68179e+07
RNF128	236717	133330	302101	203650
NFATC3	1.12852e+08	2.1324e+07	9.35426e+07	5.33162e+06
RELB	2.46325e+06	525123	4.72259e+07	1.80833e+07
NFKBIA	2.55365e+07	1.3993e+06	5.14817e+08	1.02073e+08
IKBKB	1.48808e+07	3.27209e+06	1.55379e+07	2.18859e+06
IKBKE	7.03412e+06	1.04565e+06	5.17987e+06	1.98039e+06
TNFRSF1A	2.48077e+07	3.04263e+06	3.20392e+07	8.26016e+06
IKZF1	2.9614e+07	5.42443e+06	1.82977e+07	4.98918e+06
CD4	171336	0	214936	58809.7
STAT5A	3.67769e+06	2.16015e+06	3.42731e+06	1.94443e+06
IL2RG	2.86468e+08	4.29474e+07	3.42598e+08	6.25109e+07
CD40LG	171336	0	509318	425968
TNF	171336	0	3.47448e+08	1.61141e+08
TNFRSF1B	171336	0	378406	212004
CREM	7.71449e+06	1.24315e+06	3.30596e+07	1.74654e+07
TNFAIP3	1.43109e+07	1.88055e+06	2.16406e+08	6.80306e+07
CD3E	3.08892e+08	4.27111e+07	3.07637e+08	3.27418e+07
NFATC4	312999	288887	258541	177834
CD27	171336	0	857855	737293
JAK1	2.40436e+07	3.72435e+06	2.8863e+07	3.4298e+06
JUN	8.1019e+06	312940	2.21845e+07	4.20471e+06
IL2RA	171336	0	2.16141e+07	1.67551e+07
TRAF1	413504	232006	2.50971e+07	1.56599e+07
RELA	1.2293e+07	1.54436e+06	1.46179e+07	2.65324e+06
STAT3	3.24509e+07	5.84769e+06	2.66047e+07	6.85525e+06
IFNGR1	1.76579e+07	2.41778e+06	2.08276e+07	1.12217e+06
CREB1	2.96311e+07	447894	3.47116e+07	7.69704e+06
STAT5B	3.08281e+07	3.43489e+06	2.62418e+07	3.58955e+06
IKBKAP	1.54485e+07	2.89044e+06	1.46455e+07	2.97183e+06
CD3D	4.83709e+08	1.31174e+08	4.98416e+08	1.68562e+08
SOCS3	303344	154009	761143	619603
