# Supplementary material for: Integration of Kinase and Calcium Signaling at the Level of Chromatin Underlies Inducible Gene Activation in T Cells
Source: J Immunol. 2017 Sep 13;199(8):2652–67. doi: 10.4049/jimmunol.1602033 (PMC5632840; doi:10.4049/jimmunol.1602033)
Supplement: Data Supplement [file JI_1602033.zip › JI_1602033_Supplemental_Table_3.xlsx]

## Sheet: ATAC peak counts by fold change
Supplemental Table S3: Average normalized Jurkat T cell ATAC peak data
Peak midpoint					log2(tag count)				log2(Fold change)
hg 19 coordinates	chr	start	end	Nearest gene	nil	PMA/Iono	Iono	PMA	PMA/Iono FC	Iono FC	PMA FC
chr8:10368975-10368976	chr8	10368975	10368976	PRSS55	8.12719	13.3425	9.86213	10.2529	5.21536	1.73495	2.12568
chr9:126311772-126311773	chr9	126311772	126311773	DENND1A	8.03987	13.0193	11.187	8.0297	4.97939	3.14718	-0.0101734
chr12:120450126-120450127	chr12	120450126	120450127	CCDC64	8.7383	13.6341	10.2337	9.30965	4.8958	1.49542	0.571357
chr9:120105890-120105891	chr9	120105890	120105891	ASTN2	6.1861	10.9358	8.63079	8.26599	4.74972	2.44469	2.0799
chr2:64361183-64361184	chr2	64361183	64361184	PELI1	7.02224	11.7154	8.87737	8.62029	4.69312	1.85513	1.59805
chr9:4833288-4833289	chr9	4833288	4833289	RCL1	7.66626	12.205	9.21309	8.16399	4.53873	1.54683	0.497722
chr9:99824885-99824886	chr9	99824885	99824886	LOC340508	7.46398	11.9849	8.93999	8.96093	4.5209	1.47601	1.49695
chr17:57920599-57920600	chr17	57920599	57920600	MIR21	8.91439	13.3628	8.92364	10.0892	4.44837	0.00924248	1.17478
chrX:45684067-45684068	chrX	45684067	45684068	MIR222	7.72613	12.1713	9.08578	8.74101	4.44513	1.35965	1.01488
chr3:182945598-182945599	chr3	182945598	182945599	MCF2L2	7.88673	12.1407	9.22802	8.11937	4.254	1.34129	0.232647
chrX:22007769-22007770	chrX	22007769	22007770	SMS	7.66626	11.8854	10.298	9.29181	4.21909	2.63174	1.62554
chr8:12468508-12468509	chr8	12468508	12468509	LOC100506990	7.93184	12.1251	7.79183	7.60101	4.19327	-0.140016	-0.330839
chr18:42467358-42467359	chr18	42467358	42467359	SETBP1	9.48394	13.655	9.24401	10.4366	4.17109	-0.239924	0.95269
chr10:112124560-112124561	chr10	112124560	112124561	SMNDC1	9.21735	13.3496	8.92031	12.0171	4.13228	-0.29704	2.79971
chr20:49178281-49178282	chr20	49178281	49178282	PTPN1	7.83594	11.9529	10.1819	7.79183	4.117	2.34592	-0.0441136
chr7:141286023-141286024	chr7	141286023	141286024	AGK	8.80484	12.9125	9.68318	8.69635	4.10769	0.878343	-0.108487
chr6:11364623-11364624	chr6	11364623	11364624	NEDD9	8.17569	12.2733	7.26288	9.11576	4.09761	-0.912801	0.940071
chr6:16685636-16685637	chr6	16685636	16685637	ATXN1	8.27957	12.3338	7.65653	10.7613	4.05423	-0.62304	2.48171
chr8:29326916-29326917	chr8	29326916	29326917	DUSP4	8.69329	12.7406	8.94595	10.5535	4.0473	0.252656	1.86022
chr13:24848962-24848963	chr13	24848962	24848963	SPATA13	9.51674	13.4973	9.08151	11.1996	3.98059	-0.435227	1.68283
chr1:90011353-90011354	chr1	90011353	90011354	LRRC8B	9.07611	13.041	11.4033	9.61554	3.96485	2.32718	0.539431
chr14:50811025-50811026	chr14	50811025	50811026	CDKL1	9.33884	13.2453	8.97602	10.6032	3.90648	-0.362827	1.26431
chr21:32083009-32083010	chr21	32083009	32083010	KRTAP21-3	8.17569	12.0531	7.7713	7.02224	3.87745	-0.404388	-1.15344
chr6:110125420-110125421	chr6	110125420	110125421	FIG4	7.40798	11.2834	8.0297	10.0367	3.87541	0.621716	2.62871
chr6:3209940-3209941	chr6	3209940	3209941	LOC100507194	8.24398	12.1183	8.49344	9.10408	3.87433	0.249467	0.860103
chr2:113861936-113861937	chr2	113861936	113861937	IL1RN	8.30437	12.175	8.7069	9.12537	3.87066	0.402534	0.821001
chr4:99404233-99404234	chr4	99404233	99404234	TSPAN5	8.37697	12.2347	8.75913	9.42622	3.85775	0.382155	1.04925
chr3:168235709-168235710	chr3	168235709	168235710	EGFEM1P	9.17741	13.0282	8.78456	10.2872	3.85081	-0.392848	1.10976
chr2:88630917-88630918	chr2	88630917	88630918	FOXI3	7.26288	11.0972	7.72613	9.06871	3.83432	0.463246	1.80582
chr14:73041617-73041618	chr14	73041617	73041618	RGS6	8.7383	12.548	7.91973	9.88735	3.80966	-0.818568	1.14905
chr10:34338954-34338955	chr10	34338954	34338955	PARD3	7.59048	11.3921	8.77789	8.78992	3.80158	1.18742	1.19944
chr22:43259731-43259732	chr22	43259731	43259732	PACSIN2	8.7383	12.5333	8.7651	9.44251	3.79503	0.0268022	0.704212
chr6:154927787-154927788	chr6	154927787	154927788	CNKSR3	9.78974	13.583	8.99865	12.0704	3.79329	-0.791099	2.28062
chr2:153271838-153271839	chr2	153271838	153271839	FMNL2	9.56353	13.3552	10.1841	9.40386	3.79164	0.620567	-0.159668
chr7:28250821-28250822	chr7	28250821	28250822	LOC100128081	8.12719	11.9088	8.09289	9.78898	3.78165	-0.0342945	1.66179
chr13:95071829-95071830	chr13	95071829	95071830	GPC6	8.03987	11.8094	9.04196	8.78456	3.76952	1.00209	0.744693
chr7:105986093-105986094	chr7	105986093	105986094	NAMPT	9.66821	13.436	10.774	10.5645	3.76778	1.1058	0.896337
chr8:95254529-95254530	chr8	95254529	95254530	GEM	9.48863	13.2309	9.9284	9.82605	3.74226	0.43977	0.337417
chr12:90494504-90494505	chr12	90494504	90494505	LOC338758	8.17569	11.9063	9.9179	8.44454	3.73064	1.74222	0.268856
chr5:16458135-16458136	chr5	16458135	16458136	ZNF622	8.50513	12.1874	8.83377	9.52885	3.68224	0.328646	1.02373
chr6:91107854-91107855	chr6	91107854	91107855	MIR4464	10.7187	14.3996	11.6404	13.1099	3.68086	0.92172	2.39123
chr13:63280278-63280279	chr13	63280278	63280279	OR7E156P	8.7383	12.4169	9.31716	9.43813	3.67863	0.578859	0.699835
chr11:5507833-5507834	chr11	5507833	5507834	OR51B5	8.69329	12.3638	9.79898	7.87461	3.67049	1.10568	-0.818689
chr1:190668420-190668421	chr1	190668420	190668421	LOC440704	7.78156	11.4479	8.16399	8.76192	3.66633	0.382424	0.980355
chr8:129089136-129089137	chr8	129089136	129089137	PVT1	9.00124	12.6626	8.89211	9.03082	3.66132	-0.109128	0.0295785
chr12:778438-778439	chr12	778438	778439	NINJ2	8.60495	12.2657	8.74219	9.09747	3.66073	0.137237	0.492514
chr4:146729645-146729646	chr4	146729645	146729646	ZNF827	7.59048	11.2509	7.97058	8.45662	3.66045	0.3801	0.86614
chr7:48338618-48338619	chr7	48338618	48338619	ABCA13	8.91439	12.5742	9.93345	9.05539	3.65981	1.01906	0.140992
chr4:114367330-114367331	chr4	114367330	114367331	CAMK2D	9.43813	13.095	9.35182	10.5057	3.65692	-0.086316	1.06754
chr4:40911701-40911702	chr4	40911701	40911702	APBB2	9.24672	12.9023	11.155	8.90111	3.65553	1.90828	-0.345616
chr4:169490580-169490581	chr4	169490580	169490581	PALLD	9.64765	13.294	10.6518	9.33815	3.64636	1.00415	-0.309504
chr19:6662019-6662020	chr19	6662019	6662020	TNFSF14	8.86764	12.512	8.87491	9.97358	3.64435	0.00726766	1.10593
chr15:101699642-101699643	chr15	101699642	101699643	CHSY1	9.01323	12.6526	11.0544	9.44712	3.63932	2.04121	0.433893
chr3:132992381-132992382	chr3	132992381	132992382	TMEM108	7.96432	11.6008	7.53137	9.85367	3.63648	-0.432949	1.88934
chr21:32666497-32666498	chr21	32666497	32666498	TIAM1	9.26346	12.8939	9.01864	10.3717	3.63048	-0.244825	1.10824
chr2:127736149-127736150	chr2	127736149	127736150	BIN1	9.35989	12.9721	10.2085	9.96145	3.61218	0.848578	0.601562
chr1:154277597-154277598	chr1	154277597	154277598	AQP10	7.99962	11.6108	8.80484	8.51558	3.61122	0.805222	0.51596
chr8:106530294-106530295	chr8	106530294	106530295	ZFPM2	9.5439	13.1491	11.1664	10.4121	3.60517	1.62253	0.868159
chr3:177055663-177055664	chr3	177055663	177055664	TBL1XR1	7.72613	11.327	9.66911	8.24628	3.60084	1.94298	0.520146
chr3:140962272-140962273	chr3	140962272	140962273	ACPL2	9.06334	12.6498	9.26297	11.2724	3.58649	0.199628	2.20905
chr3:197125539-197125540	chr3	197125539	197125540	LOC100507086	8.09289	11.6622	8.77176	8.82706	3.56928	0.678871	0.73417
chr6:37207944-37207945	chr6	37207944	37207945	TMEM217	8.30437	11.8613	9.36008	8.92942	3.55692	1.05571	0.625057
chr5:52662299-52662300	chr5	52662299	52662300	FST	8.30437	11.8568	9.30995	8.22459	3.55241	1.00559	-0.079782
chr9:97631823-97631824	chr9	97631823	97631824	C9orf3	8.03987	11.5918	10.723	9.25112	3.55196	2.6831	1.21125
chr4:154994800-154994801	chr4	154994800	154994801	DCHS2	8.52232	12.0593	8.4392	8.92364	3.53695	-0.0831217	0.401318
chr2:64706973-64706974	chr2	64706973	64706974	LGALSL	8.84704	12.3832	8.37697	9.7653	3.53615	-0.470071	0.918255
chr1:21578793-21578794	chr1	21578793	21578794	ECE1	8.63902	12.159	9.41082	7.676	3.52001	0.771795	-0.96302
chr6:14733302-14733303	chr6	14733302	14733303	JARID2	10.1753	13.6947	10.1169	11.194	3.51941	-0.0584288	1.01864
chr5:55164811-55164812	chr5	55164811	55164812	IL31RA	9.18308	12.6967	10.1783	8.84959	3.51358	0.995167	-0.333499
chr2:145107917-145107918	chr2	145107917	145107918	GTDC1	8.4282	11.9362	9.36468	8.89664	3.50797	0.936485	0.46844
chr3:149085047-149085048	chr3	149085047	149085048	TM4SF1	9.47705	12.9828	9.80495	9.50784	3.5057	0.327903	0.0307914
chr3:64434943-64434944	chr3	64434943	64434944	ADAMTS9	8.27034	11.7668	8.78456	8.135	3.49644	0.514221	-0.135343
chr1:101087838-101087839	chr1	101087838	101087839	LOC100128787	9.10645	12.5956	8.6419	9.26346	3.48915	-0.464547	0.157014
chr2:197242275-197242276	chr2	197242275	197242276	HECW2	8.9831	12.464	8.90607	9.38032	3.48086	-0.0770363	0.397216
chr6:90958931-90958932	chr6	90958931	90958932	BACH2	9.01323	12.4923	10.0192	8.95069	3.47908	1.00596	-0.0625332
chr5:148088669-148088670	chr5	148088669	148088670	HTR4	8.35919	11.8365	8.52499	9.29484	3.47727	0.165807	0.93565
chr1:163006695-163006696	chr1	163006695	163006696	RGS4	8.03987	11.5116	8.95735	9.43996	3.47174	0.917485	1.40009
chr4:2748136-2748137	chr4	2748136	2748137	TNIP2	9.49913	12.969	8.84612	10.1814	3.46986	-0.653016	0.682296
chr12:13500449-13500450	chr12	13500449	13500450	C12orf36	9.9119	13.3782	10.9015	10.9892	3.46631	0.98959	1.07726
chr11:32235032-32235033	chr11	32235032	32235033	RCN1	9.4537	12.906	9.56021	9.69891	3.45234	0.106518	0.24521
chr2:228276210-228276211	chr2	228276210	228276211	TM4SF20	9.56353	13.0157	10.3204	10.7988	3.45217	0.756828	1.23527
chr10:81091696-81091697	chr10	81091696	81091697	ZMIZ1	9.13184	12.5815	7.97942	9.51526	3.44963	-1.15242	0.383419
chr15:89711131-89711132	chr15	89711131	89711132	ABHD2	9.70768	13.1544	10.726	11.2241	3.44667	1.01833	1.51647
chr9:117039893-117039894	chr9	117039893	117039894	COL27A1	8.30437	11.7467	8.54002	7.43598	3.44228	0.235657	-0.86839
chr11:83255366-83255367	chr11	83255366	83255367	DLG2	8.70856	12.1491	9.49109	8.83834	3.44055	0.782535	0.129787
chr6:157849975-157849976	chr6	157849975	157849976	ZDHHC14	9.00124	12.4376	9.83106	8.15	3.43637	0.82982	-0.85124
chr10:70825819-70825820	chr10	70825819	70825820	SRGN	7.83594	11.2686	9.39883	8.72	3.4327	1.56289	0.884058
chr3:98690276-98690277	chr3	98690276	98690277	DCBLD2	9.64515	13.075	9.8414	10.7154	3.42982	0.196244	1.07021
chr6:159498326-159498327	chr6	159498326	159498327	TAGAP	8.85775	12.284	9.00394	9.50222	3.42621	0.146191	0.644467
chr3:67400166-67400167	chr3	67400166	67400167	SUCLG2	8.90512	12.3308	9.47041	10.2316	3.42573	0.565294	1.32652
chr3:155854281-155854282	chr3	155854281	155854282	KCNAB1	9.20501	12.6276	9.42801	8.584	3.42263	0.222994	-0.621008
chr11:67495045-67495046	chr11	67495045	67495046	ALDH3B2	7.99962	11.4199	8.73132	9.11235	3.42028	0.731706	1.11273
chr6:90735702-90735703	chr6	90735702	90735703	BACH2	8.61889	12.0325	8.50864	9.3513	3.41364	-0.110247	0.732412
chr6:12229761-12229762	chr6	12229761	12229762	EDN1	8.37697	11.785	8.9661	7.26288	3.40801	0.589127	-1.11409
chr13:95319669-95319670	chr13	95319669	95319670	GPR180	9.59686	12.9868	10.5041	10.5213	3.38994	0.907209	0.924446
chr7:16761422-16761423	chr7	16761422	16761423	BZW2	10.2353	13.624	10.5736	10.8528	3.38873	0.338334	0.617523
chr12:62650784-62650785	chr12	62650784	62650785	USP15	9.29995	12.677	9.85265	10.7797	3.37705	0.552702	1.47977
chr1:160430730-160430731	chr1	160430730	160430731	SLAMF6	8.93999	12.316	10.6427	8.25308	3.37598	1.70271	-0.686907
chr2:131346861-131346862	chr2	131346861	131346862	CFC1	9.84016	13.2135	9.88921	10.1641	3.37336	0.0490505	0.323935
chr3:130313759-130313760	chr3	130313759	130313760	COL6A6	9.06334	12.4344	9.6961	9.84545	3.37108	0.632761	0.782108
chr5:88609951-88609952	chr5	88609951	88609952	MEF2C	10.1255	13.4832	10.165	10.7352	3.35771	0.0395606	0.609699
chr14:69201352-69201353	chr14	69201352	69201353	ZFP36L1	9.97734	13.33	10.3984	11.4129	3.35264	0.421044	1.43561
chr1:113278556-113278557	chr1	113278556	113278557	FAM19A3	8.12719	11.4765	9.03888	7.7713	3.34936	0.911694	-0.355889
chr1:233679636-233679637	chr1	233679636	233679637	KCNK1	9.09891	12.4431	9.21309	8.62842	3.34416	0.114189	-0.470485
chr2:61126834-61126835	chr2	61126834	61126835	REL	7.78156	11.124	7.02224	6.1861	3.34245	-0.759323	-1.59547
chr11:12229090-12229091	chr11	12229090	12229091	MICAL2	8.25736	11.5976	9.41689	9.43305	3.34021	1.15952	1.17569
chr3:31118781-31118782	chr3	31118781	31118782	GADL1	9.69631	13.0343	9.75962	10.5141	3.33798	0.0633147	0.81778
chr11:85925931-85925932	chr11	85925931	85925932	EED	9.67058	13.0062	8.61749	10.1079	3.33559	-1.0531	0.43733
chr2:11411191-11411192	chr2	11411191	11411192	ROCK2	7.91021	11.2386	8.66479	8.72908	3.32841	0.75458	0.818871
chr3:131974079-131974080	chr3	131974079	131974080	ACPP	8.60495	11.9279	7.86249	9.49402	3.32293	-0.742468	0.889071
chr10:22536082-22536083	chr10	22536082	22536083	LOC100130992	9.29995	12.6188	10.846	9.50523	3.31884	1.54607	0.205289
chr6:155492537-155492538	chr6	155492537	155492538	TIAM2	10.736	14.0527	12.6133	11.137	3.31675	1.87734	0.401051
chr2:8295241-8295242	chr2	8295241	8295242	LINC00299	8.93999	12.2517	9.85479	8.55386	3.31171	0.9148	-0.386134
chr6:155507370-155507371	chr6	155507370	155507371	TIAM2	9.71246	13.0216	10.0277	8.70509	3.30914	0.315248	-1.00736
chr11:113518735-113518736	chr11	113518735	113518736	TMPRSS5	8.54578	11.8484	9.9959	8.46085	3.30259	1.45012	-0.0849219
chr11:78822094-78822095	chr11	78822094	78822095	ODZ4	8.07522	11.3726	8.58035	8.41707	3.29738	0.505126	0.34185
chr6:11369217-11369218	chr6	11369217	11369218	NEDD9	8.66263	11.9536	8.59035	9.12237	3.29095	-0.0722762	0.459744
chr6:135260239-135260240	chr6	135260239	135260240	ALDH8A1	8.83669	12.1251	8.67726	11.2033	3.28842	-0.159434	2.36661
chr12:94503091-94503092	chr12	94503091	94503092	PLXNC1	9.29995	12.5773	11.0224	9.29995	3.27732	1.72246	0
chr9:27194595-27194596	chr9	27194595	27194596	TEK	8.96969	12.2446	10.6481	8.95735	3.27494	1.67842	-0.0123403
chr6:30710335-30710336	chr6	30710335	30710336	FLOT1	10.5264	13.796	10.4552	12.7027	3.26962	-0.0711436	2.17637
chr5:1699161-1699162	chr5	1699161	1699162	MIR4277	9.52951	12.7988	10.2262	9.07317	3.26932	0.696727	-0.456337
chr1:114411237-114411238	chr1	114411237	114411238	PTPN22	7.99962	11.2672	9.88011	8.38989	3.2676	1.88049	0.390276
chr3:5372254-5372255	chr3	5372254	5372255	MIR4790	9.786	13.0457	9.87026	10.7117	3.25969	0.0842508	0.925714
chr6:105708674-105708675	chr6	105708674	105708675	PREP	8.03987	11.2971	10.3311	8.27654	3.25722	2.2912	0.236667
chr14:29706189-29706190	chr14	29706189	29706190	MIR548AI	7.53137	10.7875	8.74738	8.97889	3.25614	1.21601	1.44752
chr4:174800046-174800047	chr4	174800046	174800047	NBLA00301	9.73917	12.9882	9.85777	11.328	3.24898	0.1186	1.58887
chr5:95933388-95933389	chr5	95933388	95933389	CAST	9.16112	12.4068	11.7879	8.79796	3.24565	2.62675	-0.363159
chr4:75109891-75109892	chr4	75109891	75109892	MTHFD2L	9.38032	12.6239	10.0098	11.1482	3.2436	0.629432	1.76785
chr9:77171764-77171765	chr9	77171764	77171765	RORB	8.61889	11.8546	8.67726	11.1175	3.23572	0.0583748	2.49858
chr4:36350399-36350400	chr4	36350399	36350400	DTHD1	8.48007	11.7142	8.40804	8.97467	3.2341	-0.0720299	0.494593
chr6:11374726-11374727	chr6	11374726	11374727	NEDD9	8.21798	11.445	8.38832	8.21138	3.22701	0.17034	-0.00660281
chr10:4729001-4729002	chr10	4729001	4729002	LOC100216001	8.39824	11.619	9.55694	8.10419	3.2208	1.1587	-0.294046
chr8:142037047-142037048	chr8	142037047	142037048	PTK2	9.98885	13.2075	10.8653	10.0793	3.21861	0.876402	0.0904121
chr5:32462947-32462948	chr5	32462947	32462948	ZFR	9.76422	12.9805	9.58534	10.8517	3.2163	-0.178875	1.08745
chr17:36857860-36857861	chr17	36857860	36857861	MIR4734	10.1514	13.3675	9.45	12.0363	3.21613	-0.701395	1.88487
chrX:70761518-70761519	chrX	70761518	70761519	BCYRN1	8.89664	12.1117	9.92958	9.00124	3.21509	1.03295	0.104606
chr2:102699693-102699694	chr2	102699693	102699694	IL1R2	10.0239	13.2329	10.6677	11.6538	3.20909	0.643813	1.62995
chr1:244599132-244599133	chr1	244599132	244599133	ADSS	8.7383	11.9353	10.1859	8.38675	3.19703	1.44755	-0.351546
chr5:159966631-159966632	chr5	159966631	159966632	ATP10B	9.28	12.4718	9.96609	9.5805	3.19178	0.686083	0.300502
chr3:28001839-28001840	chr3	28001839	28001840	EOMES	8.45662	11.6438	9.50002	8.97146	3.18714	1.0434	0.514841
chr6:45132353-45132354	chr6	45132353	45132354	SUPT3H	9.01864	12.2037	9.97198	9.11401	3.18506	0.95334	0.0953725
chr7:29283890-29283891	chr7	29283890	29283891	CHN2	10.4088	13.5904	9.74319	12.3701	3.1816	-0.665645	1.96128
chr13:96187741-96187742	chr13	96187741	96187742	CLDN10	9.22445	12.4048	9.28662	10.6275	3.18035	0.0621671	1.40307
chr1:225642678-225642679	chr1	225642678	225642679	LBR	9.26346	12.4421	9.15465	10.575	3.1786	-0.108814	1.31159
chr19:51105100-51105101	chr19	51105100	51105101	SNAR-F	10.3033	13.4803	9.84444	13.0508	3.17704	-0.458831	2.74755
chr5:7742565-7742566	chr5	7742565	7742566	ADCY2	10.293	13.4698	10.435	10.9932	3.1768	0.141967	0.700188
chr6:37521582-37521583	chr6	37521582	37521583	MIR4462	9.73373	12.9091	9.4405	11.3611	3.17534	-0.293229	1.62739
chr4:175603160-175603161	chr4	175603160	175603161	GLRA3	8.50513	11.6655	8.39445	9.119	3.16033	-0.110679	0.613874
chr4:129439108-129439109	chr4	129439108	129439109	PGRMC2	10.0043	13.1586	9.45454	10.7524	3.15434	-0.549744	0.748138
chr7:129078914-129078915	chr7	129078914	129078915	FAM40B	8.50513	11.6542	9.20399	9.28129	3.14911	0.698863	0.776163
chr6:157880510-157880511	chr6	157880510	157880511	ZDHHC14	8.584	11.7282	8.70088	9.42315	3.14422	0.116878	0.839142
chr1:110432996-110432997	chr1	110432996	110432997	CSF1	8.72	11.8624	8.63744	9.40664	3.14244	-0.0825604	0.686644
chr9:4971114-4971115	chr9	4971114	4971115	JAK2	9.69095	12.8243	9.25818	10.6706	3.13336	-0.432773	0.979644
chr5:158883941-158883942	chr5	158883941	158883942	LOC285627	9.19376	12.3225	9.02362	9.45144	3.12876	-0.170142	0.25768
chr12:25072772-25072773	chr12	25072772	25072773	BCAT1	8.66263	11.7885	8.50322	10.1413	3.12587	-0.159409	1.47865
chr2:62532924-62532925	chr2	62532924	62532925	B3GNT2	10.9312	14.0568	13.3217	11.809	3.12562	2.39048	0.877775
chr15:65542206-65542207	chr15	65542206	65542207	PARP16	9.58219	12.707	9.28508	11.5902	3.1248	-0.297106	2.00806
chr6:91429471-91429472	chr6	91429471	91429472	MAP3K7	9.38722	12.5064	10.3257	7.83594	3.11913	0.938437	-1.55128
chr8:133532817-133532818	chr8	133532817	133532818	KCNQ3	9.39576	12.5069	8.97306	9.13159	3.11119	-0.422699	-0.264166
chr10:101908605-101908606	chr10	101908605	101908606	ERLIN1	9.78974	12.8918	10.1708	9.16051	3.1021	0.381105	-0.629235
chr6:155739531-155739532	chr6	155739531	155739532	NOX3	9.16112	12.2546	10.2644	9.12537	3.09353	1.10326	-0.0357487
chr20:49341636-49341637	chr20	49341636	49341637	PARD6B	9.52317	12.6161	9.13927	10.9753	3.09292	-0.383895	1.45218
chr5:118733565-118733566	chr5	118733565	118733566	TNFAIP8	9.1366	12.2259	9.1636	8.89211	3.08928	0.0270082	-0.244481
chr5:133209940-133209941	chr5	133209940	133209941	C5orf15	8.39824	11.4856	9.18448	8.37556	3.08731	0.786236	-0.022685
chr1:26907560-26907561	chr1	26907560	26907561	RPS6KA1	10.2395	13.3266	11.1781	11.3222	3.08709	0.938598	1.08274
chr11:79327595-79327596	chr11	79327595	79327596	ODZ4	10.0043	13.0905	11.1919	10.6551	3.08624	1.18765	0.650857
chr5:158247485-158247486	chr5	158247485	158247486	EBF1	8.88857	11.9735	9.04967	11.2601	3.08496	0.161103	2.37149
chr2:131288972-131288973	chr2	131288972	131288973	CFC1	9.86868	12.9503	9.67939	10.0298	3.08162	-0.189298	0.161146
chr3:34303694-34303695	chr3	34303694	34303695	PDCD6IP	10.1837	13.2638	10.8428	10.4997	3.08007	0.659036	0.315948
chr2:216835238-216835239	chr2	216835238	216835239	MREG	8.35919	11.4361	9.70032	8.66633	3.07692	1.34113	0.307143
chr6:10355738-10355739	chr6	10355738	10355739	TFAP2A	8.96152	12.0329	7.83594	8.30014	3.07138	-1.12558	-0.66138
chr10:5521723-5521724	chr10	5521723	5521724	CALML5	9.91537	12.9843	11.2702	10.6913	3.06893	1.35478	0.775912
chr5:40689786-40689787	chr5	40689786	40689787	PTGER4	9.28	12.3486	10.532	9.48733	3.06861	1.25202	0.207332
chr8:121700131-121700132	chr8	121700131	121700132	SNTB1	10.01	13.074	10.3978	10.2745	3.06399	0.387766	0.264476
chr9:13942936-13942937	chr9	13942936	13942937	C9orf146	9.40736	12.4711	9.58185	10.0664	3.06372	0.17449	0.659036
chr3:99346159-99346160	chr3	99346159	99346160	MIR548G	9.94278	13.0041	11.8855	9.40853	3.06134	1.94277	-0.534256
chr2:877151-877152	chr2	877151	877152	LOC339822	9.55651	12.6168	9.12069	10.4474	3.06029	-0.435827	0.890868
chr3:187694307-187694308	chr3	187694307	187694308	LPP-AS2	8.77027	11.8285	9.39498	8.39557	3.05827	0.624708	-0.374703
chr2:113998607-113998608	chr2	113998607	113998608	PAX8	8.76351	11.82	8.78861	8.6751	3.05644	0.0251011	-0.0884129
chr4:21889997-21889998	chr4	21889997	21889998	KCNIP4	8.89664	11.9484	9.8827	8.47203	3.05179	0.986066	-0.424609
chr7:125574812-125574813	chr7	125574812	125574813	GRM8	8.61889	11.6687	9.80072	9.10579	3.04982	1.18183	0.486904
chr8:121311260-121311261	chr8	121311260	121311261	COL14A1	9.25705	12.3064	8.96969	10.6852	3.04931	-0.287354	1.42811
chr2:102764589-102764590	chr2	102764589	102764590	IL1R1	9.90251	12.9512	10.6562	9.7631	3.04873	0.753699	-0.139412
chrX:148280965-148280966	chrX	148280965	148280966	AFF2	9.18308	12.2314	9.00124	9.51699	3.04832	-0.181841	0.333908
chr6:143460631-143460632	chr6	143460631	143460632	AIG1	8.70856	11.7557	9.94515	7.93184	3.04713	1.23659	-0.776713
chrX:39168653-39168654	chrX	39168653	39168654	LOC286442	8.56933	11.6164	9.52362	9.83411	3.04702	0.954287	1.26477
chr7:91857636-91857637	chr7	91857636	91857637	KRIT1	7.93184	10.9759	11.3229	7.65653	3.04407	3.3911	-0.275319
chr2:25554659-25554660	chr2	25554659	25554660	DNMT3A	8.21798	11.2617	7.95807	9.54318	3.04367	-0.259915	1.3252
chr14:49440132-49440133	chr14	49440132	49440133	RPS29	8.63902	11.6812	8.24968	10.4732	3.04219	-0.389344	1.8342
chr4:186628968-186628969	chr4	186628968	186628969	SORBS2	8.12719	11.1623	8.07962	9.38236	3.03516	-0.0475709	1.25517
chr10:58297968-58297969	chr10	58297968	58297969	ZWINT	8.45662	11.4908	9.36684	9.02774	3.03414	0.910221	0.571125
chr10:65467225-65467226	chr10	65467225	65467226	REEP3	9.35182	12.3856	9.38756	9.87625	3.03376	0.0357399	0.524429
chr1:236074095-236074096	chr1	236074095	236074096	LYST	8.83669	11.8664	9.08968	9.03888	3.02973	0.252981	0.202185
chr7:151111386-151111387	chr7	151111386	151111387	LOC100131176	8.92462	11.9531	9.29995	9.06199	3.0285	0.375323	0.137366
chr11:122727484-122727485	chr11	122727484	122727485	CRTAM	9.55651	12.5847	10.352	10.7728	3.02815	0.795474	1.21628
chr2:141325522-141325523	chr2	141325522	141325523	LRP1B	8.54578	11.5721	8.69529	9.81127	3.02633	0.149511	1.26549
chr5:9825522-9825523	chr5	9825522	9825523	LOC285692	8.91439	11.9393	8.39824	10.5891	3.02495	-0.516154	1.67472
chr9:75835048-75835049	chr9	75835048	75835049	ANXA1	9.36927	12.393	8.84959	9.83262	3.02376	-0.519681	0.463351
chr13:99316485-99316486	chr13	99316485	99316486	SLC15A1	9.65166	12.6751	10.6294	10.151	3.0234	0.977739	0.49938
chr6:112127033-112127034	chr6	112127033	112127034	FYN	9.61232	12.6258	9.94232	9.84641	3.01348	0.33001	0.234095
chr11:43852658-43852659	chr11	43852658	43852659	HSD17B12	10.6222	13.6334	11.8751	12.2978	3.01118	1.25288	1.67561
chr5:133846858-133846859	chr5	133846858	133846859	PHF15	10.0185	13.0263	10.0761	11.9592	3.00781	0.0575459	1.94064
chr10:64112544-64112545	chr10	64112544	64112545	ZNF365	8.93065	11.9375	9.33547	9.61283	3.00684	0.404824	0.682182
chr2:158117991-158117992	chr2	158117991	158117992	GALNT5	11.026	14.0315	13.0276	12.1149	3.0055	2.00168	1.0889
chr20:44684040-44684041	chr20	44684040	44684041	SLC12A5	9.24009	12.242	8.48342	11.0786	3.00192	-0.756673	1.83856
chr7:110726800-110726801	chr7	110726800	110726801	IMMP2L	9.03674	12.0373	11.0433	8.72908	3.00054	2.00654	-0.307665
chr4:170037223-170037224	chr4	170037223	170037224	SH3RF1	10.5432	13.5406	10.7975	11.905	2.99732	0.254301	1.36176
chr4:36504188-36504189	chr4	36504188	36504189	DTHD1	7.83594	10.8309	8.27034	8.61532	2.99497	0.4344	0.77938
chr4:170146785-170146786	chr4	170146785	170146786	SH3RF1	9.67584	12.6702	9.50721	10.5193	2.99441	-0.168627	0.843424
chr12:125246427-125246428	chr12	125246427	125246428	SCARB1	9.74838	12.7395	10.6668	8.82001	2.9911	0.918398	-0.928364
chr6:128977407-128977408	chr6	128977407	128977408	PTPRK	9.2887	12.2775	9.35762	10.5671	2.98884	0.0689166	1.2784
chr22:31045554-31045555	chr22	31045554	31045555	SLC35E4	9.76422	12.7481	10.4311	10.5972	2.98387	0.666854	0.833019
chr6:135859075-135859076	chr6	135859075	135859076	LINC00271	10.293	13.2746	10.5148	12.1445	2.98157	0.221799	1.85145
chr5:102114431-102114432	chr5	102114431	102114432	PAM	8.07522	11.0553	9.66021	7.57995	2.98008	1.58499	-0.495275
chr11:78363238-78363239	chr11	78363238	78363239	ODZ4	8.85775	11.8377	8.01014	8.36199	2.97994	-0.847616	-0.495764
chr8:65669546-65669547	chr8	65669546	65669547	CYP7B1	9.60828	12.5818	9.61554	10.0122	2.97351	0.00725395	0.403911
chr8:33229004-33229005	chr8	33229004	33229005	FUT10	9.38722	12.3599	11.3209	8.6886	2.9727	1.93363	-0.698617
chr7:2150118-2150119	chr7	2150118	2150119	MAD1L1	9.80283	12.7751	10.0058	9.54913	2.97225	0.202938	-0.253698
chr3:112577588-112577589	chr3	112577588	112577589	CD200R1L	10.7891	13.7581	10.8901	12.2514	2.96901	0.10095	1.46229
chr5:151926286-151926287	chr5	151926286	151926287	NMUR2	9.15224	12.1192	9.76254	9.78125	2.96692	0.610295	0.629013
chr8:12297969-12297970	chr8	12297969	12297970	LOC100506990	8.81826	11.7789	9.18092	10.0472	2.96065	0.362658	1.22893
chr12:63242466-63242467	chr12	63242466	63242467	PPM1H	10.1778	13.1379	10.0881	10.9392	2.96017	-0.0896544	0.761487
chr3:151739869-151739870	chr3	151739869	151739870	SUCNR1	9.90144	12.8502	10.0789	11.8424	2.94875	0.177502	1.94095
chr1:90190432-90190433	chr1	90190432	90190433	LRRC8C	9.41159	12.3575	9.79013	8.7651	2.94592	0.378537	-0.646491
chr1:21651279-21651280	chr1	21651279	21651280	ECE1	10.9985	13.9437	11.6542	12.3216	2.94518	0.655701	1.32304
chr2:122503867-122503868	chr2	122503867	122503868	TSN	9.42452	12.3683	9.22567	8.94863	2.94378	-0.19885	-0.475887
chr7:106145300-106145301	chr7	106145300	106145301	C7orf74	9.12569	12.0637	8.44799	9.37118	2.93797	-0.677696	0.245492
chr3:188506569-188506570	chr3	188506569	188506570	LPP	10.9216	13.8526	12.2501	12.0304	2.93098	1.32856	1.10885
chr7:2798034-2798035	chr7	2798034	2798035	GNA12	10.9232	13.8539	11.5435	12.6453	2.93074	0.620353	1.72209
chr20:44692401-44692402	chr20	44692401	44692402	NCOA5	8.469	11.3973	8.15419	9.50002	2.92827	-0.314802	1.03102
chr11:83295241-83295242	chr11	83295241	83295242	DLG2	8.48007	11.4044	8.81435	8.40571	2.92434	0.334272	-0.0743638
chr10:26776550-26776551	chr10	26776550	26776551	APBB1IP	9.35182	12.2757	10.2895	8.99252	2.92385	0.937709	-0.359294
chr22:25880723-25880724	chr22	25880723	25880724	CRYBB2P1	9.40206	12.3236	9.34934	10.2068	2.92156	-0.0527257	0.804784
chr4:106227677-106227678	chr4	106227677	106227678	TET2	9.48394	12.4036	8.99865	9.68143	2.91962	-0.48529	0.197499
chr10:112185874-112185875	chr10	112185874	112185875	DUSP5	8.95069	11.857	8.9661	10.4988	2.90634	0.0154081	1.54807
chr5:65065555-65065556	chr5	65065555	65065556	NLN	8.52232	11.4259	9.51984	9.09891	2.90357	0.997522	0.576587
chr8:37000499-37000500	chr8	37000499	37000500	KCNU1	9.09155	11.9939	9.44347	10.1769	2.90239	0.351923	1.08533
chr5:141395884-141395885	chr5	141395884	141395885	GNPDA1	10.6592	13.5571	11.845	11.1115	2.89784	1.18579	0.452263
chr14:54576074-54576075	chr14	54576074	54576075	BMP4	8.44187	11.3393	11.5949	8.01014	2.89741	3.15299	-0.431733
chr1:47817226-47817227	chr1	47817226	47817227	CMPK1	8.77027	11.6651	10.6322	8.81016	2.89484	1.86191	0.0398861
chr6:56614639-56614640	chr6	56614639	56614640	DST	9.9094	12.8021	11.5579	8.95349	2.89271	1.64849	-0.955905
chr8:68605224-68605225	chr8	68605224	68605225	CPA6	9.00124	11.8915	8.81826	9.24277	2.89029	-0.182986	0.241528
chr21:32727156-32727157	chr21	32727156	32727157	TIAM1	11.2129	14.1032	12.0834	12.851	2.89023	0.870505	1.63808
chr10:112288944-112288945	chr10	112288944	112288945	DUSP5	10.6468	13.5318	10.7355	12.9296	2.88499	0.0887011	2.28287
chr15:61536513-61536514	chr15	61536513	61536514	RORA	9.80738	12.6903	10.1131	9.88125	2.88295	0.305678	0.073872
chr18:59619658-59619659	chr18	59619658	59619659	RNF152	8.66263	11.5446	7.99962	8.85452	2.88201	-0.663009	0.191897
chr1:27963712-27963713	chr1	27963712	27963713	FGR	9.43813	12.3194	9.46713	10.4713	2.88129	0.0290007	1.03314
chr18:3653013-3653014	chr18	3653013	3653014	DLGAP1	9.44757	12.3282	10.3414	9.26148	2.88068	0.893792	-0.186083
chr5:158667471-158667472	chr5	158667471	158667472	UBLCP1	9.02774	11.9072	10.1588	8.58865	2.87947	1.13108	-0.439091
chr10:64755318-64755319	chr10	64755318	64755319	NRBF2	8.99094	11.8696	9.80648	8.77896	2.87867	0.815537	-0.211978
chr20:61077135-61077136	chr20	61077135	61077136	GATA5	9.40736	12.285	8.89211	9.27283	2.87767	-0.515243	-0.134533
chr1:172868170-172868171	chr1	172868170	172868171	TNFSF18	9.20501	12.0805	9.20806	11.2155	2.87551	0.00304313	2.01044
chr8:82371957-82371958	chr8	82371957	82371958	FABP9	10.7591	13.63	10.5118	12.883	2.87091	-0.247308	2.1239
chr3:64174867-64174868	chr3	64174867	64174868	PRICKLE2	9.42014	12.2882	9.1366	10.2549	2.86805	-0.283543	0.834754
chr8:95037054-95037055	chr8	95037054	95037055	PDP1	8.83669	11.7034	8.71479	9.3462	2.86675	-0.121909	0.509502
chr2:110907450-110907451	chr2	110907450	110907451	NPHP1	8.35919	11.2241	8.61129	10.1753	2.86496	0.252105	1.81612
chr1:247698884-247698885	chr1	247698884	247698885	OR2C3	9.47041	12.3336	8.96969	9.60234	2.86319	-0.500718	0.131926
chr10:112378200-112378201	chr10	112378200	112378201	SMC3	9.75962	12.6226	9.93449	9.7631	2.86296	0.174868	0.00348048
chr14:36998422-36998423	chr14	36998422	36998423	NKX2-1	8.69329	11.5529	8.93004	8.74738	2.8596	0.236741	0.054089
chr1:209573972-209573973	chr1	209573972	209573973	LOC642587	9.58219	12.4356	8.38832	10.3289	2.85343	-1.19386	0.746697
chr12:20047902-20047903	chr12	20047902	20047903	LOC100506393	8.91439	11.7676	9.61071	8.48889	2.8532	0.696313	-0.425508
chr5:122796099-122796100	chr5	122796099	122796100	CEP120	10.2337	13.0834	9.99349	10.4815	2.84969	-0.240186	0.247777
chr11:47684963-47684964	chr11	47684963	47684964	AGBL2	9.40206	12.2497	9.42049	9.66021	2.84768	0.0184303	0.258151
chr4:17144184-17144185	chr4	17144184	17144185	LDB2	9.75962	12.6015	9.92526	10.606	2.84186	0.16564	0.846353
chrX:119811080-119811081	chrX	119811080	119811081	C1GALT1C1	8.83669	11.6776	8.02343	9.98828	2.84092	-0.813267	1.15159
chr18:66658753-66658754	chr18	66658753	66658754	CCDC102B	7.91021	10.7511	8.66479	10.4099	2.8409	0.75458	2.49967
chr2:74058310-74058311	chr2	74058310	74058311	STAMBP	9.55651	12.3965	9.39311	11.0096	2.83998	-0.163398	1.45312
chr10:67979004-67979005	chr10	67979004	67979005	CTNNA3	8.35919	11.1943	8.29562	9.3513	2.83508	-0.0635723	0.99211
chr4:114395381-114395382	chr4	114395381	114395382	CAMK2D	8.24398	11.0787	9.24672	8.57325	2.83473	1.00275	0.329272
chr8:41680658-41680659	chr8	41680658	41680659	ANK1	8.96152	11.7926	8.81016	9.36871	2.83109	-0.151365	0.407187
chr13:50811213-50811214	chr13	50811213	50811214	ST13P4	9.09155	11.9225	8.80484	8.96472	2.83099	-0.286707	-0.126832
chr3:192394107-192394108	chr3	192394107	192394108	FGF12	10.7848	13.6154	12.958	11.5491	2.83059	2.17323	0.764347
chr8:81973544-81973545	chr8	81973544	81973545	PAG1	9.24009	12.0702	11.3549	8.77325	2.83007	2.11477	-0.466838
chr4:90797925-90797926	chr4	90797925	90797926	MMRN1	9.11648	11.9435	10.1727	9.51674	2.82698	1.05619	0.400261
chr2:228247250-228247251	chr2	228247250	228247251	TM4SF20	8.78716	11.613	7.91973	9.25383	2.82579	-0.867434	0.466663
chr12:82062461-82062462	chr12	82062461	82062462	PPFIA2	9.60385	12.4273	9.60668	10.1166	2.82344	0.0028262	0.512705
chr3:87382733-87382734	chr3	87382733	87382734	POU1F1	10.1421	12.9655	9.85731	11.8461	2.82342	-0.28479	1.704
chr12:108521046-108521047	chr12	108521046	108521047	WSCD2	8.77896	11.6021	8.93999	9.32133	2.82309	0.161027	0.542371
chr11:57174019-57174020	chr11	57174019	57174020	SLC43A3	10.0526	12.8748	10.0253	9.80162	2.82222	-0.0272617	-0.250944
chr2:209180273-209180274	chr2	209180273	209180274	PIKFYVE	8.6751	11.4971	8.36199	8.53901	2.82202	-0.313107	-0.136089
chr21:30638239-30638240	chr21	30638239	30638240	LINC00189	8.17569	10.9932	8.19498	9.47363	2.81754	0.0192947	1.29795
chr10:77177559-77177560	chr10	77177559	77177560	ZNF503-AS2	9.3651	12.1816	9.86036	8.93866	2.81652	0.49526	-0.426443
chr6:6467839-6467840	chr6	6467839	6467840	LY86-AS1	9.20501	12.0178	8.99322	9.59826	2.81277	-0.21179	0.393244
chr11:102631254-102631255	chr11	102631254	102631255	MMP10	9.20501	12.0157	10.1041	9.72342	2.81069	0.899078	0.518407
chr13:40677204-40677205	chr13	40677204	40677205	FLJ42392	8.89664	11.7073	8.99182	10.6206	2.81065	0.0951824	1.72398
chr3:111721466-111721467	chr3	111721466	111721467	TAGLN3	10.1965	13.0041	9.6308	12.7959	2.80763	-0.565691	2.59944
chr7:6261149-6261150	chr7	6261149	6261150	CYTH3	10.5791	13.3859	12.5843	12.2872	2.80675	2.00522	1.70811
chr12:98075785-98075786	chr12	98075785	98075786	MIR135A2	8.54578	11.3513	9.1071	8.57325	2.80555	0.561328	0.0274726
chr7:117721235-117721236	chr7	117721235	117721236	NAA38	9.73004	12.5347	9.76422	11.6648	2.80466	0.0341812	1.93473
chr8:95271512-95271513	chr8	95271512	95271513	GEM	10.01	12.8106	10.7182	10.1997	2.80057	0.708176	0.189637
chr16:48157273-48157274	chr16	48157273	48157274	ABCC12	9.6388	12.4382	9.71225	10.3388	2.7994	0.0734497	0.700019
chr7:103599028-103599029	chr7	103599028	103599029	RELN	8.584	11.3803	8.55797	8.41038	2.79629	-0.0260304	-0.173627
chr13:64636938-64636939	chr13	64636938	64636939	OR7E156P	9.08151	11.8696	9.24401	9.01407	2.78808	0.162499	-0.0674431
chr6:30778775-30778776	chr6	30778775	30778776	IER3	9.85777	12.6454	9.66152	9.55694	2.78761	-0.196248	-0.300827
chr4:103485627-103485628	chr4	103485627	103485628	NFKB1	8.75877	11.5457	8.07083	8.50703	2.78694	-0.687938	-0.251735
chr8:101455537-101455538	chr8	101455537	101455538	MIR4471	9.6648	12.4516	10.2603	9.90176	2.78682	0.595499	0.236967
chr2:85312921-85312922	chr2	85312921	85312922	KCMF1	8.6809	11.466	8.7651	8.40091	2.78507	0.0841972	-0.279989
chr13:99542694-99542695	chr13	99542694	99542695	DOCK9	9.86594	12.6502	9.51176	10.531	2.78425	-0.354179	0.665043
chr17:57903060-57903061	chr17	57903060	57903061	VMP1	8.584	11.3656	9.71855	8.31139	2.78157	1.13454	-0.272616
chr3:23747787-23747788	chr3	23747787	23747788	MIR548AC	9.34464	12.1251	8.77789	9.33533	2.78047	-0.566746	-0.00930926
chr20:59300686-59300687	chr20	59300686	59300687	MIR4533	8.70856	11.4863	8.11178	8.52767	2.77776	-0.596773	-0.180887
chr6:146679253-146679254	chr6	146679253	146679254	GRM1	9.74838	12.5252	10.0748	10.7172	2.77684	0.326469	0.968795
chr7:110716510-110716511	chr7	110716510	110716511	IMMP2L	10.2467	13.0224	10.1127	11.0179	2.77565	-0.133994	0.771145
chr17:64652202-64652203	chr17	64652202	64652203	PRKCA	9.24009	12.0152	8.95349	10.7851	2.77515	-0.286602	1.54498
chr1:117620086-117620087	chr1	117620086	117620087	TTF2	9.49913	12.2686	9.27655	9.1172	2.76948	-0.222582	-0.381931
chr14:29300524-29300525	chr14	29300524	29300525	C14orf23	8.4282	11.1953	8.51872	9.64157	2.7671	0.0905193	1.21337
chr13:67323026-67323027	chr13	67323026	67323027	PCDH9	10.1753	12.942	9.63602	11.4334	2.76669	-0.539294	1.25812
chr4:102321432-102321433	chr4	102321432	102321433	FLJ20021	9.97198	12.7319	10.6108	10.769	2.75992	0.638856	0.79707
chr4:24384179-24384180	chr4	24384179	24384180	MIR573	8.7383	11.4973	9.86714	9.62836	2.75904	1.12884	0.890062
chr20:56120434-56120435	chr20	56120434	56120435	PCK1	8.39824	11.1566	8.23304	8.17569	2.75838	-0.165205	-0.222555
chr12:79308839-79308840	chr12	79308839	79308840	SYT1	8.54578	11.303	8.50864	9.16874	2.75723	-0.0371373	0.622967
chr7:50564906-50564907	chr7	50564906	50564907	DDC	10.658	13.4134	11.6484	11.3252	2.75548	0.990407	0.667198
chr11:107433705-107433706	chr11	107433705	107433706	ALKBH8	9.02774	11.7832	9.71292	8.99987	2.75542	0.685183	-0.0278672
chr15:36038513-36038514	chr15	36038513	36038514	LOC100507466	8.83669	11.5881	8.55797	9.33815	2.75139	-0.278721	0.501454
chr12:89960589-89960590	chr12	89960589	89960590	ATP2B1	9.28	12.0312	9.07245	11.1427	2.75119	-0.20755	1.86272
chr2:28499149-28499150	chr2	28499149	28499150	BRE	9.96001	12.7077	10.2007	10.9195	2.74769	0.240716	0.959446
chr6:158176951-158176952	chr6	158176951	158176952	SNX9	9.86178	12.6066	10.2859	9.57687	2.74486	0.424095	-0.284917
chr4:155086539-155086540	chr4	155086539	155086540	DCHS2	9.75443	12.4966	11.0645	9.32362	2.74218	1.31009	-0.430805
chr12:120016101-120016102	chr12	120016101	120016102	TMEM233	8.54578	11.2859	8.59035	9.71807	2.74012	0.0445756	1.1723
chr2:102268556-102268557	chr2	102268556	102268557	MAP4K4	10.5557	13.2932	10.877	11.4968	2.7375	0.321287	0.941109
chr4:44163055-44163056	chr4	44163055	44163056	KCTD8	9.59686	12.3298	10.2184	9.42996	2.73295	0.621502	-0.166897
chr7:28077093-28077094	chr7	28077093	28077094	JAZF1	9.96001	12.6926	10.9244	11.0349	2.7326	0.964432	1.07493
chr1:247692318-247692319	chr1	247692318	247692319	LOC148824	9.42014	12.1516	10.0268	9.27431	2.7315	0.606695	-0.145834
chr1:151284214-151284215	chr1	151284214	151284215	PI4KB	9.8731	12.6036	10.2144	10.0958	2.73046	0.341278	0.222717
chr10:54078976-54078977	chr10	54078976	54078977	DKK1	8.87689	11.6069	8.91788	8.71479	2.73005	0.040986	-0.162104
chr18:3069981-3069982	chr18	3069981	3069982	MYOM1	9.71455	12.4435	13.0765	8.03987	2.72897	3.36199	-1.67469
chrX:77320572-77320573	chrX	77320572	77320573	ATP7A	8.62842	11.3566	9.83805	8.83377	2.72821	1.20963	0.205352
chr15:49221229-49221230	chr15	49221229	49221230	SHC4	9.6348	12.3603	10.3844	9.15127	2.72549	0.749573	-0.483536
chr4:40690622-40690623	chr4	40690622	40690623	RBM47	8.48889	11.212	9.65166	8.96093	2.72313	1.16278	0.472042
chr7:17301077-17301078	chr7	17301077	17301078	AHR	10.3871	13.1081	10.5927	11.8434	2.72107	0.205588	1.45632
chr2:223288491-223288492	chr2	223288491	223288492	SGPP2	8.584	11.3042	7.40798	8.46596	2.72023	-1.17603	-0.118043
chr16:83566919-83566920	chr16	83566919	83566920	CDH13	9.45877	12.1775	9.5219	10.3098	2.71869	0.0631346	0.851041
chr4:103311804-103311805	chr4	103311804	103311805	SLC39A8	9.61538	12.3331	9.67584	9.2026	2.71775	0.060455	-0.412782
chr1:234836190-234836191	chr1	234836190	234836191	LOC100506810	9.94278	12.6583	9.92447	9.88974	2.7155	-0.0183081	-0.0530365
chr9:125987807-125987808	chr9	125987807	125987808	STRBP	10.2456	12.9548	10.5465	11.4782	2.70921	0.300845	1.23254
chr7:106820997-106820998	chr7	106820997	106820998	HBP1	9.30995	12.0178	10.381	9.55092	2.70783	1.07107	0.240965
chr14:35885526-35885527	chr14	35885526	35885527	NFKBIA	10.3079	13.0153	10.3044	11.5289	2.70741	-0.00355738	1.22097
chr11:47819433-47819434	chr11	47819433	47819434	NUP160	9.57012	12.2766	10.3239	8.91604	2.70646	0.753734	-0.654087
chr1:193365572-193365573	chr1	193365572	193365573	CDC73	9.20501	11.9106	10.2953	8.59892	2.70558	1.09029	-0.606089
chr14:69182020-69182021	chr14	69182020	69182021	ZFP36L1	9.51674	12.2202	9.66558	9.6197	2.70349	0.148844	0.102965
chr3:98449296-98449297	chr3	98449296	98449297	ST3GAL6	9.91373	12.6164	9.47283	10.6275	2.70271	-0.440898	0.713789
chr12:105598866-105598867	chr12	105598866	105598867	APPL2	9.11648	11.8189	9.87166	7.90707	2.70243	0.755177	-1.2094
chr7:12295874-12295875	chr7	12295874	12295875	TMEM106B	9.1366	11.8387	8.82892	9.00655	2.70212	-0.307679	-0.130045
chr11:15074978-15074979	chr11	15074978	15074979	CALCB	10.1778	12.8795	10.7413	10.5547	2.70176	0.56358	0.376921
chr5:55624911-55624912	chr5	55624911	55624912	ANKRD55	10.7654	13.4658	10.8582	12.7515	2.70038	0.0927775	1.9861
chr8:80707452-80707453	chr8	80707452	80707453	HEY1	9.32783	12.0262	9.9264	9.33111	2.69834	0.598569	0.00327871
chr6:72741910-72741911	chr6	72741910	72741911	RIMS1	9.10645	11.8033	9.12484	8.52767	2.69686	0.0183939	-0.578776
chr6:89257631-89257632	chr6	89257631	89257632	RNGTT	9.09891	11.7955	8.91155	8.94415	2.69656	-0.187352	-0.154756
chr10:112147881-112147882	chr10	112147881	112147882	SMNDC1	10.2431	12.9396	9.64657	12.8944	2.6965	-0.596491	2.65131
chr13:33420436-33420437	chr13	33420436	33420437	PDS5B	9.3766	12.0722	8.90943	8.02343	2.69556	-0.46717	-1.35317
chr2:14916566-14916567	chr2	14916566	14916567	FAM84A	8.48889	11.1831	8.11178	9.72735	2.69424	-0.377102	1.23847
chr13:62228788-62228789	chr13	62228788	62228789	PCDH20	8.52232	11.2165	8.26165	7.97942	2.6942	-0.260672	-0.542899
chr10:81744785-81744786	chr10	81744785	81744786	SFTPD	8.45662	11.1507	9.43697	9.91857	2.69405	0.980352	1.46195
chr8:99787610-99787611	chr8	99787610	99787611	STK3	9.05047	11.743	9.78703	8.07962	2.69251	0.736562	-0.970856
chr11:69152203-69152204	chr11	69152203	69152204	MYEOV	10.029	12.721	9.89744	11.1809	2.692	-0.13153	1.15191
chr12:88693631-88693632	chr12	88693631	88693632	TMTC3	9.73917	12.4308	9.37748	9.78426	2.69163	-0.361686	0.0450917
chr8:61151069-61151070	chr8	61151069	61151070	CA8	11.1476	13.8356	12.6548	13.1575	2.68799	1.5072	2.00982
chr9:95909074-95909075	chr9	95909074	95909075	NINJ1	9.4537	12.141	8.56756	9.56284	2.68728	-0.886135	0.109143
chr4:140910739-140910740	chr4	140910739	140910740	MAML3	8.64949	11.3306	9.23936	9.92526	2.68111	0.589877	1.27577
chr3:65950124-65950125	chr3	65950124	65950125	MAGI1	9.49913	12.178	9.55025	10.2762	2.67886	0.0511199	0.777038
chr11:25087396-25087397	chr11	25087396	25087397	LUZP2	8.23304	10.9087	8.47203	9.18799	2.67563	0.238993	0.954952
chr4:80461495-80461496	chr4	80461495	80461496	LOC100506035	9.05047	11.7221	9.16572	8.18952	2.67167	0.115249	-0.860949
chr6:116152264-116152265	chr6	116152264	116152265	FRK	9.46517	12.1367	9.09155	10.071	2.6715	-0.373621	0.605841
chr5:171702257-171702258	chr5	171702257	171702258	UBTD2	8.6809	11.3447	7.90707	9.79779	2.66377	-0.773828	1.11688
chr6:143141296-143141297	chr6	143141296	143141297	HIVEP2	10.9393	13.6017	13.2557	10.5986	2.66234	2.31638	-0.340764
chr10:114149408-114149409	chr10	114149408	114149409	ACSL5	10.992	13.6542	11.0248	13.2379	2.6622	0.0327876	2.24589
chr3:186600803-186600804	chr3	186600803	186600804	ADIPOQ	9.35989	12.021	9.12601	10.3207	2.66111	-0.23388	0.960789
chr11:102470538-102470539	chr11	102470538	102470539	MMP20	10.277	12.9381	10.7844	11.4017	2.66109	0.507381	1.12467
chr8:100511010-100511011	chr8	100511010	100511011	VPS13B	8.7383	11.3985	9.69682	9.20735	2.66018	0.958527	0.469056
chr12:89556647-89556648	chr12	89556647	89556648	LOC728084	9.92982	12.5889	9.57865	11.2607	2.65911	-0.351174	1.33092
chr22:17430668-17430669	chr22	17430668	17430669	GAB4	10.1226	12.7815	10.0896	10.9805	2.65885	-0.0330188	0.857879
chr7:23413089-23413090	chr7	23413089	23413090	IGF2BP3	11.3114	13.9678	13.2213	12.2247	2.65645	1.9099	0.913292
chr11:108495473-108495474	chr11	108495473	108495474	EXPH5	9.42801	12.0841	10.2723	9.66152	2.65608	0.844321	0.233513
chr8:40551406-40551407	chr8	40551406	40551407	ZMAT4	9.20501	11.8603	11.3043	8.68238	2.65531	2.09932	-0.522634
chr2:64587292-64587293	chr2	64587292	64587293	LGALSL	9.88889	12.5442	10.3636	9.15613	2.6553	0.474701	-0.732756
chr9:33881827-33881828	chr9	33881827	33881828	UBE2R2	8.34227	10.9963	8.86244	7.91334	2.654	0.520168	-0.428932
chr13:52367801-52367802	chr13	52367801	52367802	DHRS12	10.1998	12.8519	11.3453	10.0203	2.65216	1.1455	-0.179538
chr11:118103561-118103562	chr11	118103561	118103562	MPZL3	9.22445	11.8733	8.4341	9.19806	2.64882	-0.790346	-0.0263871
chr17:70989172-70989173	chr17	70989172	70989173	SLC39A11	9.51331	12.1612	8.96093	10.2373	2.64792	-0.552382	0.723992
chr2:191269454-191269455	chr2	191269454	191269455	MFSD6	9.89685	12.5397	9.68695	11.5906	2.64289	-0.209899	1.69377
chr8:131122656-131122657	chr8	131122656	131122657	ASAP1	8.44187	11.0837	10.4145	8.48889	2.64181	1.97262	0.0470175
chr7:21145334-21145335	chr7	21145334	21145335	RPL23P8	8.25736	10.897	8.5506	9.39311	2.63964	0.293232	1.13575
chr6:55733948-55733949	chr6	55733948	55733949	BMP5	10.5582	13.1975	10.4169	11.0404	2.63924	-0.141306	0.48215
chr4:26808114-26808115	chr4	26808114	26808115	TBC1D19	9.95768	12.5893	9.76988	9.92958	2.63167	-0.187799	-0.0280957
chr7:23444697-23444698	chr7	23444697	23444698	IGF2BP3	8.39824	11.0276	8.9807	7.43598	2.62934	0.582461	-0.962263
chr6:56584304-56584305	chr6	56584304	56584305	DST	10.5629	13.1914	11.6258	11.3113	2.62856	1.06291	0.748491
chr15:93347190-93347191	chr15	93347190	93347191	ASB9P1	10.0692	12.6967	10.0655	10.7233	2.6275	-0.00363079	0.654131
chr7:144081827-144081828	chr7	144081827	144081828	ARHGEF5	8.50513	11.1312	10.2563	8.49642	2.62609	1.75122	-0.00870842
chr14:64763531-64763532	chr14	64763531	64763532	ESR2	9.12569	11.7518	9.85367	8.73585	2.62606	0.727975	-0.38984
chr11:128080586-128080587	chr11	128080586	128080587	ETS1	8.56209	11.1868	8.17569	8.77683	2.62473	-0.386408	0.214734
chr20:414315-414316	chr20	414315	414316	TBC1D20	10.7369	13.3587	10.9303	12.1407	2.62175	0.193409	1.4038
chr2:173557950-173557951	chr2	173557950	173557951	LOC91149	9.60828	12.2292	10.3603	9.2026	2.62092	0.752008	-0.405684
chr7:117075731-117075732	chr7	117075731	117075732	ASZ1	9.27283	11.8925	8.53167	10.7081	2.61963	-0.741156	1.43526
chr6:105055574-105055575	chr6	105055574	105055575	HACE1	9.42452	12.0438	9.00803	9.30689	2.61933	-0.416488	-0.117631
chr22:30396778-30396779	chr22	30396778	30396779	MTMR3	8.30437	10.9231	8.84612	9.31905	2.61871	0.541748	1.01469
chr20:15932668-15932669	chr20	15932668	15932669	MACROD2	8.82332	11.4413	8.65024	9.6197	2.61798	-0.173081	0.796383
chr6:100569956-100569957	chr6	100569956	100569957	LOC728012	10.7432	13.3603	13.4917	9.40154	2.61715	2.74847	-1.34166
chr13:75940125-75940126	chr13	75940125	75940126	TBC1D4	9.70768	12.323	9.83682	8.91788	2.61528	0.129145	-0.7898
chrX:120442304-120442305	chrX	120442304	120442305	GLUD2	9.94017	12.5547	10.722	9.46795	2.61456	0.781814	-0.472219
chr1:217103430-217103431	chr1	217103430	217103431	ESRRG	8.99094	11.6052	9.40027	9.13159	2.61427	0.409331	0.140654
chr13:111058032-111058033	chr13	111058032	111058033	COL4A2	8.77027	11.3842	10.0933	8.30437	2.61394	1.32302	-0.465904
chr11:86454911-86454912	chr11	86454911	86454912	PRSS23	11.0671	13.6803	11.8648	12.8792	2.61312	0.797689	1.81208
chr2:191583642-191583643	chr2	191583642	191583643	NAB1	9.71246	12.3254	9.55025	10.0161	2.61293	-0.162204	0.303643
chr6:154819955-154819956	chr6	154819955	154819956	CNKSR3	8.87689	11.4877	8.97306	10.1233	2.61077	0.0961716	1.24641
chr8:124179538-124179539	chr8	124179538	124179539	WDR67	10.2625	12.8715	10.4474	10.3281	2.60895	0.184866	0.065611
chr10:6094742-6094743	chr10	6094742	6094743	IL2RA	10.8596	13.4675	11.7891	12.9105	2.60783	0.929473	2.05084
chr8:24894494-24894495	chr8	24894494	24894495	NEFL	8.78716	11.3944	9.00803	9.71005	2.60725	0.220869	0.922884
chr7:112150485-112150486	chr7	112150485	112150486	C7orf53	10.4525	13.0595	10.1962	11.3507	2.60699	-0.256323	0.898228
chr8:6502580-6502581	chr8	6502580	6502581	MCPH1	10.4311	13.0374	10.647	11.9541	2.60636	0.215935	1.52301
chr2:218088338-218088339	chr2	218088338	218088339	DIRC3	9.84016	12.4424	10.3359	10.1875	2.60227	0.495786	0.347355
chr2:106419279-106419280	chr2	106419279	106419280	NCK2	9.25705	11.8576	8.4873	10.1664	2.60057	-0.769745	0.909366
chr8:14654361-14654362	chr8	14654361	14654362	SGCZ	9.69965	12.2942	9.15143	11.4098	2.59454	-0.54822	1.71019
chr8:129669817-129669818	chr8	129669817	129669818	MIR1208	8.86764	11.458	8.69529	9.2586	2.59031	-0.172355	0.390961
chr5:137939358-137939359	chr5	137939358	137939359	HSPA9	9.8378	12.427	9.95373	10.8856	2.58918	0.115927	1.04781
chr7:16659838-16659839	chr7	16659838	16659839	ANKMY2	9.6648	12.2529	9.37462	9.75873	2.58807	-0.290179	0.0939333
chr14:38065273-38065274	chr14	38065273	38065274	FOXA1	10.8026	13.3897	11.2078	12.0738	2.58718	0.405233	1.27122
chr16:67345713-67345714	chr16	67345713	67345714	KCTD19	9.98247	12.5696	9.79352	10.3207	2.58716	-0.188954	0.338209
chrX:102989299-102989300	chrX	102989299	102989300	GLRA4	10.0731	12.659	10.4951	11.072	2.58582	0.421942	0.998823
chr14:98179534-98179535	chr14	98179534	98179535	LOC100129345	8.584	11.1681	8.69049	8.9852	2.58411	0.106482	0.401196
chr7:42909221-42909222	chr7	42909221	42909222	C7orf25	9.71246	12.2964	10.9149	9.75474	2.58391	1.20248	0.0422833
chr9:17574530-17574531	chr9	17574530	17574531	SH3GL2	9.47705	12.0597	10.1297	8.63316	2.58267	0.652673	-0.843889
chr5:116102401-116102402	chr5	116102401	116102402	SEMA6A	9.921	12.5024	10.2056	10.7128	2.58141	0.284587	0.791836
chr10:64185937-64185938	chr10	64185937	64185938	ZNF365	9.1733	11.7501	9.43054	9.32895	2.5768	0.257241	0.155656
chr12:92933179-92933180	chr12	92933179	92933180	CLLU1	10.423	12.9995	10.0858	11.5791	2.57645	-0.337237	1.15605
chr4:141967656-141967657	chr4	141967656	141967657	RNF150	9.39576	11.9705	10.4096	9.88735	2.5747	1.01385	0.491591
chr8:29381979-29381980	chr8	29381979	29381980	DUSP4	10.0239	12.5965	10.7659	10.6337	2.57262	0.742067	0.609817
chr18:32751389-32751390	chr18	32751389	32751390	MAPRE2	8.60495	11.1756	9.39654	8.37556	2.57064	0.791589	-0.229398
chr6:136832118-136832119	chr6	136832118	136832119	MAP7	7.96432	10.5328	9.25635	8.41707	2.56851	1.29203	0.452751
chr8:101476075-101476076	chr8	101476075	101476076	ANKRD46	9.14284	11.7106	8.73676	9.72645	2.56775	-0.406078	0.583607
chr4:171341633-171341634	chr4	171341633	171341634	HSP90AA6P	10.3174	12.8849	11.0338	11.7979	2.56751	0.716418	1.48051
chr9:16960271-16960272	chr9	16960271	16960272	BNC2	9.55135	12.1183	9.83468	8.83669	2.56696	0.28333	-0.714655
chr1:68166641-68166642	chr1	68166641	68166642	GNG12	10.0813	12.6481	9.91999	9.55609	2.56677	-0.161344	-0.525249
chr21:47238682-47238683	chr21	47238682	47238683	LOC100129027	9.31949	11.8845	9.42049	10.3689	2.56499	0.101005	1.0494
chr13:65503273-65503274	chr13	65503273	65503274	OR7E156P	9.38032	11.9301	10.2099	9.01407	2.54981	0.829602	-0.366252
chr11:92788297-92788298	chr11	92788297	92788298	MTNR1B	9.64765	12.1964	10.1227	9.71455	2.54876	0.475094	0.0669013
chr6:145043606-145043607	chr6	145043606	145043607	UTRN	8.85775	11.4056	9.01864	8.15838	2.54781	0.160884	-0.699369
chr10:62371371-62371372	chr10	62371371	62371372	ANK3	9.73917	12.2869	9.7735	9.64977	2.54778	0.0343369	-0.0893949
chr21:47188374-47188375	chr21	47188374	47188375	LOC100129027	9.35182	11.8996	10.6886	9.54017	2.54777	1.33681	0.188353
chr2:88152663-88152664	chr2	88152663	88152664	RGPD1	9.16791	11.7139	9.61334	9.72063	2.54596	0.445429	0.552715
chr2:105514174-105514175	chr2	105514174	105514175	POU3F3	9.86178	12.4044	9.66911	10.7311	2.54263	-0.192673	0.869302
chr4:120130430-120130431	chr4	120130430	120130431	USP53	9.89946	12.4415	9.8731	9.5242	2.542	-0.0263558	-0.375258
chr2:231773521-231773522	chr2	231773521	231773522	GPR55	10.5111	13.0519	10.907	11.5935	2.54075	0.395864	1.08241
chr10:33423217-33423218	chr10	33423217	33423218	NRP1	10.2237	12.7629	11.7806	9.73917	2.53924	1.55684	-0.484543
chr8:82199112-82199113	chr8	82199112	82199113	FABP5	9.5876	12.1256	9.11401	9.60895	2.53796	-0.473594	0.0213463
chr3:10890159-10890160	chr3	10890159	10890160	SLC6A11	8.75877	11.2949	8.135	8.64949	2.5361	-0.623769	-0.109281
chr6:91061650-91061651	chr6	91061650	91061651	MIR4464	10.0842	12.6199	12.0144	9.64456	2.53577	1.93024	-0.43961
chr13:34946888-34946889	chr13	34946888	34946889	RFC3	8.76351	11.2975	9.31905	8.43665	2.53399	0.555545	-0.326858
chr14:97646139-97646140	chr14	97646139	97646140	VRK1	9.20501	11.731	8.98671	9.64657	2.52601	-0.218306	0.441562
chr4:166501847-166501848	chr4	166501847	166501848	CPE	8.89664	11.4213	8.22459	7.99962	2.52463	-0.672052	-0.897019
chr12:27332922-27332923	chr12	27332922	27332923	STK38L	10.3553	12.8771	11.0845	10.6432	2.52188	0.729265	0.287983
chr4:37237967-37237968	chr4	37237967	37237968	MIR4801	9.1366	11.6571	8.39824	8.80484	2.52052	-0.738356	-0.331755
chr13:30733811-30733812	chr13	30733811	30733812	KATNAL1	9.8827	12.4027	9.38433	11.0628	2.52002	-0.498369	1.18013
chr5:74333071-74333072	chr5	74333071	74333072	GCNT4	9.06334	11.5827	9.15143	9.82494	2.51933	0.0880954	0.761603
chr4:77928721-77928722	chr4	77928721	77928722	40787	8.99094	11.5048	9.62461	9.47705	2.51383	0.633669	0.486109
chr12:76307429-76307430	chr12	76307429	76307430	PHLDA1	9.21735	11.731	8.41308	9.17741	2.51367	-0.804276	-0.0399426
chr5:148846271-148846272	chr5	148846271	148846272	CSNK1A1	11.0306	13.5434	11.2369	13.26	2.51279	0.206271	2.2294
chr3:9819949-9819950	chr3	9819949	9819950	TADA3	9.84293	12.3548	9.70032	11.1561	2.51185	-0.142611	1.31316
chr11:9587733-9587734	chr11	9587733	9587734	WEE1	9.65625	12.1667	10.151	10.0498	2.5105	0.494793	0.393589
chr5:90466224-90466225	chr5	90466224	90466225	GPR98	8.95069	11.4607	9.42452	8.71021	2.50997	0.473827	-0.24048
chr5:171822723-171822724	chr5	171822723	171822724	SH3PXD2B	10.9494	13.4573	10.6954	12.918	2.50786	-0.253974	1.96856
chr7:17344789-17344790	chr7	17344789	17344790	AHR	9.08151	11.5881	9.79779	9.13159	2.50658	0.716275	0.0500823
chr1:82048563-82048564	chr1	82048563	82048564	LPHN2	9.29995	11.8046	9.26396	9.81753	2.50466	-0.0359885	0.517584
chr5:138481161-138481162	chr5	138481161	138481162	SIL1	8.63902	11.1433	9.38688	8.24168	2.50424	0.74786	-0.397347
chr2:88899734-88899735	chr2	88899734	88899735	EIF2AK3	9.97583	12.4762	9.6918	10.1641	2.50036	-0.284031	0.188269
chr4:165361570-165361571	chr4	165361570	165361571	36951	8.80484	11.3036	10.1751	8.87737	2.49877	1.37023	0.072527
chr9:16126218-16126219	chr9	16126218	16126219	C9orf93	9.23138	11.7256	10.0692	8.88312	2.49426	0.83778	-0.348259
chr12:24872537-24872538	chr12	24872537	24872538	BCAT1	9.75443	12.2485	9.51464	10.2136	2.49406	-0.239787	0.459141
chr11:34255741-34255742	chr11	34255741	34255742	ABTB2	10.0798	12.5734	9.65654	10.55	2.49367	-0.423238	0.470217
chr7:50894659-50894660	chr7	50894659	50894660	GRB10	10.2563	12.7472	10.7265	11.1634	2.49088	0.470198	0.907097
chr9:94561286-94561287	chr9	94561286	94561287	ROR2	10.1878	12.6782	10.3461	9.8215	2.49036	0.158315	-0.366292
chr2:191587816-191587817	chr2	191587816	191587817	NAB1	10.2032	12.6912	11.7752	9.5974	2.48808	1.5721	-0.605754
chr8:19865666-19865667	chr8	19865666	19865667	LPL	10.0223	12.5101	10.6595	9.2887	2.48779	0.637204	-0.733584
chr2:98279415-98279416	chr2	98279415	98279416	ACTR1B	10.9056	13.3905	11.2091	12.0018	2.48493	0.303503	1.09623
chr5:130730030-130730031	chr5	130730030	130730031	CDC42SE2	8.469	10.9538	8.36729	8.48007	2.48485	-0.10171	0.0110784
chr6:90885756-90885757	chr6	90885756	90885757	BACH2	9.29995	11.7835	8.93004	9.41048	2.48353	-0.36991	0.110535
chr20:59270476-59270477	chr20	59270476	59270477	MIR4533	9.76816	12.2491	9.55025	10.0881	2.48095	-0.217909	0.319945
chr7:155373271-155373272	chr7	155373271	155373272	CNPY1	9.65166	12.1323	9.84841	9.74394	2.48061	0.196741	0.0922705
chr12:50020151-50020152	chr12	50020151	50020152	PRPF40B	9.81219	12.2917	9.26701	11.1929	2.47953	-0.545183	1.38069
chr9:125164897-125164898	chr9	125164897	125164898	PTGS1	9.86868	12.3471	10.8696	9.52976	2.47843	1.00089	-0.338919
chr8:131248926-131248927	chr8	131248926	131248927	ASAP1	9.16112	11.6386	10.3497	8.9852	2.47746	1.1886	-0.175916
chr5:145326240-145326241	chr5	145326240	145326241	SH3RF2	10.8671	13.3442	11.2228	11.9492	2.47713	0.355695	1.08215
chr8:101422397-101422398	chr8	101422397	101422398	MIR4471	9.81823	12.2937	9.60023	11.4715	2.47544	-0.217991	1.65325
chr13:50819370-50819371	chr13	50819370	50819371	ST13P4	10.8879	13.3626	11.7559	11.867	2.47467	0.86803	0.979073
chr3:178718104-178718105	chr3	178718104	178718105	ZMAT3	9.51674	11.9891	10.1878	9.6897	2.47239	0.671054	0.172958
chr5:156599540-156599605	chr5	156599540	156599605	FAM71B	12.045	14.5152	12.8236	14.309	2.47017	0.778576	2.26396
chr5:17182825-17182826	chr5	17182825	17182826	LOC285696	9.90251	12.3724	10.6551	9.16572	2.46986	0.752626	-0.736793
chr14:31507952-31507953	chr14	31507952	31507953	AP4S1	9.27283	11.7424	8.68238	9.89685	2.46956	-0.590447	0.624026
chr12:6536235-6536236	chr12	6536235	6536236	LOC678655	10.4398	12.9078	11.2662	11.0806	2.46801	0.826492	0.64081
chr6:144127625-144127626	chr6	144127625	144127626	PHACTR2	8.80484	11.2716	9.96145	9.38577	2.46675	1.15661	0.580929
chr5:62427640-62427641	chr5	62427640	62427641	IPO11	9.58219	12.0458	9.64921	10.1826	2.46365	0.0670248	0.600461
chr15:99982646-99982647	chr15	99982646	99982647	LRRC28	9.34464	11.8077	11.2212	7.73582	2.46303	1.87657	-1.60882
chr2:8436643-8436644	chr2	8436643	8436644	LINC00299	9.02774	11.4868	7.46398	11.0427	2.45904	-1.56377	2.01493
chr7:55063833-55063834	chr7	55063833	55063834	EGFR	10.3533	12.8114	10.1354	12.2305	2.4581	-0.217899	1.87718
chr8:63106715-63106716	chr8	63106715	63106716	NKAIN3	9.62736	12.0825	9.42049	10.0122	2.45514	-0.206867	0.384836
chr3:18140658-18140659	chr3	18140658	18140659	SATB1	9.67363	12.1267	9.91999	9.54318	2.45312	0.246365	-0.130447
chr14:57816180-57816181	chr14	57816180	57816181	NAA30	8.17569	10.6278	9.2887	9.45415	2.45209	1.11302	1.27846
chr16:66116023-66116024	chr16	66116023	66116024	CDH5	9.38722	11.8374	8.70509	9.93616	2.45018	-0.682127	0.548942
chr13:58661859-58661860	chr13	58661859	58661860	PCDH17	8.39824	10.8481	8.79345	9.21563	2.44986	0.395213	0.817387
chr16:69200596-69200597	chr16	69200596	69200597	CIRH1A	9.65166	12.1004	9.93929	8.91275	2.44872	0.287629	-0.738913
chr9:139777160-139777161	chr9	139777160	139777161	TRAF2	9.6197	12.0677	9.3892	9.50974	2.44796	-0.2305	-0.109968
chr2:160457480-160457481	chr2	160457480	160457481	BAZ2B	8.4282	10.876	9.15814	9.54017	2.4478	0.729938	1.11197
chr15:49218134-49218135	chr15	49218134	49218135	SHC4	9.58985	12.037	10.2696	9.04589	2.44717	0.679793	-0.54396
chr7:47521853-47521854	chr7	47521853	47521854	TNS3	9.25705	11.7022	9.10897	9.9508	2.44515	-0.148075	0.693754
chr7:90242564-90242565	chr7	90242564	90242565	CDK14	9.05047	11.4941	9.79462	8.19498	2.44362	0.744153	-0.855491
chr9:132649964-132649965	chr9	132649964	132649965	FNBP1	10.8682	13.3089	11.2212	11.2523	2.44068	0.352995	0.384065
chr17:49897704-49897705	chr17	49897704	49897705	CA10	10.3052	12.7454	10.555	11.899	2.4402	0.249804	1.59381
chr15:84295173-84295174	chr15	84295173	84295174	SH3GL3	8.93999	11.3797	10.3907	9.13485	2.43967	1.45069	0.194862
chr21:33865896-33865897	chr21	33865896	33865897	C21orf63	10.7866	13.2259	12.7549	10.7203	2.43937	1.96829	-0.0662762
chr11:120706757-120706758	chr11	120706757	120706758	GRIK4	10.1653	12.6036	10.3399	10.5112	2.43828	0.174633	0.345955
chr18:8559793-8559794	chr18	8559793	8559794	RAB12	9.30689	11.7439	10.0678	8.82311	2.43697	0.76092	-0.483777
chr8:85941823-85941824	chr8	85941823	85941824	LRRCC1	9.40736	11.844	9.29144	9.64456	2.43664	-0.115919	0.237197
chr8:110423987-110423988	chr8	110423987	110423988	PKHD1L1	9.42996	11.8658	9.68388	9.17741	2.43583	0.253914	-0.252552
chr5:134582748-134582749	chr5	134582748	134582749	LOC340073	9.62412	12.0597	9.7297	10.1225	2.43561	0.105583	0.498358
chr22:41048190-41048191	chr22	41048190	41048191	MKL1	9.36927	11.8039	9.52951	10.3461	2.43463	0.160245	0.976842
chr6:72692225-72692226	chr6	72692225	72692226	RIMS1	9.55651	11.989	9.88649	9.53654	2.43245	0.329977	-0.0199687
chr20:10579656-10579657	chr20	10579656	10579657	C20orf94	8.39824	10.8287	8.75913	8.54578	2.43048	0.360888	0.147536
chr6:135945838-135945839	chr6	135945838	135945839	LINC00271	9.82108	12.2516	11.7474	9.21309	2.43047	1.92633	-0.607989
chr9:73082315-73082316	chr9	73082315	73082316	KLF9	9.11648	11.5457	8.63079	9.36389	2.42923	-0.485689	0.247409
chr10:64486103-64486104	chr10	64486103	64486104	ZNF365	9.35989	11.7881	9.1172	9.12537	2.42821	-0.242692	-0.234524
chr17:60856509-60856510	chr17	60856509	60856510	40238	10.4525	12.8803	12.0633	10.2109	2.42778	1.61077	-0.241657
chr11:95921925-95921926	chr11	95921925	95921926	MAML2	9.33283	11.7603	10.1406	9.38236	2.42746	0.807794	0.0495248
chr1:42272000-42272001	chr1	42272000	42272001	HIVEP3	9.98885	12.4146	9.60668	11.5085	2.42577	-0.382171	1.5196
chr4:183897086-183897087	chr4	183897086	183897087	DCTD	8.56933	10.9943	8.0588	9.6077	2.42501	-0.510536	1.03837
chr15:58746817-58746818	chr15	58746817	58746818	LIPC	10.4603	12.8829	11.5365	11.5265	2.4226	1.0762	1.0662
chr7:15013830-15013831	chr7	15013830	15013831	DGKB	8.75877	11.1809	10.0092	8.73585	2.42216	1.25038	-0.022918
chr10:11581555-11581556	chr10	11581555	11581556	USP6NL	9.6308	12.0526	9.58927	10.4319	2.4218	-0.0415335	0.801141
chr8:68345112-68345113	chr8	68345112	68345113	CPA6	8.78716	11.2037	8.37697	9.29887	2.41655	-0.410189	0.511703
chr1:89916745-89916746	chr1	89916745	89916746	GBP1P1	10.5541	12.9701	12.3998	10.659	2.41596	1.84567	0.104896
chr4:18465976-18465977	chr4	18465976	18465977	LCORL	9.48863	11.9042	10.7078	8.89664	2.41554	1.21915	-0.591992
chr15:66209623-66209624	chr15	66209623	66209624	MEGF11	8.9831	11.398	8.47203	9.2874	2.41494	-0.511076	0.304294
chr12:16986500-16986501	chr12	16986500	16986501	LOC728622	9.74838	12.1615	11.4531	9.01951	2.41308	1.70475	-0.728866
chr17:6278415-6278416	chr17	6278415	6278416	AIPL1	9.23138	11.643	9.06199	10.1809	2.41165	-0.169392	0.949511
chr16:9162404-9162405	chr16	9162404	9162405	C16orf72	9.19376	11.6046	9.21135	9.4192	2.41089	0.0175925	0.225436
chr2:136573016-136573017	chr2	136573016	136573017	LCT	8.82332	11.2321	9.50285	7.71644	2.40878	0.679527	-1.10688
chr2:106724192-106724193	chr2	106724192	106724193	UXS1	9.15224	11.5598	8.15419	8.50322	2.40761	-0.998047	-0.649022
chrX:153144705-153144706	chrX	153144705	153144706	L1CAM	10.2147	12.6207	9.96609	11.6172	2.40603	-0.248598	1.40252
chr5:67730291-67730292	chr5	67730291	67730292	PIK3R1	11.116	13.5205	11.9382	12.5488	2.40445	0.822159	1.43275
chr4:54554529-54554530	chr4	54554529	54554530	LNX1	10.8441	13.2484	12.953	11.188	2.4043	2.10887	0.343836
chr7:37447978-37447979	chr7	37447978	37447979	ELMO1	10.2666	12.6697	12.3533	9.75229	2.40318	2.08678	-0.514265
chr10:35703504-35703505	chr10	35703504	35703505	CCNY	10.8829	13.2857	10.5159	11.8874	2.4028	-0.367027	1.00448
chr2:3227095-3227096	chr2	3227095	3227096	TSSC1	9.98737	12.3895	9.36684	10.4988	2.40218	-0.620529	0.511392
chr13:103045408-103045409	chr13	103045408	103045409	FGF14	10.5855	12.9855	10.3719	11.6896	2.39999	-0.213667	1.10409
chr7:11580213-11580214	chr7	11580213	11580214	THSD7A	10.6323	13.0322	12.1235	10.466	2.39992	1.49122	-0.166333
chr10:76613980-76613981	chr10	76613980	76613981	KAT6B	9.31949	11.7179	9.84538	10.4199	2.39839	0.525898	1.10038
chr14:94114998-94114999	chr14	94114998	94114999	UNC79	10.4977	12.8956	10.6413	11.6823	2.39795	0.143558	1.18465
chr16:79350097-79350098	chr16	79350097	79350098	WWOX	9.14284	11.5386	10.538	9.31188	2.3958	1.39518	0.169043
chr5:142201800-142201801	chr5	142201800	142201801	ARHGAP26	10.0338	12.4292	10.048	10.8642	2.39538	0.0142288	0.83043
chr15:69083982-69083983	chr15	69083982	69083983	ANP32A	10.5418	12.9356	10.2756	10.9959	2.39382	-0.266138	0.454152
chr4:36837092-36837093	chr4	36837092	36837093	MIR4801	9.53874	11.9325	10.907	8.56756	2.39373	1.36824	-0.971177
chr11:34236644-34236645	chr11	34236644	34236645	ABTB2	8.86764	11.2607	8.94595	8.78992	2.39303	0.0783094	-0.0777225
chr7:102632313-102632314	chr7	102632313	102632314	FBXL13	9.02774	11.4206	10.1085	9.66378	2.39289	1.08073	0.636038
chr2:157241926-157241927	chr2	157241926	157241927	GPD2	8.78716	11.1792	8.87008	7.53137	2.39199	0.0829121	-1.25579
chr1:154731903-154731904	chr1	154731903	154731904	KCNN3	9.89685	12.2888	10.1669	10.1769	2.39194	0.27006	0.280025
chr7:115957529-115957530	chr7	115957529	115957530	TES	9.05539	11.4472	9.20399	8.80484	2.39178	0.148603	-0.250546
chr14:30824801-30824802	chr14	30824801	30824802	G2E3	10.1214	12.5121	9.82067	10.2353	2.39069	-0.300777	0.113874
chr16:27419482-27419483	chr16	27419482	27419483	IL21R	9.5876	11.9778	9.64167	9.5934	2.39023	0.0540716	0.00579319
chr14:106480296-106480297	chr14	106480296	106480297	ADAM6	9.26346	11.6536	9.56869	8.75913	2.39017	0.305227	-0.504332
chr21:32708678-32708679	chr21	32708678	32708679	TIAM1	8.64949	11.0385	9.10493	8.82311	2.38905	0.455448	0.173626
chr12:78630275-78630276	chr12	78630275	78630276	NAV3	9.78164	12.1696	9.10493	11.5069	2.38794	-0.676704	1.72529
chr9:86911437-86911438	chr9	86911437	86911438	SLC28A3	9.49913	11.887	8.91604	9.88974	2.38784	-0.583095	0.390612
chr6:86174735-86174736	chr6	86174735	86174736	NT5E	9.89946	12.2857	9.60385	9.55507	2.38628	-0.295604	-0.344383
chr1:172677856-172677857	chr1	172677856	172677857	FASLG	11.388	13.773	12.8216	12.1097	2.38502	1.43354	0.721684
chrX:77770594-77770595	chrX	77770594	77770595	ZCCHC5	9.90715	12.2917	9.22241	9.42622	2.38457	-0.684736	-0.480927
chr7:70099887-70099888	chr7	70099887	70099888	AUTS2	9.54868	11.9312	9.68895	9.50222	2.38248	0.140265	-0.0464613
chr1:205173266-205173267	chr1	205173266	205173267	DSTYK	9.20501	11.5864	9.47041	8.90775	2.3814	0.2654	-0.297265
chr7:28895582-28895583	chr7	28895582	28895583	CREB5	9.78974	12.1709	9.27878	10.7818	2.3812	-0.510961	0.992037
chr10:80338869-80338870	chr10	80338869	80338870	LOC100132987	9.40206	11.7832	9.41689	9.6197	2.3811	0.0148245	0.217643
chr9:1458690-1458691	chr9	1458690	1458691	DMRT2	9.32783	11.7065	9.89996	9.786	2.37868	0.572132	0.458173
chr17:45798759-45798760	chr17	45798759	45798760	TBKBP1	10.4398	12.818	11.258	9.8047	2.37824	0.81824	-0.63506
chr2:160898711-160898712	chr2	160898711	160898712	PLA2R1	9.50523	11.8831	9.12792	9.71318	2.37787	-0.377313	0.207948
chr20:14860213-14860214	chr20	14860213	14860214	MACROD2	9.29995	11.6769	9.71292	10.0754	2.377	0.412979	0.775449
chr4:54430233-54430234	chr4	54430233	54430234	LNX1	10.3932	12.7694	11.0155	11.7273	2.37619	0.622331	1.33406
chr6:145337235-145337236	chr6	145337235	145337236	UTRN	9.41617	11.7912	10.5015	9.22567	2.37503	1.08534	-0.190497
chr8:92192663-92192664	chr8	92192663	92192664	LRRC69	10.3517	12.7261	10.2797	10.9816	2.37443	-0.0719919	0.629893
chr5:106822354-106822355	chr5	106822354	106822355	EFNA5	10.9716	13.3459	11.6104	12.6904	2.37431	0.638821	1.71878
chr3:115509771-115509772	chr3	115509771	115509772	LSAMP	10.595	12.9688	11.5205	11.9549	2.37376	0.925486	1.35992
chr11:2098553-2098554	chr11	2098553	2098554	INS-IGF2	9.62736	12.0009	10.4107	9.77795	2.37353	0.78339	0.150593
chr15:49238437-49238438	chr15	49238437	49238438	SHC4	10.2104	12.5832	10.1464	11.2391	2.37288	-0.0639575	1.02875
chr6:43192252-43192253	chr6	43192252	43192253	CUL9	10.0731	12.4458	9.66307	12.1216	2.3727	-0.410057	2.04846
chr9:111648264-111648265	chr9	111648264	111648265	IKBKAP	10.0661	12.4384	12.4162	9.28623	2.37234	2.3501	-0.779849
chr3:8724773-8724774	chr3	8724773	8724774	C3orf32	10.2189	12.5907	9.83237	11.0179	2.37188	-0.386497	0.798998
chr13:110790282-110790283	chr13	110790282	110790283	COL4A1	11.2572	13.6286	11.9831	13.3887	2.37144	0.725938	2.13153
chr14:57527506-57527507	chr14	57527506	57527507	OTX2OS1	10.4509	12.822	11.2252	11.1277	2.37106	0.774251	0.676802
chr6:120519407-120519408	chr6	120519407	120519408	MAN1A1	9.56353	11.9332	10.1111	9.42996	2.36967	0.547521	-0.133568
chr6:161501137-161501138	chr6	161501137	161501138	MAP3K4	8.80484	11.1733	9.07245	9.46517	2.3685	0.267612	0.660328
chr5:834302-834303	chr5	834302	834303	ZDHHC11	10.7951	13.1619	12.6999	10.2666	2.36683	1.90485	-0.528541
chr3:112395788-112395789	chr3	112395788	112395789	CCDC80	10.9079	13.2723	11.1524	12.6759	2.36434	0.244509	1.76796
chr11:68934247-68934248	chr11	68934247	68934248	TPCN2	10.5281	12.8924	10.7014	11.6038	2.36431	0.173333	1.07576
chr2:235204955-235204956	chr2	235204955	235204956	ARL4C	9.32783	11.6908	8.83752	11.4454	2.36299	-0.490311	2.11758
chr3:67437069-67437070	chr3	67437069	67437070	SUCLG2	8.95069	11.3135	7.57995	8.75913	2.36285	-1.37075	-0.191565
chr2:33295079-33295080	chr2	33295079	33295080	LTBP1	8.52232	10.8845	9.01407	8.60719	2.36215	0.49175	0.0848719
chr5:174944228-174944229	chr5	174944228	174944229	SFXN1	9.27283	11.6283	11.2778	8.28259	2.35545	2.00497	-0.990232
chr1:198850567-198850568	chr1	198850567	198850568	LOC100131234	10.099	12.4521	11.4341	10.8512	2.35305	1.33504	0.752197
chr22:39270181-39270182	chr22	39270181	39270182	CBX6	8.96969	11.3224	9.16112	9.41203	2.35275	0.191422	0.442331
chr4:141017462-141017463	chr4	141017462	141017463	MAML3	10.0409	12.391	9.94678	11.0812	2.35013	-0.0940852	1.04034
chr6:76540892-76540893	chr6	76540892	76540893	MYO6	10.62	12.9701	10.6172	12.4581	2.35005	-0.00279128	1.8381
chr3:171531997-171531998	chr3	171531997	171531998	PLD1	10.8335	13.181	12.336	11.5326	2.34759	1.50259	0.699151
chr17:36188181-36188182	chr17	36188181	36188182	LOC284100	9.09891	11.4462	10.3304	9.49622	2.34729	1.23148	0.397315
chr6:15418298-15418299	chr6	15418298	15418299	JARID2	9.24672	11.5929	9.36228	8.89664	2.34614	0.115554	-0.350084
chr1:244763345-244763346	chr1	244763345	244763346	C1orf101	8.66263	11.0085	9.13485	9.3786	2.34583	0.472224	0.715971
chr10:48662259-48662260	chr10	48662259	48662260	PTPN20B	10.0861	12.4311	10.224	9.89312	2.34504	0.137889	-0.192991
chr11:118177501-118177502	chr11	118177501	118177502	CD3E	9.49913	11.844	11.6065	9.01407	2.34487	2.10741	-0.485063
chrX:149651209-149651210	chrX	149651209	149651210	MAMLD1	9.4537	11.7971	9.40439	9.3513	2.34338	-0.0493094	-0.102398
chr22:39381277-39381278	chr22	39381277	39381278	APOBEC3A	9.84545	12.1881	9.57081	10.08	2.34262	-0.274638	0.234525
chr2:25537494-25537495	chr2	25537494	25537495	DNMT3A	10.2882	12.6305	9.53765	12.036	2.34239	-0.750508	1.74781
chr10:15844494-15844495	chr10	15844494	15844495	FAM188A	9.91537	12.257	9.56134	10.6253	2.34159	-0.354033	0.709927
chr6:54757804-54757805	chr6	54757804	54757805	FAM83B	9.07173	11.4129	8.42107	9.49035	2.34115	-0.650662	0.418621
chr9:118863253-118863254	chr9	118863253	118863254	PAPPA	8.39824	10.7391	7.88673	9.15613	2.34081	-0.511514	0.757892
chr9:75172612-75172613	chr9	75172612	75172613	TMC1	9.73373	12.0744	9.32783	10.423	2.34065	-0.405897	0.689306
chr18:60829152-60829153	chr18	60829152	60829153	BCL2	10.316	12.6555	10.2353	11.7113	2.33947	-0.0806666	1.39531
chr15:39543868-39543869	chr15	39543868	39543869	C15orf54	9.4537	11.7923	9.20806	10.9335	2.33863	-0.24564	1.47984
chr20:56273438-56273439	chr20	56273438	56273439	PMEPA1	10.1959	12.5339	10.4052	10.2549	2.33803	0.209275	0.0589966
chr14:70152177-70152178	chr14	70152177	70152178	KIAA0247	9.5091	11.8406	8.61129	8.07962	2.3315	-0.897811	-1.42949
chr5:132734650-132734651	chr5	132734650	132734651	FSTL4	10.8921	13.2222	11.3315	12.4179	2.3301	0.439432	1.52582
chr3:41200566-41200567	chr3	41200566	41200567	CTNNB1	10.4679	12.7973	10.1481	11.9444	2.32936	-0.319764	1.47646
chr15:69866660-69866661	chr15	69866660	69866661	LOC145837	9.68143	12.0102	10.5879	9.39883	2.32872	0.906468	-0.282602
chr12:75883529-75883530	chr12	75883529	75883530	GLIPR1	10.1562	12.4848	9.7567	11.4929	2.3286	-0.399481	1.33671
chr4:79157170-79157171	chr4	79157170	79157171	FRAS1	8.27957	10.6079	8.51558	8.54104	2.32831	0.236013	0.261477
chr7:105449851-105449852	chr7	105449851	105449852	ATXN7L1	10.2635	12.5915	9.7105	11.2646	2.32799	-0.553021	1.00103
chr16:31276840-31276841	chr16	31276840	31276841	ITGAM	9.31351	11.6415	8.66479	9.00655	2.32797	-0.648723	-0.306958
chr3:17064618-17064619	chr3	17064618	17064619	PLCL2	9.46116	11.7878	8.34805	10.2583	2.32668	-1.11311	0.797186
chr11:2164281-2164282	chr11	2164281	2164282	INS-IGF2	8.93065	11.2569	8.21138	9.22323	2.32623	-0.719266	0.292583
chr2:64926035-64926036	chr2	64926035	64926036	SERTAD2	9.08151	11.4077	9.2011	9.39576	2.32621	0.11959	0.314249
chr1:64637762-64637763	chr1	64637762	64637763	ROR1	10.3067	12.6313	10.2071	11.1408	2.32465	-0.0996286	0.834072
chr6:36723631-36723632	chr6	36723631	36723632	CPNE5	10.9322	13.2559	10.6973	12.7814	2.32366	-0.234946	1.84915
chr15:68880503-68880504	chr15	68880503	68880504	CORO2B	9.6348	11.9573	9.18092	10.5823	2.32245	-0.453887	0.947487
chr17:56570183-56570184	chr17	56570183	56570184	MTMR4	9.97959	12.3016	11.0318	9.84016	2.32197	1.0522	-0.139432
chr8:110076500-110076501	chr8	110076500	110076501	TRHR	9.81546	12.1356	9.65574	11.2038	2.32012	-0.159719	1.38831
chr10:34793700-34793701	chr10	34793700	34793701	PARD3	9.30995	11.6301	10.2218	9.07708	2.3201	0.911858	-0.232872
chr11:47537044-47537045	chr11	47537044	47537045	CELF1	9.54246	11.8619	9.6776	9.50002	2.31943	0.135141	-0.0424388
chr14:51473829-51473830	chr14	51473829	51473830	TRIM9	8.61889	10.9382	9.58252	8.32255	2.31933	0.963639	-0.29634
chr2:226979971-226979972	chr2	226979971	226979972	KIAA1486	9.93623	12.2548	9.76816	10.8848	2.31859	-0.168073	0.948605
chr3:69331493-69331494	chr3	69331493	69331494	FRMD4B	9.79747	12.1145	10.2305	9.53193	2.31699	0.433006	-0.265539
chr2:166255359-166255360	chr2	166255359	166255360	SCN2A	9.8378	12.1507	9.45877	9.31538	2.31287	-0.379036	-0.522422
chr4:48911905-48911906	chr4	48911905	48911906	OCIAD2	10.1662	12.4765	10.0407	10.6116	2.31026	-0.125564	0.445374
chr13:38923048-38923049	chr13	38923048	38923049	UFM1	10.3239	12.6336	10.2636	10.0927	2.30974	-0.0602501	-0.231136
chr4:103640147-103640148	chr4	103640147	103640148	MANBA	10.5126	12.8213	9.87716	11.3954	2.30865	-0.635471	0.882727
chr5:35852696-35852697	chr5	35852696	35852697	IL7R	8.89664	11.2053	8.89615	9.15613	2.30864	-0.000486395	0.259495
chr6:130923655-130923656	chr6	130923655	130923656	TMEM200A	10.3802	12.688	10.6886	11.3417	2.30776	0.308404	0.961431
chr2:173827750-173827751	chr2	173827750	173827751	RAPGEF4	9.70197	12.0095	9.97734	9.85989	2.3075	0.275368	0.157925
chr5:141852053-141852069	chr5	141852053	141852069	FGF1	11.8298	14.1368	13.084	12.8991	2.30704	1.25417	1.06933
chr16:58493417-58493418	chr16	58493417	58493418	NDRG4	8.70856	11.0155	9.61936	8.61532	2.30698	0.910802	-0.0932365
chr15:85535948-85535949	chr15	85535948	85535949	PDE8A	9.00124	11.3052	9.8107	9.0812	2.30398	0.809462	0.0799619
chr9:89178589-89178590	chr9	89178589	89178590	ZCCHC6	9.57405	11.8778	9.58927	10.2002	2.30374	0.0152164	0.626175
chr11:66185805-66185806	chr11	66185805	66185806	NPAS4	10.4552	12.7577	10.7582	11.7984	2.30248	0.303035	1.34324
chr10:106777037-106777038	chr10	106777037	106777038	SORCS3	10.1154	12.4152	9.6543	11.0691	2.29975	-0.461129	0.95365
chr3:196758478-196758479	chr3	196758478	196758479	MFI2	9.91771	12.2156	10.8513	10.1529	2.29786	0.933568	0.235202
chr4:27219261-27219262	chr4	27219261	27219262	STIM2	9.01323	11.3102	8.28259	9.1636	2.29701	-0.730633	0.150378
chr1:68850290-68850291	chr1	68850290	68850291	RPE65	9.03674	11.3336	9.32258	9.58647	2.29689	0.285834	0.549727
chr12:114400370-114400371	chr12	114400370	114400371	RBM19	8.88312	11.1792	9.33745	9.0812	2.29603	0.454334	0.198084
chr11:65047403-65047404	chr11	65047403	65047404	POLA2	8.66263	10.9578	6.1861	9.22802	2.29514	-2.47653	0.565388
chr12:49371596-49371597	chr12	49371596	49371597	WNT1	10.2554	12.5504	9.74632	11.2759	2.29499	-0.509096	1.02048
chr10:112296081-112296095	chr10	112296081	112296095	DUSP5	11.6575	13.9524	11.9361	13.0309	2.29489	0.278597	1.37337
chr1:214625118-214625119	chr1	214625118	214625119	PTPN14	9.6388	11.9332	10.0815	9.61554	2.2944	0.442748	-0.0232593
chr2:223291278-223291279	chr2	223291278	223291279	SGPP2	10.1255	12.4187	9.67584	10.5959	2.29321	-0.449645	0.470433
chr7:37071721-37071722	chr7	37071721	37071722	ELMO1	9.83411	12.1267	10.2167	10.9972	2.29264	0.382591	1.16309
chr2:192775451-192775452	chr2	192775451	192775452	TMEFF2	9.69965	11.9895	9.92982	8.84043	2.28985	0.230172	-0.859219
chr5:143569582-143569583	chr5	143569582	143569583	KCTD16	11.29	13.5773	11.7668	12.8709	2.28739	0.476798	1.58096
chrX:46185045-46185046	chrX	46185045	46185046	ZNF673	10.8799	13.1649	12.428	11.5482	2.28503	1.54811	0.668279
chr6:102062821-102062822	chr6	102062821	102062822	GRIK2	9.72254	12.007	9.62836	9.69261	2.28443	-0.0941839	-0.0299345
chr3:105074398-105074399	chr3	105074398	105074399	ALCAM	10.6304	12.9136	10.1053	12.7407	2.28315	-0.525124	2.11028
chr1:191610685-191610686	chr1	191610685	191610686	RGS18	9.23138	11.5145	9.04405	9.03385	2.2831	-0.187328	-0.19753
chr18:52308944-52308945	chr18	52308944	52308945	C18orf26	10.0842	12.365	11.8306	9.73353	2.28085	1.74642	-0.350639
chr2:127984490-127984491	chr2	127984490	127984491	CYP27C1	9.21735	11.4978	9.78443	8.81435	2.2804	0.567076	-0.403007
chr5:156527567-156527568	chr5	156527567	156527568	HAVCR2	9.07611	11.3564	8.85775	9.13927	2.28027	-0.218355	0.0631677
chr21:43835393-43835394	chr21	43835393	43835394	UBASH3A	8.93999	11.2186	7.93757	9.0812	2.27866	-1.00242	0.141215
chr6:16669658-16669659	chr6	16669658	16669659	ATXN1	10.6413	12.9192	12.0794	10.3054	2.27791	1.43817	-0.335859
chr2:214022182-214022183	chr2	214022182	214022183	IKZF2	9.10645	11.3836	9.30118	9.24525	2.27717	0.194734	0.138804
chr2:159742001-159742002	chr2	159742001	159742002	DAPL1	9.55135	11.8268	9.32534	9.79013	2.27542	-0.226008	0.238778
chr16:23347403-23347404	chr16	23347403	23347404	SCNN1B	10.1452	12.4191	9.91504	10.156	2.27387	-0.23019	0.0107286
chr1:245496043-245496044	chr1	245496043	245496044	KIF26B	10.3825	12.6538	10.8351	10.1769	2.27127	0.452512	-0.205664
chr3:45550668-45550669	chr3	45550668	45550669	LARS2	11.0517	13.3214	12.5925	11.6046	2.26967	1.54076	0.552952
chr21:45663980-45663981	chr21	45663980	45663981	DNMT3L	10.7406	13.0089	10.5789	12.2216	2.26834	-0.161642	1.48105
chr6:142882906-142882907	chr6	142882906	142882907	LOC153910	10.6745	12.9427	11.2503	11.6724	2.26829	0.57588	0.997972
chr2:10633940-10633942	chr2	10633940	10633942	ODC1	11.5589	13.8269	11.1524	13.1993	2.26805	-0.406482	1.64035
chr3:193807446-193807447	chr3	193807446	193807447	HES1	10.3591	12.627	10.1441	11.4603	2.2679	-0.214988	1.10119
chr9:86203351-86203352	chr9	86203351	86203352	C9orf103	8.52232	10.7898	8.75697	9.26346	2.26752	0.234654	0.741143
chr2:172175851-172175852	chr2	172175851	172175852	METTL8	10.2431	12.5104	9.90873	11.4258	2.26733	-0.334335	1.18271
chr14:63763156-63763157	chr14	63763156	63763157	RHOJ	9.35182	11.619	10.3526	8.88312	2.26722	1.00083	-0.468695
chr12:66060852-66060853	chr12	66060852	66060853	RPSAP52	9.81219	12.0794	10.3117	9.66606	2.26721	0.499505	-0.146134
chr2:145417456-145417457	chr2	145417456	145417457	DKFZp686O1327	10.0151	12.2816	10.1085	10.3864	2.26649	0.0933335	0.371291
chr14:37210230-37210231	chr14	37210230	37210231	SLC25A21	8.81826	11.0846	9.91064	7.95807	2.2663	1.09238	-0.860189
chr10:90657389-90657390	chr10	90657389	90657390	STAMBPL1	10.8838	13.1497	12.2882	10.6275	2.26592	1.40443	-0.256241
chr8:103548198-103548230	chr8	103548198	103548230	ODF1	11.6965	13.9623	11.7965	13.3031	2.26577	0.0999767	1.60657
chr2:111812926-111812927	chr2	111812926	111812927	ACOXL	9.33619	11.6018	8.62346	8.90417	2.2656	-0.71273	-0.432023
chr11:71622850-71622851	chr11	71622850	71622851	LOC100133315	9.31949	11.5849	8.84043	9.89685	2.26542	-0.479053	0.577365
chr4:113965601-113965602	chr4	113965601	113965602	ANK2	8.92462	11.1893	10.609	8.07962	2.26469	1.68436	-0.845007
chr1:46650746-46650747	chr1	46650746	46650747	TSPAN1	10.6697	12.9341	10.3031	12.1126	2.26436	-0.366639	1.44285
chr12:127610499-127610500	chr12	127610499	127610500	LOC440117	9.50523	11.7693	8.82311	9.38956	2.26412	-0.682121	-0.115678
chr1:160611462-160611463	chr1	160611462	160611463	SLAMF1	9.96672	12.2306	10.8471	9.21309	2.26391	0.880349	-0.753629
chr1:223890879-223890880	chr1	223890879	223890880	CAPN2	9.12569	11.3893	9.28508	8.64949	2.26365	0.15939	-0.476203
chr7:78159912-78159913	chr7	78159912	78159913	MAGI2	9.06334	11.3233	9.42622	9.20039	2.25997	0.362885	0.137054
chr20:25218628-25218629	chr20	25218628	25218629	PYGB	10.6085	12.8683	10.7672	11.9134	2.25973	0.15865	1.30489
chr1:236162886-236162887	chr1	236162886	236162887	NID1	10.531	12.7905	10.8019	12.175	2.25947	0.270871	1.64403
chr6:91116032-91116033	chr6	91116032	91116033	MIR4464	10.2032	12.4626	9.8414	10.8442	2.2594	-0.361753	0.641048
chr11:19464006-19464007	chr11	19464006	19464007	NAV2	10.947	13.2046	11.5105	12.4841	2.25754	0.563431	1.53706
chr6:91030199-91030200	chr6	91030199	91030200	MIR4464	8.87689	11.1321	10.6078	7.97058	2.25521	1.73092	-0.906314
chr6:24975010-24975011	chr6	24975010	24975011	FAM65B	9.37321	11.6273	10.0294	9.45415	2.25407	0.656191	0.0809419
chr11:27775855-27775856	chr11	27775855	27775856	BDNF	9.59686	11.8505	9.91064	9.69651	2.25367	0.313776	0.0996549
chr3:27941970-27941971	chr3	27941970	27941971	EOMES	10.59	12.8427	11.7921	10.3982	2.25274	1.20212	-0.191833
chr15:75276391-75276392	chr15	75276391	75276392	SCAMP5	9.43209	11.6843	9.36309	9.32757	2.25226	-0.0689921	-0.104518
chr15:77480412-77480413	chr15	77480412	77480413	PEAK1	9.75962	12.0113	9.78207	8.83077	2.25172	0.0224512	-0.928848
chr9:30519934-30519935	chr9	30519934	30519935	MIR873	9.54558	11.7966	9.12069	9.14672	2.25104	-0.424894	-0.398865
chr18:73256289-73256290	chr18	73256289	73256290	C18orf62	10.0798	12.3305	11.2326	9.87166	2.25075	1.15285	-0.208118
chr1:21621581-21621582	chr1	21621581	21621582	ECE1	10.2728	12.5212	10.371	10.9314	2.24841	0.0981566	0.658559
chr12:76132424-76132425	chr12	76132424	76132425	KRR1	8.90512	11.1529	9.58534	9.04589	2.24775	0.680223	0.140773
chr1:26602903-26602904	chr1	26602903	26602904	CEP85	10.5257	12.7727	10.8088	12.3018	2.24702	0.283102	1.77605
chr2:55131338-55131339	chr2	55131338	55131339	EML6	10.3451	12.5913	10.4759	11.4212	2.2462	0.130814	1.07603
chr15:74671442-74671443	chr15	74671442	74671443	CYP11A1	9.52317	11.7689	8.71021	10.3816	2.24571	-0.812955	0.858475
chr6:16658246-16658247	chr6	16658246	16658247	ATXN1	9.36927	11.6135	8.62029	10.0727	2.24422	-0.74898	0.703428
chr11:18405483-18405484	chr11	18405483	18405484	LDHA	11.6161	13.8597	12.2994	12.299	2.24352	0.683307	0.682906
chr1:120930557-120930558	chr1	120930557	120930558	FCGR1B	9.35989	11.6011	10.4015	10.449	2.24123	1.04158	1.08911
chr9:88722027-88722028	chr9	88722027	88722028	GOLM1	9.80738	12.0485	10.0308	10.5761	2.24117	0.223396	0.768692
chr7:85101223-85101224	chr7	85101223	85101224	SEMA3D	10.0268	12.2674	10.8708	10.15	2.24055	0.843922	0.12312
chr1:181294335-181294336	chr1	181294335	181294336	CACNA1E	9.82984	12.0697	9.79389	10.437	2.23985	-0.0359468	0.607115
chr8:140560274-140560275	chr8	140560274	140560275	KCNK9	9.19376	11.4325	8.90017	9.89312	2.23873	-0.293585	0.69936
chr2:10794322-10794323	chr2	10794322	10794323	NOL10	9.64765	11.8846	9.48733	10.3151	2.23696	-0.160319	0.667481
chr20:47386081-47386082	chr20	47386081	47386082	PREX1	11.2222	13.4587	11.3764	12.9255	2.23655	0.154218	1.70328
chr12:76371894-76371903	chr12	76371894	76371903	PHLDA1	11.2678	13.5042	12.6127	13.0604	2.23644	1.34494	1.7926
chr19:41121152-41121153	chr19	41121152	41121153	LTBP4	10.4454	12.6801	11.1072	9.99912	2.23471	0.66182	-0.446262
chr14:71757938-71757939	chr14	71757938	71757939	SNORD56B	9.98247	12.2165	10.6351	9.97056	2.23401	0.65259	-0.0119161
chr9:92222010-92222011	chr9	92222010	92222011	GADD45G	10.0789	12.3112	10.0887	10.1097	2.23222	0.00977825	0.030787
chr12:109011300-109011301	chr12	109011300	109011301	SELPLG	10.7292	12.9595	10.5579	10.9626	2.23036	-0.171312	0.233472
chr2:238337074-238337075	chr2	238337074	238337075	COL6A3	9.74269	11.973	9.74319	10.9195	2.23033	0.00050163	1.17677
chr7:47331272-47331273	chr7	47331272	47331273	TNS3	10.7278	12.958	12.4575	10.9235	2.23018	1.72965	0.195642
chr2:12842521-12842522	chr2	12842521	12842522	TRIB2	9.57405	11.8033	9.33884	10.5257	2.22926	-0.235207	0.951674
chr10:100901061-100901062	chr10	100901061	100901062	HPSE2	8.70088	10.9298	8.60495	9.09061	2.22895	-0.0959292	0.389729
chr6:15184843-15184844	chr6	15184843	15184844	JARID2	8.69329	10.9222	7.82355	9.74884	2.22893	-0.869748	1.05554
chr15:64162439-64162440	chr15	64162439	64162440	HERC1	9.85466	12.0836	10.5873	10.8632	2.22892	0.732668	1.00855
chr8:23619230-23619231	chr8	23619230	23619231	NKX2-6	11.1937	13.4216	11.7541	12.9649	2.22792	0.560379	1.77123
chr21:30568821-30568822	chr21	30568821	30568822	LINC00189	10.1837	12.4114	10.2815	11.062	2.22768	0.0977808	0.878288
chr4:139753893-139753894	chr4	139753893	139753894	CCRN4L	10.9087	13.1356	11.1137	12.2455	2.2269	0.205039	1.33683
chr7:8971880-8971881	chr7	8971880	8971881	NXPH1	9.49913	11.7246	9.44347	9.10193	2.22544	-0.0556612	-0.397197
chr13:72780102-72780103	chr13	72780102	72780103	DACH1	9.786	12.011	10.9779	9.17741	2.22501	1.19194	-0.608595
chrX:149369342-149369343	chrX	149369342	149369343	MIR2114	10.479	12.7036	10.3087	11.4187	2.22468	-0.170274	0.939766
chr15:38923502-38923503	chr15	38923502	38923503	C15orf53	9.24009	11.4635	10.7322	7.82355	2.22344	1.49211	-1.41655
chr18:56004051-56004052	chr18	56004051	56004052	NEDD4L	9.76422	11.9859	9.81546	10.9487	2.22169	0.051241	1.18446
chr16:12707726-12707727	chr16	12707726	12707727	SNX29	10.581	12.8023	10.9313	11.2632	2.22128	0.350249	0.682111
chr3:97591183-97591184	chr3	97591183	97591184	MINA	10.1705	12.391	10.8739	9.63345	2.22048	0.703352	-0.537059
chr22:37518431-37518432	chr22	37518431	37518432	IL2RB	10.9267	13.1455	11.5737	11.2515	2.21886	0.647007	0.32482
chr16:87286123-87286124	chr16	87286123	87286124	C16orf95	9.16112	11.3764	8.73676	9.91442	2.21523	-0.424357	0.753307
chr8:81259251-81259252	chr8	81259251	81259252	ZBTB10	8.34227	10.5572	7.72613	8.26599	2.21488	-0.616142	-0.0762774
chr3:172268496-172268497	chr3	172268496	172268497	TNFSF10	10.6119	12.8257	10.2413	12.1827	2.21376	-0.370641	1.57078
chr12:27975171-27975172	chr12	27975171	27975172	KLHDC5	10.1079	12.319	10.4835	10.1846	2.21112	0.375586	0.07667
chr4:6200205-6200206	chr4	6200205	6200206	JAKMIP1	10.6337	12.8443	10.4039	10.8557	2.21067	-0.229797	0.221985
chr2:197852838-197852839	chr2	197852838	197852839	ANKRD44	10.7432	12.9533	12.0222	11.652	2.21014	1.27904	0.908821
chr4:139113473-139113474	chr4	139113473	139113474	SLC7A11	10.4286	12.6375	10.8163	11.0484	2.20891	0.387636	0.61979
chr2:197475654-197475655	chr2	197475654	197475655	HECW2	9.80072	12.0075	9.0541	10.2144	2.20682	-0.746617	0.413657
chr18:427204-427205	chr18	427204	427205	COLEC12	9.42014	11.6257	9.57437	9.52885	2.20553	0.15423	0.108715
chr16:12740536-12740537	chr16	12740536	12740537	CPPED1	10.9362	13.1406	11.9037	12.5353	2.20443	0.967455	1.59912
chr13:103432311-103432312	chr13	103432311	103432312	KDELC1	11.0391	13.2426	11.8666	12.4363	2.20352	0.827512	1.39714
chr1:204422411-204422412	chr1	204422411	204422412	PIK3C2B	10.4679	12.6714	9.71855	12.136	2.20346	-0.749351	1.66811
chr13:100070426-100070427	chr13	100070426	100070427	MIR548AN	10.5671	12.7704	10.3471	11.761	2.20332	-0.220031	1.19391
chr1:184129654-184129655	chr1	184129654	184129655	TSEN15	10.9622	13.1653	11.0823	11.7645	2.20304	0.120103	0.802252
chr11:122709157-122709158	chr11	122709157	122709158	CRTAM	10.2849	12.4854	9.99	10.15	2.20045	-0.294899	-0.134948
chr2:191629022-191629023	chr2	191629022	191629023	NAB1	9.09155	11.2917	9.07708	9.87003	2.20011	-0.0144658	0.778483
chr3:56896889-56896890	chr3	56896889	56896890	ARHGEF3	9.21735	11.417	10.2071	9.21947	2.19968	0.989709	0.00212241
chr12:90485254-90485255	chr12	90485254	90485255	LOC338758	9.90498	12.1046	9.94943	9.99977	2.19965	0.0444515	0.094796
chr18:52443711-52443712	chr18	52443711	52443712	RAB27B	9.9094	12.1083	9.75489	10.2745	2.19891	-0.154508	0.365098
chr1:15744144-15744145	chr1	15744144	15744145	EFHD2	10.6706	12.8693	10.151	12.7233	2.19868	-0.519531	2.05277
chr3:36999579-36999580	chr3	36999579	36999580	TRANK1	10.1588	12.3566	9.31444	10.1097	2.19775	-0.844372	-0.0490837
chr2:193365740-193365741	chr2	193365740	193365741	PCGEM1	10.4101	12.6028	10.0425	12.1939	2.19271	-0.367609	1.78381
chr11:68890737-68890738	chr11	68890737	68890738	TPCN2	10.6788	12.8715	10.45	12.2498	2.19262	-0.22889	1.57096
chr8:11315677-11315678	chr8	11315677	11315678	FAM167A	10.1691	12.3616	10.3383	10.6619	2.19247	0.169206	0.492746
chr8:141601655-141601656	chr8	141601655	141601656	EIF2C2	10.8978	13.0895	11.3001	11.8877	2.19174	0.402314	0.989915
chr9:110022926-110022927	chr9	110022926	110022927	RAD23B	9.94657	12.1365	10.4627	9.48203	2.18998	0.516161	-0.464539
chr2:228683112-228683113	chr2	228683112	228683113	CCL20	10.0268	12.2162	10.178	9.56944	2.18937	0.15114	-0.457393
chr3:156333788-156333789	chr3	156333788	156333789	TIPARP-AS1	9.08151	11.2701	9.37462	8.69422	2.18861	0.293105	-0.387292
chr6:95346791-95346792	chr6	95346791	95346792	MANEA	10.0963	12.2841	9.33111	10.7869	2.18774	-0.765232	0.690574
chr8:125212166-125212167	chr8	125212166	125212167	FER1L6	10.6352	12.8228	11.9805	10.783	2.18759	1.34526	0.147796
chr4:105979488-105979489	chr4	105979488	105979489	TET2	9.92608	12.1136	10.5061	10.3582	2.18752	0.58005	0.432115
chr2:103281089-103281090	chr2	103281089	103281090	SLC9A2	10.0019	12.1893	9.62679	11.3963	2.18749	-0.375064	1.39448
chr5:54886671-54886672	chr5	54886671	54886672	SLC38A9	10.8659	13.0519	13.3425	10.9574	2.18601	2.47668	0.0914936
chr2:17484531-17484532	chr2	17484531	17484532	RAD51AP2	9.58219	11.7676	10.3425	9.7741	2.18541	0.760315	0.191909
chr18:73121119-73121120	chr18	73121119	73121120	C18orf62	10.9011	13.0852	11.174	12.4114	2.18414	0.272968	1.51036
chr9:114791325-114791326	chr9	114791325	114791326	MIR3134	8.88312	11.0672	9.52627	9.25635	2.18412	0.643146	0.373228
chr12:120453297-120453298	chr12	120453297	120453298	CCDC64	10.3775	12.56	10.1323	10.8359	2.18246	-0.24518	0.458409
chr5:116556641-116556642	chr5	116556641	116556642	SEMA6A	9.53874	11.7202	9.59865	10.7128	2.18149	0.0599079	1.1741
chr1:187660766-187660767	chr1	187660766	187660767	PLA2G4A	9.41159	11.5929	8.95069	9.68388	2.18127	-0.460897	0.272286
chr6:154598974-154598975	chr6	154598974	154598975	IPCEF1	9.97198	12.1522	11.1972	9.97583	2.18026	1.22519	0.003852
chr1:234451262-234451263	chr1	234451262	234451263	SLC35F3	10.9046	13.0842	11.5867	11.9901	2.17954	0.682027	1.08548
chr4:185158899-185158900	chr4	185158899	185158900	ENPP6	9.35989	11.5389	9.88649	9.67058	2.17903	0.526597	0.310689
chr14:42019240-42019241	chr14	42019240	42019241	LRFN5	9.33619	11.5145	9.20543	9.54639	2.17829	-0.130759	0.210202
chr5:109847521-109847522	chr5	109847521	109847522	TMEM232	10.6424	12.8202	12.4325	10.0569	2.1778	1.79006	-0.585503
chr2:172117382-172117383	chr2	172117382	172117383	TLK1	10.8817	13.0583	11.327	12.0112	2.17657	0.44527	1.12945
chr6:143206753-143206754	chr6	143206753	143206754	HIVEP2	10.7852	12.9612	11.2982	11.6896	2.17593	0.512945	0.904376
chr4:151038971-151038972	chr4	151038971	151038972	DCLK2	8.81826	10.9937	9.65731	9.03385	2.17541	0.839056	0.215593
chr19:6678829-6678830	chr19	6678829	6678830	C3	9.44757	11.6228	9.53571	9.04589	2.17522	0.0881429	-0.401676
chr8:128844025-128844026	chr8	128844025	128844026	PVT1	10.0765	12.251	10.6432	9.48394	2.17449	0.566764	-0.592535
chr1:145214254-145214255	chr1	145214254	145214255	NOTCH2NL	8.79568	10.9689	9.56594	8.34561	2.17324	0.770266	-0.450064
chr19:16271817-16271818	chr19	16271817	16271818	CIB3	9.53464	11.7069	9.72342	9.39576	2.1723	0.188784	-0.138875
chr14:62029718-62029719	chr14	62029718	62029719	FLJ22447	10.0384	12.2096	10.3022	10.8187	2.17116	0.263805	0.780266
chr10:121075225-121075226	chr10	121075225	121075226	GRK5	10.9046	13.0756	12.0805	11.7427	2.17097	1.17585	0.838051
chr13:20749133-20749134	chr13	20749133	20749134	GJB2	10.2073	12.3777	10.1421	11.2369	2.17043	-0.0651759	1.02958
chr2:238907408-238907409	chr2	238907408	238907409	UBE2F-SCLY	8.93065	11.1003	11.4861	7.93184	2.16962	2.55549	-0.998802
chr17:27065902-27065903	chr17	27065902	27065903	NEK8	10.5922	12.7613	9.98911	11.8598	2.16906	-0.603129	1.26753
chr3:192568679-192568680	chr3	192568679	192568680	MB21D2	9.56353	11.7321	8.80024	10.6446	2.16856	-0.763292	1.08111
chr6:95835907-95835908	chr6	95835907	95835908	MANEA	9.39576	11.564	9.74632	9.2874	2.16828	0.350555	-0.108362
chr4:8978065-8978066	chr4	8978065	8978066	LOC650293	9.18308	11.3499	8.32255	9.7297	2.16685	-0.860538	0.546615
chr9:7756311-7756312	chr9	7756311	7756312	C9orf123	9.72254	11.8894	9.17669	11.0206	2.16682	-0.545848	1.2981
chr9:132891462-132891463	chr9	132891462	132891463	GPR107	10.4571	12.6237	11.1686	11.1422	2.16657	0.711543	0.685093
chr11:34183441-34183442	chr11	34183441	34183442	ABTB2	10.4942	12.6608	10.0537	10.5299	2.16655	-0.440565	0.0356574
chr6:13454957-13454958	chr6	13454957	13454958	GFOD1	10.8397	13.0049	11.9394	12.2498	2.16527	1.09974	1.41015
chr17:44361989-44361990	chr17	44361989	44361990	LRRC37A	11.2646	13.4274	12.1636	12.3714	2.16283	0.899083	1.10683
chr17:19313003-19313004	chr17	19313003	19313004	RNF112	9.86594	12.0283	9.56869	10.2829	2.16237	-0.297251	0.41695
chr13:39669841-39669842	chr13	39669841	39669842	NHLRC3	10.1196	12.2789	12.4597	9.36127	2.15937	2.34012	-0.758307
chr14:31859259-31859260	chr14	31859259	31859260	HEATR5A	8.84704	11.0063	9.0675	8.4282	2.15928	0.220458	-0.418848
chr14:69825391-69825392	chr14	69825391	69825392	GALNTL1	10.3546	12.5125	9.87578	10.1976	2.1579	-0.478774	-0.156999
chr1:217089486-217089487	chr1	217089486	217089487	ESRRG	9.44347	11.6008	9.32981	9.05047	2.15733	-0.113656	-0.392999
chr8:60529995-60529996	chr8	60529995	60529996	TOX	10.3144	12.4711	10.4361	11.781	2.15668	0.121685	1.46662
chr1:165451566-165451567	chr1	165451566	165451567	LOC400794	9.3766	11.5325	9.01864	10.7544	2.15587	-0.357961	1.37784
chr1:119917308-119917309	chr1	119917308	119917309	HAO2	9.94657	12.1024	9.5439	11.5089	2.1558	-0.402672	1.56238
chr5:141614735-141614736	chr5	141614735	141614736	SPRY4	9.85221	12.007	9.87003	9.56422	2.15477	0.0178251	-0.287985
chr8:131291464-131291465	chr8	131291464	131291465	ASAP1	10.8553	13.0099	10.8268	12.5289	2.15458	-0.0284886	1.67363
chr4:55942162-55942163	chr4	55942162	55942163	KDR	10.2237	12.3762	10.6413	9.30267	2.15252	0.417551	-0.921035
chr12:102868353-102868354	chr12	102868353	102868354	IGF1	9.81546	11.9665	9.70501	10.2635	2.15106	-0.110445	0.448066
chr8:126138025-126138026	chr8	126138025	126138026	NSMCE2	10.857	13.0081	10.8792	12.1654	2.15106	0.0222066	1.30833
chr6:148762920-148762921	chr6	148762920	148762921	SASH1	9.99508	12.1437	10.474	10.101	2.14867	0.47895	0.105958
chr7:93652108-93652109	chr7	93652108	93652109	BET1	9.24672	11.3954	8.59892	9.88735	2.14864	-0.647798	0.64063
chr8:22631931-22631932	chr8	22631931	22631932	PEBP4	9.65625	11.8033	9.17669	9.98026	2.14706	-0.479557	0.324005
chr20:11248089-11248090	chr20	11248089	11248090	LOC339593	9.99317	12.1396	9.76112	11.2327	2.14648	-0.232052	1.23956
chr7:102516445-102516446	chr7	102516445	102516446	FBXL13	10.1226	12.2688	10.2099	10.8868	2.14614	0.0872737	0.764118
chr6:490612-490613	chr6	490612	490613	EXOC2	10.5454	12.6901	11.1819	10.0976	2.14467	0.636546	-0.447805
chr13:42952013-42952014	chr13	42952013	42952014	AKAP11	11.0064	13.1497	12.1938	10.9412	2.1433	1.18741	-0.0651541
chr6:4359058-4359059	chr6	4359058	4359059	ECI2	9.49362	11.6364	9.37226	10.5657	2.14279	-0.121366	1.07209
chr3:122388374-122388375	chr3	122388374	122388375	PARP14	9.43209	11.5748	9.35606	10.1197	2.14276	-0.0760296	0.687586
chr4:178517362-178517363	chr4	178517362	178517363	LOC285501	10.4286	12.5712	10.8856	11.1867	2.14259	0.456972	0.758022
chr7:44775254-44775255	chr7	44775254	44775255	ZMIZ2	9.47041	11.6106	9.2482	10.2109	2.14014	-0.222214	0.740447
chr20:39632195-39632196	chr20	39632195	39632196	TOP1	9.73373	11.8727	10.1002	9.74952	2.13893	0.366508	0.0157888
chr13:77865557-77865558	chr13	77865557	77865558	MYCBP2	9.07173	11.2101	8.4282	9.78426	2.13834	-0.643534	0.712527
chr10:3137998-3137999	chr10	3137998	3137999	PFKP	10.7637	12.9	11.2551	11.374	2.13631	0.491351	0.610249
chr5:9188391-9188392	chr5	9188391	9188392	SEMA5A	10.4621	12.5983	11.0705	10.9733	2.13619	0.608352	0.51119
chr5:156625803-156625804	chr5	156625803	156625804	ITK	10.3331	12.4677	11.3907	10.3229	2.13459	1.05764	-0.0101756
chr11:76082388-76082389	chr11	76082388	76082389	PRKRIR	9.04405	11.1776	8.73676	9.5805	2.13351	-0.307292	0.536452
chr3:119227360-119227361	chr3	119227360	119227361	TIMMDC1	10.6617	12.794	11.96	9.90679	2.13237	1.29836	-0.754885
chr6:14661580-14661581	chr6	14661580	14661581	CD83	9.52951	11.66	9.77999	9.28129	2.13045	0.250484	-0.248223
chr4:179534023-179534024	chr4	179534023	179534024	LOC285501	10.5918	12.7222	11.2894	11.1364	2.13039	0.697679	0.544643
chr2:230918972-230918973	chr2	230918972	230918973	SLC16A14	8.85775	10.988	9.09819	8.85968	2.13028	0.240434	0.00192462
chr6:31536500-31536501	chr6	31536500	31536501	LTA	10.2203	12.3501	9.88921	11.4894	2.12979	-0.331065	1.26911
chr4:4163223-4163224	chr4	4163223	4163224	OTOP1	9.42801	11.5551	8.85775	9.87625	2.12705	-0.570255	0.448239
chr4:99715869-99715870	chr4	99715869	99715870	EIF4E	9.74838	11.8752	9.42801	10.2953	2.12683	-0.320371	0.546927
chr11:122721164-122721165	chr11	122721164	122721165	CRTAM	10.2849	12.4112	11.5588	10.2068	2.12631	1.27385	-0.0780578
chr5:169739952-169739953	chr5	169739952	169739953	LCP2	10.1468	12.273	9.64921	10.5645	2.12624	-0.497558	0.417773
chr3:33064888-33064889	chr3	33064888	33064889	GLB1	10.763	12.8878	12.3064	10.4915	2.1248	1.54336	-0.271505
chr8:110610171-110610172	chr8	110610171	110610172	SYBU	9.59686	11.7213	9.58374	9.6481	2.12446	-0.0131235	0.0512428
chr12:123218207-123218208	chr12	123218207	123218208	HCAR1	9.66821	11.7918	10.0351	8.88857	2.12363	0.366935	-0.779637
chr5:87486448-87486449	chr5	87486448	87486449	TMEM161B	9.58219	11.705	9.07513	9.35661	2.12277	-0.507055	-0.225574
chr9:109801976-109801977	chr9	109801976	109801977	MIR548Q	10.7255	12.8462	10.8546	11.4437	2.12072	0.129171	0.718247
chr5:109424577-109424578	chr5	109424577	109424578	LOC100289673	9.2887	11.4084	10.3496	8.65724	2.1197	1.06088	-0.631463
chr5:159863831-159863832	chr5	159863831	159863832	PTTG1	9.86594	11.9837	9.43473	10.0793	2.11777	-0.431205	0.213322
chr7:9447610-9447611	chr7	9447610	9447611	PER4	10.5708	12.6876	10.8254	11.3355	2.11678	0.254667	0.764677
chr10:84120272-84120273	chr10	84120272	84120273	NRG3	9.12569	11.242	10.0118	8.52767	2.11627	0.886101	-0.59802
chr9:20320108-20320109	chr9	20320108	20320109	MLLT3	10.1305	12.2464	11.7822	9.50523	2.11591	1.65171	-0.625235
chr3:151023320-151023321	chr3	151023320	151023321	MED12L	10.3144	12.4284	11.7412	10.4822	2.11404	1.42675	0.167823
chr6:91176505-91176506	chr6	91176505	91176506	MAP3K7	9.32783	11.4413	8.77176	10.1382	2.11347	-0.556068	0.810341
chr6:152044531-152044532	chr6	152044531	152044532	ESR1	9.39576	11.5077	8.33893	11.1745	2.11197	-1.05683	1.77875
chr7:7375022-7375023	chr7	7375022	7375023	COL28A1	9.02774	11.1394	8.54578	8.66633	2.1117	-0.481965	-0.36141
chr14:71174150-71174151	chr14	71174150	71174151	MAP3K9	10.2812	12.3922	9.50721	12.1107	2.11103	-0.774002	1.82944
chr9:38651694-38651695	chr9	38651694	38651695	FAM201A	9.49362	11.6046	9.3892	8.97602	2.11103	-0.104418	-0.517606
chr10:53592948-53592949	chr10	53592948	53592949	PRKG1	9.92447	12.034	9.68318	10.9007	2.10956	-0.241289	0.976264
chr4:99584582-99584583	chr4	99584582	99584583	TSPAN5	11.9193	14.0285	12.1301	13.8365	2.10922	0.210841	1.91728
chr7:21378606-21378607	chr7	21378606	21378607	SP4	10.8908	13	10.5909	12.622	2.10916	-0.299923	1.7312
chr2:182656220-182656221	chr2	182656220	182656221	SSFA2	11.6487	13.7576	12.1019	13.1322	2.10882	0.453155	1.48342
chr16:17930977-17930978	chr16	17930977	17930978	XYLT1	10.5142	12.6213	10.8821	11.688	2.10709	0.367907	1.17374
chr14:54080725-54080726	chr14	54080725	54080726	BMP4	11.0445	13.1509	12.1477	11.3113	2.10644	1.10328	0.266879
chr2:171219542-171219543	chr2	171219542	171219543	MYO3B	9.76816	11.8746	10.4305	9.24672	2.10641	0.662338	-0.52144
chr4:56416251-56416252	chr4	56416251	56416252	CLOCK	10.8449	12.9509	11.7036	11.8533	2.10595	0.858677	1.00836
chr1:218543615-218543616	chr1	218543615	218543616	TGFB2	9.62412	11.7299	9.04589	9.19806	2.10578	-0.578224	-0.426053
chrX:45569737-45569738	chrX	45569737	45569738	MIR221	10.09	12.1956	9.50159	9.84841	2.10562	-0.588402	-0.241586
chr12:29835673-29835674	chr12	29835673	29835674	TMTC1	10.1562	12.2617	11.2098	11.0389	2.10554	1.0536	0.882691
chr6:16713278-16713279	chr6	16713278	16713279	ATXN1	9.5876	11.6929	10.151	9.59044	2.10526	0.563443	0.00283403
chr5:169232758-169232759	chr5	169232758	169232759	DOCK2	10.8293	12.9346	10.5636	12.9594	2.10524	-0.265732	2.13011
chr6:135898517-135898518	chr6	135898517	135898518	LINC00271	9.80738	11.9125	11.2602	9.36871	2.10508	1.45286	-0.438669
chr6:112145389-112145390	chr6	112145389	112145390	FYN	9.28	11.385	9.14478	9.41203	2.10499	-0.135225	0.132024
chr3:183003763-183003788	chr3	183003763	183003788	MCF2L2	11.5654	13.6702	11.8746	12.7026	2.10482	0.309243	1.13717
chr10:31531996-31531997	chr10	31531996	31531997	ZEB1-AS1	10.2588	12.3627	10.0678	11.2884	2.10387	-0.19102	1.02954
chr5:32542942-32542943	chr5	32542942	32542943	SUB1	9.52317	11.627	10.862	9.23329	2.10384	1.33883	-0.289877
chr1:218646989-218646990	chr1	218646989	218646990	TGFB2	11.5151	13.6174	12.8101	12.4906	2.10225	1.29497	0.975515
chr2:169393768-169393769	chr2	169393768	169393769	CERS6	8.39824	10.5004	8.93522	9.51176	2.10219	0.536982	1.11352
chr14:54902447-54902448	chr14	54902447	54902448	CNIH	9.69095	11.7928	9.98828	9.46348	2.10185	0.297334	-0.227466
chr1:144891914-144891915	chr1	144891914	144891915	PDE4DIP	9.82984	11.9315	9.46403	10.69	2.10171	-0.365803	0.860128
chr4:109029418-109029419	chr4	109029418	109029419	LEF1	10.826	12.9277	12.7833	10.1939	2.10162	1.9573	-0.632143
chr3:180461837-180461838	chr3	180461837	180461838	CCDC39	10.4603	12.56	10.0425	10.4515	2.0997	-0.417753	-0.00880286
chr11:116910770-116910771	chr11	116910770	116910771	SIK3	9.20501	11.3042	9.29404	9.71005	2.09922	0.0890247	0.505035
chr3:72031964-72031965	chr3	72031964	72031965	LOC201617	9.56353	11.6609	9.97734	10.5377	2.09742	0.413806	0.974195
chr13:36992394-36992395	chr13	36992394	36992395	CCNA1	10.3841	12.4799	10.9098	10.6526	2.09583	0.525686	0.268495
chr22:50415038-50415039	chr22	50415038	50415039	IL17REL	10.5922	12.6873	10.9384	11.9259	2.09506	0.346178	1.33363
chr16:85733388-85733389	chr16	85733388	85733389	C16orf74	9.98737	12.0821	9.8171	10.5003	2.09472	-0.170269	0.512915
chr13:27705544-27705545	chr13	27705544	27705545	USP12	10.1514	12.246	10.8135	9.84221	2.09462	0.66211	-0.309182
chr16:27248902-27248903	chr16	27248902	27248903	NSMCE1	10.4454	12.54	11.295	10.3129	2.0946	0.849584	-0.132471
chr15:101746546-101746547	chr15	101746546	101746547	CHSY1	11.0241	13.1181	11.611	12.204	2.09398	0.58686	1.1799
chr5:109422892-109422893	chr5	109422892	109422893	LOC100289673	10.2147	12.3068	10.1871	9.60895	2.09213	-0.0275858	-0.605735
chr6:10656051-10656052	chr6	10656051	10656052	C6orf52	10.8523	12.9444	11.0175	12.0431	2.09208	0.165245	1.19083
chr2:57769386-57769387	chr2	57769386	57769387	VRK2	8.91439	11.0063	7.60101	8.75697	2.09193	-1.31339	-0.157422
chr5:52283878-52283879	chr5	52283878	52283879	ITGA2	9.81823	11.9099	9.72647	10.2295	2.09167	-0.0917557	0.411256
chr15:70048131-70048132	chr15	70048131	70048132	C15orf50	10.6773	12.7656	10.4416	12.3942	2.08827	-0.235703	1.71687
chr13:44833362-44833363	chr13	44833362	44833363	SERP2	10.0608	12.1487	10.1481	11.4002	2.08785	0.0873144	1.33939
chr8:79517961-79517962	chr8	79517961	79517962	PKIA	9.02774	11.1155	8.83752	9.52129	2.08773	-0.190221	0.493545
chr18:70516027-70516028	chr18	70516027	70516028	NETO1	9.72645	11.8129	10.8357	9.31992	2.08645	1.10921	-0.406526
chr12:822845-822846	chr12	822845	822846	WNK1	9.11648	11.202	10.156	8.05079	2.08549	1.03948	-1.06569
chr13:43049276-43049277	chr13	43049276	43049277	TNFSF11	9.49362	11.5779	9.81823	9.83106	2.08431	0.324602	0.337441
chr8:129005447-129005448	chr8	129005447	129005448	PVT1	10.8054	12.8884	11.4599	11.4461	2.08309	0.654555	0.640779
chr9:110006210-110006211	chr9	110006210	110006211	RAD23B	10.8614	12.9437	11.8878	11.8176	2.08225	1.02638	0.956213
chr5:74862803-74862804	chr5	74862803	74862804	POLK	10.3968	12.4769	11.5917	10.353	2.08018	1.19491	-0.0437395
chr10:3113785-3113786	chr10	3113785	3113786	PFKP	9.94987	12.0269	9.70234	9.67687	2.07706	-0.247529	-0.273005
chr3:39388861-39388862	chr3	39388861	39388862	CCR8	10.8191	12.8953	10.3094	11.8508	2.07617	-0.50973	1.03171
chr2:230687159-230687160	chr2	230687159	230687160	TRIP12	10.3517	12.427	10.3505	11.3148	2.07528	-0.00120029	0.963111
chr12:101960253-101960254	chr12	101960253	101960254	MYBPC1	10.0168	12.091	11.4983	9.62298	2.07414	1.4815	-0.393843
chr6:90943949-90943950	chr6	90943949	90943950	BACH2	11.4186	13.4926	12.7754	12.0446	2.07404	1.3568	0.626064
chr16:15684928-15684929	chr16	15684928	15684929	C16orf45	10.6345	12.7083	10.6326	12.4913	2.07384	-0.0019337	1.85679
chr11:58967627-58967628	chr11	58967627	58967628	DTX4	9.61538	11.6888	8.35639	9.83262	2.07337	-1.25899	0.217236
chrX:53215732-53215733	chrX	53215732	53215733	KDM5C	8.97602	11.049	7.676	8.51024	2.07301	-1.30001	-0.465772
chr10:115086063-115086064	chr10	115086063	115086064	TCF7L2	9.73917	11.8115	10.1175	10.0098	2.07232	0.378359	0.270586
chr2:214934183-214934184	chr2	214934183	214934184	SPAG16	10.2032	12.2753	10.4649	10.6446	2.07213	0.261778	0.441486
chr1:214614667-214614668	chr1	214614667	214614668	PTPN14	10.4696	12.5416	11.8938	10.2413	2.07203	1.42423	-0.228295
chr10:129789678-129789679	chr10	129789678	129789679	PTPRE	10.0429	12.1142	10.6403	10.8102	2.07134	0.597378	0.767296
chr3:128186213-128186214	chr3	128186213	128186214	DNAJB8-AS1	10.1855	12.2567	10.0182	12.04	2.07121	-0.167231	1.8545
chr12:92987823-92987824	chr12	92987823	92987824	C12orf74	11.0364	13.1072	10.8488	12.5175	2.07084	-0.187546	1.48115
chr1:149759593-149759594	chr1	149759593	149759594	HIST2H2BF	9.68388	11.7529	10.5601	10.3167	2.06904	0.876195	0.632824
chr13:30307677-30307678	chr13	30307677	30307678	UBL3	9.85221	11.9193	10.22	10.1038	2.06707	0.367753	0.251636
chrX:154027686-154027687	chrX	154027686	154027687	MPP1	10.3269	12.3938	10.6798	9.87834	2.06689	0.352857	-0.448558
chr10:11620990-11620991	chr10	11620990	11620991	USP6NL	8.89664	10.9631	8.24168	9.92125	2.06648	-0.654961	1.02461
chr8:70091325-70091326	chr8	70091325	70091326	LOC100505718	9.29995	11.3656	8.90017	9.60595	2.06563	-0.399771	0.306007
chr17:53975754-53975755	chr17	53975754	53975755	PCTP	9.50523	11.5666	9.13184	9.6549	2.06139	-0.373392	0.149668
chr2:153429914-153429915	chr2	153429914	153429915	FMNL2	9.96545	12.0255	9.88921	11.1542	2.06002	-0.0762352	1.18874
chr2:112945862-112945863	chr2	112945862	112945863	FBLN7	10.8319	12.891	12.2069	11.9429	2.05909	1.375	1.11106
chr3:111816442-111816443	chr3	111816442	111816443	C3orf52	9.46517	11.5234	8.93522	9.23936	2.05822	-0.529946	-0.225804
chr4:124410299-124410300	chr4	124410299	124410300	SPRY1	9.86178	11.9196	8.88176	9.42622	2.05786	-0.980024	-0.435561
chr2:161274453-161274454	chr2	161274453	161274454	RBMS1	10.9103	12.9681	11.7898	12.0461	2.05784	0.879494	1.13584
chr18:3625011-3625012	chr18	3625011	3625012	DLGAP1	11.6275	13.6852	12.0921	13.3219	2.05772	0.464633	1.69442
chr11:74814727-74814728	chr11	74814727	74814728	OR2AT4	10.3093	12.3669	9.88011	11.8501	2.05763	-0.429146	1.5408
chr2:28807049-28807050	chr2	28807049	28807050	PLB1	10.6672	12.7245	10.8424	11.0051	2.0573	0.175161	0.337899
chr2:75750914-75750915	chr2	75750914	75750915	FAM176A	11.0487	13.1022	11.4908	12.5786	2.05344	0.442052	1.52992
chr2:137068831-137068832	chr2	137068831	137068832	CXCR4	10.3113	12.3647	11.0111	10.5541	2.05343	0.699884	0.24283
chr13:52923344-52923345	chr13	52923344	52923345	THSD1	9.55651	11.6077	8.99094	10.0098	2.05118	-0.565573	0.45324
chr8:74258870-74258879	chr8	74258870	74258879	RDH10	11.4311	13.4821	12.825	12.8553	2.05093	1.39384	1.42414
chr2:182980160-182980161	chr2	182980160	182980161	PPP1R1C	9.52317	11.5708	9.2343	8.60719	2.04761	-0.28887	-0.915979
chrX:12966523-12966524	chrX	12966523	12966524	TLR8-AS1	9.81219	11.8596	10.8395	9.00655	2.04745	1.02727	-0.805642
chr14:78720539-78720540	chr14	78720539	78720540	NRXN3	9.93397	11.98	9.83922	11.1042	2.04607	-0.0947529	1.17026
chr11:120302993-120302994	chr11	120302993	120302994	ARHGEF12	9.87716	11.9228	11.1903	10.0976	2.04567	1.31309	0.220416
chr13:45333118-45333119	chr13	45333118	45333119	LOC144817	9.75962	11.8046	9.43877	10.0532	2.04498	-0.320848	0.293568
chr21:15266199-15266200	chr21	15266199	15266200	C21orf15	11.0247	13.0672	12.8711	12.0996	2.04256	1.84641	1.07496
chr10:81058645-81058646	chr10	81058645	81058646	ZMIZ1	9.87014	11.9127	9.46713	9.9039	2.04252	-0.403011	0.0337608
chr10:9867596-9867597	chr10	9867596	9867597	SFTA1P	9.39576	11.4368	8.94863	10.4536	2.04103	-0.447127	1.05781
chr12:19615124-19615125	chr12	19615124	19615125	AEBP2	9.60828	11.649	9.92526	9.80967	2.04075	0.316977	0.201388
chr7:79780865-79780866	chr7	79780865	79780866	GNAI1	10.2279	12.2669	10.8054	9.80072	2.03902	0.577541	-0.427159
chr12:825900-825901	chr12	825900	825901	WNK1	9.44347	11.4818	10.8798	7.87461	2.03833	1.43633	-1.56886
chr21:16795232-16795233	chr21	16795232	16795233	USP25	9.64157	11.6797	9.30424	10.3013	2.03814	-0.337336	0.659686
chr1:223914582-223914583	chr1	223914582	223914583	CAPN2	10.6166	12.6543	10.316	11.874	2.03771	-0.300587	1.25738
chr4:40229106-40229107	chr4	40229106	40229107	RHOH	9.61538	11.6524	9.55694	8.43665	2.037	-0.0584418	-1.17873
chr6:90949439-90949440	chr6	90949439	90949440	BACH2	8.7383	10.7745	8.05079	9.27942	2.03616	-0.687505	0.541122
chr7:107852212-107852213	chr7	107852212	107852213	NRCAM	10.8322	12.8675	11.1756	12.3986	2.03528	0.343365	1.56632
chr15:61013229-61013230	chr15	61013229	61013230	RORA	10.5337	12.5683	10.4082	11.3706	2.03458	-0.125481	0.836918
chr6:111266010-111266011	chr6	111266010	111266011	GTF3C6	10.401	12.4353	10.48	10.6032	2.03437	0.0790623	0.202177
chr3:47000768-47000769	chr3	47000768	47000769	CCDC12	10.9943	13.0279	12.2158	11.3914	2.03358	1.22141	0.397083
chr1:48341970-48341971	chr1	48341970	48341971	LOC388630	10.4474	12.4805	9.98737	10.402	2.03314	-0.460013	-0.0453391
chr14:52218519-52218520	chr14	52218519	52218520	FRMD6	8.84704	10.88	8.34805	8.90775	2.03296	-0.49899	0.0607027
chr9:89049556-89049557	chr9	89049556	89049557	ZCCHC6	9.60828	11.6411	9.96145	9.35898	2.03285	0.353171	-0.249305
chr2:158638675-158638676	chr2	158638675	158638676	ACVR1	10.3144	12.3466	11.0645	10.6951	2.03217	0.750117	0.38075
chr5:60602835-60602836	chr5	60602835	60602836	ZSWIM6	11.1812	13.2131	12.2076	12.1549	2.03183	1.0264	0.973692
chr18:36778486-36778487	chr18	36778486	36778487	LOC647946	9.87166	11.9031	10.2452	9.56694	2.03149	0.37354	-0.304716
chr8:74498203-74498204	chr8	74498203	74498204	STAU2	9.32783	11.3592	9.08151	9.58252	2.03138	-0.246319	0.254694
chr15:60211693-60211694	chr15	60211693	60211694	FOXB1	9.88889	11.918	9.33547	9.91857	2.02916	-0.553419	0.0296828
chr18:32559209-32559210	chr18	32559209	32559210	MAPRE2	12.0739	14.1019	13.6003	12.9737	2.02795	1.52636	0.899735
chr15:44205710-44205711	chr15	44205710	44205711	FRMD5	9.6197	11.6452	10.2464	9.192	2.02548	0.626698	-0.427705
chr8:41650110-41650111	chr8	41650110	41650111	ANK1	9.82442	11.8494	9.73176	10.2985	2.02497	-0.0926679	0.474101
chr5:131596659-131596660	chr5	131596659	131596660	PDLIM4	10.7613	12.7855	10.5586	12.7644	2.02419	-0.20271	2.00317
chr8:143718505-143718506	chr8	143718505	143718506	JRK	10.3815	12.4056	10.099	10.2403	2.0241	-0.282461	-0.14116
chr1:211496819-211496997	chr1	211496819	211496997	TRAF5	11.2502	13.2732	12.1905	10.8653	2.02298	0.94032	-0.384932
chr11:35061902-35061903	chr11	35061902	35061903	PDHX	9.34464	11.3674	10.5855	9.17245	2.02277	1.2409	-0.172187
chrX:20477781-20477782	chrX	20477781	20477782	RPS6KA3	10.443	12.4654	12.1961	9.09406	2.02233	1.75306	-1.34897
chr2:9692846-9692847	chr2	9692846	9692847	ADAM17	10.1636	12.1859	10.5112	11.7125	2.02229	0.347597	1.54891
chr14:27184859-27184860	chr14	27184859	27184860	NOVA1	9.31949	11.3408	9.90644	8.5506	2.0213	0.586951	-0.76889
chr8:81938830-81938831	chr8	81938830	81938831	PAG1	9.37321	11.3944	9.02705	9.29181	2.02121	-0.346154	-0.0814008
chr14:21732433-21732434	chr14	21732433	21732434	HNRNPC	9.7937	11.8136	10.4407	10.2452	2.01993	0.647003	0.451493
chr7:46017990-46017991	chr7	46017990	46017991	IGFBP3	10.7671	12.7867	11.4921	12.2559	2.01965	0.725043	1.4888
chr5:9829938-9829939	chr5	9829938	9829939	LOC285692	9.71246	11.7314	9.16957	10.2583	2.01898	-0.542882	0.54589
chr1:172903150-172903151	chr1	172903150	172903151	TNFSF18	10.2203	12.2391	10.4209	11.2139	2.01879	0.2006	0.993576
chr12:13496115-13496116	chr12	13496115	13496116	C12orf36	9.10645	11.124	9.52951	9.32895	2.01757	0.423064	0.222508
chr13:111607660-111607661	chr13	111607660	111607661	ANKRD10	9.59686	11.6118	9.73765	9.66795	2.01494	0.140795	0.0710867
chr7:37226583-37226584	chr7	37226583	37226584	ELMO1	9.75443	11.7687	9.32783	11.5801	2.01424	-0.426594	1.82564
chr2:71250856-71250857	chr2	71250856	71250857	OR7E91P	9.25196	11.2661	9.03181	10.0312	2.01414	-0.220149	0.779221
chr21:46648215-46648216	chr21	46648215	46648216	ADARB1	9.85777	11.8714	10.15	10.0326	2.01362	0.292188	0.174869
chr4:121253164-121253165	chr4	121253164	121253165	MAD2L1	9.47705	11.4881	9.53464	9.79715	2.01101	0.0575867	0.320105
chr12:6552873-6552874	chr12	6552873	6552874	LOC678655	10.815	12.8253	11.7874	10.1156	2.01034	0.972425	-0.699353
chr2:54268538-54268539	chr2	54268538	54268539	PSME4	9.01323	11.0234	8.57111	9.02362	2.01014	-0.442118	0.0103914
chr2:197648479-197648480	chr2	197648479	197648480	GTF3C3	9.81823	11.8277	9.72342	10.1178	2.00949	-0.0948055	0.299569
chr12:58292968-58292969	chr12	58292968	58292969	LOC100506844	10.9202	12.9294	11.0622	11.1649	2.0092	0.141954	0.244724
chr19:30055814-30055815	chr19	30055814	30055815	VSTM2B	10.1906	12.1989	9.59686	10.6695	2.00835	-0.593704	0.478979
chr18:54777659-54777660	chr18	54777659	54777660	BOD1P	9.74838	11.7566	9.19099	10.0569	2.00817	-0.557382	0.308522
chr1:39657965-39657978	chr1	39657965	39657978	MACF1	11.3449	13.3524	13.1662	12.2842	2.00754	1.82134	0.93933
chr13:31620069-31620070	chr13	31620069	31620070	C13orf26	10.9005	12.9078	11.8638	11.8884	2.00723	0.963232	0.987825
chr15:38117141-38117142	chr15	38117141	38117142	TMCO5A	10.8984	12.9038	10.9468	11.7725	2.00535	0.0484151	0.874104
chr3:10590858-10590859	chr3	10590858	10590859	ATP2B2	10.277	12.2823	10.9454	10.3816	2.00528	0.6684	0.104637
chr10:33553284-33553285	chr10	33553284	33553285	NRP1	9.99053	11.9944	9.8107	9.9404	2.00387	-0.179828	-0.050128
chr11:82384890-82384891	chr11	82384890	82384891	FAM181B	9.14284	11.1433	8.44799	9.45906	2.00043	-0.694845	0.316226
chr9:112118600-112118601	chr9	112118600	112118601	PTPN3	9.40206	11.402	9.71469	9.42425	1.99995	0.312626	0.0221887
chr12:26427833-26427834	chr12	26427833	26427834	SSPN	10.5636	12.5627	10.4679	10.8469	1.99911	-0.0957023	0.283261
chr3:154755827-154755828	chr3	154755827	154755828	MME	11.1557	13.1544	11.5455	12.3907	1.99863	0.3898	1.23499
chr10:24755390-24755391	chr10	24755390	24755391	KIAA1217	10.2706	12.2682	10.2218	10.6267	1.99761	-0.0488051	0.35612
chr14:56598414-56598415	chr14	56598414	56598415	PELI2	10.1939	12.1909	10.3959	9.89996	1.99697	0.202028	-0.293923
chr3:188668859-188668860	chr3	188668859	188668860	LPP	9.04405	11.0402	8.30437	9.41203	1.99613	-0.739684	0.367974
chr3:13616624-13616625	chr3	13616624	13616625	FBLN2	10.6098	12.6053	10.8632	9.67939	1.99551	0.253423	-0.930412
chr2:238058233-238058234	chr2	238058233	238058234	COPS8	9.99317	11.9884	9.99284	9.80283	1.99523	-0.000325059	-0.190337
chr9:126446970-126446971	chr9	126446970	126446971	DENND1A	10.5041	12.4988	11.1801	9.98458	1.99468	0.676001	-0.519547
chr2:131582182-131582183	chr2	131582182	131582183	FAM123C	11.5436	13.538	12.3561	13.5318	1.99437	0.812422	1.98813
chr16:8769174-8769175	chr16	8769174	8769175	ABAT	9.77469	11.7682	9.60385	10.4361	1.99347	-0.170835	0.661394
chr6:53480696-53480697	chr6	53480696	53480697	KLHL31	9.35989	11.3532	9.45257	9.58831	1.99333	0.0926751	0.228422
chr13:32688551-32688552	chr13	32688551	32688552	FRY	9.57405	11.566	11.6457	8.86764	1.99199	2.07165	-0.706409
chr2:102327261-102327262	chr2	102327261	102327262	MAP4K4	10.6413	12.633	10.9217	12.045	1.99174	0.280488	1.4037
chr1:149374683-149374684	chr1	149374683	149374684	FCGR1C	9.18308	11.1745	10.2305	9.93929	1.99143	1.04739	0.75621
chr12:125259450-125259451	chr12	125259450	125259451	SCARB1	10.897	12.8874	10.7239	11.8477	1.9904	-0.17313	0.950653
chr9:117453498-117453499	chr9	117453498	117453499	LOC100505478	11.0981	13.0874	11.7003	12.1495	1.9894	0.602238	1.05146
chr7:94250223-94250224	chr7	94250223	94250224	SGCE	11.3114	13.3004	11.5461	12.736	1.98907	0.234699	1.42461
chr12:105065628-105065629	chr12	105065628	105065629	CHST11	10.3702	12.3585	10.479	11.9894	1.98829	0.108722	1.61919
chr16:57411318-57411319	chr16	57411318	57411319	CX3CL1	9.59686	11.5849	9.2717	9.47852	1.98805	-0.325164	-0.118339
chr3:99378062-99378063	chr3	99378062	99378063	MIR548G	9.32783	11.3154	9.27431	9.53654	1.98761	-0.0535256	0.208713
chr1:215838764-215838765	chr1	215838764	215838765	USH2A	9.77651	11.7635	9.48733	10.5264	1.98695	-0.289179	0.749846
chr13:45629880-45629881	chr13	45629880	45629881	KIAA1704	10.1778	12.1643	10.5209	11.4212	1.98652	0.343125	1.2434
chr20:62139685-62139686	chr20	62139685	62139686	EEF1A2	9.93397	11.9201	9.95142	10.3541	1.9861	0.0174478	0.420102
chr3:167742536-167742537	chr3	167742536	167742537	GOLIM4	10.6288	12.6131	11.4291	11.3177	1.98423	0.800239	0.688846
chr7:129170842-129170843	chr7	129170842	129170843	LOC100287482	8.97602	10.9592	9.10193	9.05282	1.98317	0.125919	0.076805
chr1:156192947-156192948	chr1	156192947	156192948	PMF1	9.04405	11.0264	10.1833	8.59205	1.98236	1.13928	-0.451999
chr5:106625230-106625231	chr5	106625230	106625231	EFNA5	9.68738	11.6697	9.3462	10.1875	1.98235	-0.341184	0.500136
chr18:20411625-20411626	chr18	20411625	20411626	RBBP8	9.89946	11.8809	10.8904	9.57081	1.98144	0.990968	-0.328649
chr7:121170676-121170677	chr7	121170676	121170677	FAM3C	10.8534	12.8346	11.5588	11.5475	1.98126	0.705372	0.694142
chr6:92192330-92192331	chr6	92192330	92192331	MIR4643	9.97959	11.9608	9.19099	10.817	1.98125	-0.788599	0.837454
chr10:89877208-89877209	chr10	89877208	89877209	PTEN	10.3022	12.2832	10.4392	11.0416	1.98092	0.136935	0.739316
chr9:92037211-92037212	chr9	92037211	92037212	SEMA4D	10.2914	12.2723	10.8268	9.68388	1.98085	0.535421	-0.607534
chr2:238136461-238136462	chr2	238136461	238136462	COL6A3	9.96198	11.9412	10.5746	10.1891	1.97925	0.612592	0.227071
chr11:40350924-40350925	chr11	40350924	40350925	LRRC4C	10.2301	12.2087	10.3154	10.2687	1.97859	0.085314	0.0386126
chr5:158590558-158590559	chr5	158590558	158590559	RNF145	9.60385	11.5818	9.65166	9.21135	1.97792	0.0478128	-0.3925
chr5:169733573-169733574	chr5	169733573	169733574	LCP2	10.6067	12.5836	10.7837	12.0072	1.97686	0.17703	1.40045
chr13:35441991-35441992	chr13	35441991	35441992	NBEA	9.42452	11.4011	9.47852	8.96969	1.97661	0.0539993	-0.454826
chr8:12566309-12566310	chr8	12566309	12566310	LONRF1	10.8351	12.8108	10.653	11.5218	1.97574	-0.18209	0.686712
chr11:32338607-32338608	chr11	32338607	32338608	WT1	10.2431	12.2174	11.3966	9.1366	1.97438	1.15354	-1.10647
chr4:25940598-25940599	chr4	25940598	25940599	C4orf52	9.67849	11.6527	9.51588	9.06199	1.9742	-0.162608	-0.616504
chr5:86596782-86596783	chr5	86596782	86596783	RASA1	8.95069	10.9247	9.69919	9.20876	1.97403	0.748498	0.258065
chr13:45941695-45941696	chr13	45941695	45941696	LOC100190939	10.7367	12.7107	10.5648	12.467	1.97396	-0.171908	1.73029
chr9:89020953-89020954	chr9	89020953	89020954	ZCCHC6	9.49362	11.4675	9.25818	9.23936	1.97391	-0.235447	-0.254258
chr6:84152641-84152642	chr6	84152641	84152642	ME1	10.8576	12.8313	12.2041	11.1164	1.97375	1.34652	0.258898
chr15:81248391-81248392	chr15	81248391	81248392	KIAA1199	10.7302	12.7016	10.9313	12.0116	1.97136	0.201103	1.28137
chr2:161373665-161373666	chr2	161373665	161373666	RBMS1	10.4257	12.3967	10.3325	12.0561	1.97101	-0.0932145	1.63039
chr15:47937007-47937008	chr15	47937007	47937008	SEMA6D	11.0806	13.0511	12.0584	11.5374	1.97053	0.977808	0.456844
chr14:80427527-80427528	chr14	80427527	80427528	NRXN3	9.47705	11.4472	10.6617	8.3505	1.97012	1.18465	-1.12655
chr11:63334998-63334999	chr11	63334998	63334999	HRASLS2	10.0963	12.0659	9.87454	11.5886	1.9696	-0.221806	1.4923
chr2:234883438-234883439	chr2	234883438	234883439	TRPM8	9.80072	11.7672	9.74952	10.2479	1.96644	-0.0512041	0.447224
chr11:10339738-10339739	chr11	10339738	10339739	ADM	9.42014	11.3862	8.72	9.17245	1.96606	-0.70014	-0.247686
chr16:9221625-9221626	chr16	9221625	9221626	C16orf72	10.7099	12.6753	10.6191	11.7509	1.96539	-0.0908365	1.04098
chr2:232507588-232507589	chr2	232507588	232507589	C2orf57	10.9216	12.8868	11.6504	10.4761	1.96522	0.728792	-0.445468
chr14:65803008-65803009	chr14	65803008	65803009	MIR4708	10.6138	12.5782	11.9168	11.1642	1.96438	1.303	0.550368
chr10:101766220-101766221	chr10	101766220	101766221	DNMBP	9.60828	11.5724	9.4766	9.96326	1.96416	-0.131682	0.354977
chr7:72661218-72661219	chr7	72661218	72661219	GTF2IRD2P1	10.1335	12.0971	10.2586	11.0988	1.9636	0.125067	0.96527
chr3:39194307-39194308	chr3	39194307	39194308	CSRNP1	11.2111	13.1746	11.6861	12.5448	1.96348	0.474993	1.33366
chr6:15736134-15736135	chr6	15736134	15736135	DTNBP1	10.1289	12.0918	11.1196	11.2897	1.96293	0.99075	1.16085
chr13:101360338-101360339	chr13	101360338	101360339	TMTC4	9.65166	11.6144	9.51687	9.87504	1.96277	-0.134799	0.223374
chr13:45393606-45393607	chr13	45393606	45393607	LOC144817	9.15224	11.1146	10.4008	8.70509	1.96237	1.24854	-0.447147
chr2:11894477-11894478	chr2	11894477	11894478	LPIN1	11.1399	13.1004	11.5198	12.3512	1.96048	0.379879	1.21125
chr5:131356035-131356036	chr5	131356035	131356036	ACSL6	10.557	12.5171	10.1702	10.15	1.96011	-0.38681	-0.407018
chr4:141478079-141478080	chr4	141478079	141478080	UCP1	10.8743	12.8343	10.7113	12.1726	1.96002	-0.162974	1.29836
chr15:87168072-87168073	chr15	87168072	87168073	AGBL1	10.1226	12.0825	9.53956	10.2095	1.95984	-0.583086	0.086834
chr15:60645896-60645897	chr15	60645896	60645897	ANXA2	10.1335	12.093	10.1227	11.0051	1.95953	-0.0107738	0.871571
chr11:6716810-6716811	chr11	6716810	6716811	MRPL17	9.6348	11.5938	10.3789	8.94132	1.95903	0.744107	-0.693482
chr7:139616451-139616504	chr7	139616451	139616504	TBXAS1	11.6076	13.5656	12.4501	12.961	1.95794	0.842496	1.35334
chr2:1128401-1128402	chr2	1128401	1128402	SNTG2	10.5748	12.532	10.5126	12.4196	1.95715	-0.0622054	1.84481
chr1:220660943-220660944	chr1	220660943	220660944	MARK1	10.5599	12.515	11.0409	10.8528	1.9551	0.481062	0.292963
chr10:12762482-12762483	chr10	12762482	12762483	CAMK1D	9.97198	11.9258	9.87716	10.1079	1.95384	-0.0948119	0.135936
chr7:44677920-44677921	chr7	44677920	44677921	OGDH	10.0692	12.0227	10.4885	10.4855	1.95353	0.419351	0.4163
chr8:91640215-91640216	chr8	91640215	91640216	TMEM64	10.5472	12.4996	10.4507	11.2901	1.95234	-0.0965394	0.742897
chr1:55593813-55593814	chr1	55593813	55593814	USP24	10.1104	12.0624	10.5713	10.0683	1.95202	0.460844	-0.042115
chr12:904618-904619	chr12	904618	904619	WNK1	11.2587	13.2105	12.3166	11.2452	1.95187	1.05793	-0.0134227
chr2:137117150-137117151	chr2	137117150	137117151	CXCR4	10.5084	12.4598	12.8161	8.67943	1.95143	2.30773	-1.82894
chr2:6975744-6975745	chr2	6975744	6975745	CMPK2	9.61538	11.5666	10.277	9.01951	1.95124	0.661626	-0.59587
chr11:69167720-69167721	chr11	69167720	69167721	MYEOV	10.0239	11.9744	9.92259	10.1826	1.95056	-0.101267	0.15879
chr18:77283974-77283975	chr18	77283974	77283975	NFATC1	10.9333	12.8833	12.3188	11.3141	1.94994	1.38547	0.380799
chr10:122521660-122521661	chr10	122521660	122521661	LOC283089	9.72254	11.6722	11.6161	8.85452	1.94962	1.8936	-0.868018
chr1:198619252-198619253	chr1	198619252	198619253	PTPRC	10.8302	12.7783	11.3062	11.4215	1.94815	0.476008	0.591286
chr2:74159396-74159397	chr2	74159396	74159397	DGUOK	9.48863	11.4347	9.34464	9.75797	1.94612	-0.143988	0.269345
chr2:174301010-174301011	chr2	174301010	174301011	CDCA7	9.03674	10.9816	8.18952	9.89312	1.94485	-0.847221	0.856376
chr2:179379566-179379567	chr2	179379566	179379567	MIR548N	10.6844	12.6292	10.5978	11.5955	1.94482	-0.0865575	0.911142
chr6:6516108-6516109	chr6	6516108	6516109	LY86-AS1	10.7791	12.7238	11.8338	11.7781	1.94472	1.05468	0.999016
chr12:52835136-52835137	chr12	52835136	52835137	KRT6B	9.95643	11.9009	10.3375	10.1701	1.9445	0.381109	0.213619
chr7:27717717-27717718	chr7	27717717	27717718	HIBADH	8.77683	10.7211	9.36008	9.03674	1.94428	0.583253	0.259916
chr7:6882750-6882751	chr7	6882750	6882751	C7orf28B	10.2301	12.1731	9.19892	10.2437	1.943	-1.03114	0.0136537
chr1:999719-999720	chr1	999719	999720	RNF223	10.4121	12.3548	10.2853	11.5797	1.94272	-0.126781	1.16764
chr9:19992793-19992794	chr9	19992793	19992794	SLC24A2	10.9943	12.9357	12.0511	10.7488	1.94139	1.05678	-0.245553
chr6:76321881-76321882	chr6	76321881	76321882	SENP6	8.96152	10.9026	9.64396	8.37556	1.9411	0.682435	-0.585967
chr16:87929438-87929439	chr16	87929438	87929439	CA5A	11.0889	13.0297	12.1958	11.867	1.94078	1.10687	0.778102
chr12:71576999-71577000	chr12	71576999	71577000	TSPAN8	8.96969	10.9102	9.16791	8.29109	1.94046	0.198217	-0.678606
chr4:56184985-56184986	chr4	56184985	56184986	SRD5A3	10.4827	12.4219	10.0618	9.6961	1.93926	-0.420874	-0.786569
chr6:112294567-112294568	chr6	112294567	112294568	WISP3	11.3012	13.24	12.7023	11.6641	1.93887	1.40114	0.362925
chr17:35278948-35278949	chr17	35278948	35278949	LHX1	9.4537	11.3921	9.41265	8.86462	1.93836	-0.0410491	-0.589072
chr10:116685782-116685783	chr10	116685782	116685783	TRUB1	10.2822	12.2199	11.9471	9.68143	1.93769	1.66492	-0.600789
chr6:155545380-155545381	chr6	155545380	155545381	TIAM2	9.50523	11.4423	9.49411	9.48394	1.93708	-0.0111218	-0.0212989
chr8:86208749-86208750	chr8	86208749	86208750	CA13	10.1196	12.056	9.95454	10.4401	1.93645	-0.165034	0.320543
chr7:92271655-92271656	chr7	92271655	92271656	CDK6	10.763	12.6992	10.523	11.3052	1.93617	-0.240037	0.542214
chr10:22668197-22668198	chr10	22668197	22668198	SPAG6	10.4329	12.3681	10.6595	11.0272	1.93514	0.226559	0.594304
chr5:132581397-132581398	chr5	132581397	132581398	FSTL4	10.5057	12.4406	10.6354	10.6461	1.93486	0.129684	0.140328
chr10:64441215-64441373	chr10	64441215	64441373	ZNF365	11.502	13.4365	11.9236	11.7927	1.93448	0.421616	0.290689
chr7:114529938-114529939	chr7	114529938	114529939	MDFIC	9.89509	11.8288	10.4874	10.4692	1.93373	0.592277	0.574121
chr13:39833675-39833676	chr13	39833675	39833676	LHFP	8.82332	10.7564	8.86723	9.62736	1.93311	0.0439044	0.804037
chr12:90150696-90150697	chr12	90150696	90150697	LOC338758	10.6546	12.5872	12.0649	11.3031	1.93261	1.41033	0.64846
chr13:49672477-49672478	chr13	49672477	49672478	FNDC3A	9.28	11.2115	8.85322	10.4199	1.93152	-0.42678	1.13987
chr1:201160975-201160976	chr1	201160975	201160976	IGFN1	9.5091	11.4386	9.24082	9.43996	1.92948	-0.268283	-0.069147
chr8:107095001-107095002	chr8	107095001	107095002	OXR1	9.81823	11.7474	9.86714	9.99349	1.92914	0.0489153	0.175268
chr21:36469484-36469485	chr21	36469484	36469485	RUNX1	9.51331	11.441	10.1067	9.37118	1.92765	0.59337	-0.142128
chr7:47343809-47343810	chr7	47343809	47343810	TNS3	10.5969	12.5243	12.4111	10.1611	1.92744	1.81424	-0.435829
chr10:2940177-2940178	chr10	2940177	2940178	PFKP	10.6506	12.5776	11.2935	11.0691	1.92707	0.642958	0.418518
chr3:112830313-112830314	chr3	112830313	112830314	C3orf17	10.8993	12.8245	11.1113	12.0107	1.9252	0.212046	1.11142
chr6:119047336-119047337	chr6	119047336	119047337	C6orf204	11.5895	13.5141	12.3563	13.1224	1.92463	0.766855	1.53296
chr8:128270209-128270210	chr8	128270209	128270210	POU5F1B	10.763	12.6876	10.8715	11.5351	1.92455	0.108494	0.772068
chr4:36404149-36404150	chr4	36404149	36404150	DTHD1	9.44347	11.3672	8.27654	9.96001	1.92369	-1.16693	0.516541
chr8:42623829-42623830	chr8	42623829	42623830	CHRNA6	10.9678	12.8905	11.1279	12.2917	1.92264	0.160042	1.3239
chr4:48175654-48175655	chr4	48175654	48175655	TEC	10.2942	12.2162	10.165	10.659	1.92197	-0.129195	0.364769
chr8:30577848-30577849	chr8	30577848	30577849	GSR	10.9276	12.847	11.8075	11.6189	1.91949	0.879973	0.691366
chr6:100920826-100920827	chr6	100920826	100920827	SIM1	10.89	12.8092	11.3439	11.3103	1.91922	0.453915	0.420318
chr5:170024334-170024335	chr5	170024334	170024335	KCNIP1	11.2045	13.1231	11.4931	12.5683	1.91866	0.288574	1.36382
chr10:115404506-115404507	chr10	115404506	115404507	NRAP	10.5987	12.5172	12.1771	9.7741	1.91854	1.57837	-0.824594
chr12:66050887-66050888	chr12	66050887	66050888	RPSAP52	11.2678	13.1859	12.4843	12.6428	1.91817	1.21655	1.37506
chr15:61053521-61053522	chr15	61053521	61053522	RORA	10.1998	12.1172	10.125	11.5326	1.91743	-0.0748329	1.33281
chr5:133474201-133474202	chr5	133474201	133474202	TCF7	9.78974	11.7069	10.3536	9.62461	1.91719	0.563852	-0.165136
chr17:47773752-47773753	chr17	47773752	47773753	SLC35B1	10.3847	12.3018	9.9215	12.1008	1.9171	-0.463171	1.71608
chr1:93428151-93428152	chr1	93428151	93428152	FAM69A	10.806	12.723	10.7773	11.8016	1.91706	-0.028659	0.995653
chr13:110492873-110492874	chr13	110492873	110492874	IRS2	10.1104	12.0272	10.0748	10.5133	1.91676	-0.0355751	0.402907
chr1:59039603-59039604	chr1	59039603	59039604	TACSTD2	10.5491	12.4655	10.2118	11.8105	1.9164	-0.33732	1.2614
chr1:42217155-42217156	chr1	42217155	42217156	HIVEP3	10.9138	12.8293	10.985	12.7464	1.91548	0.0711978	1.83257
chr20:5825125-5825126	chr20	5825125	5825126	C20orf196	11.2962	13.2114	11.4908	12.9102	1.9152	0.194577	1.614
chr21:15906438-15906439	chr21	15906438	15906439	SAMSN1	9.68388	11.5978	10.1851	9.95373	1.91394	0.50119	0.269852
chr14:94426669-94426670	chr14	94426669	94426670	ASB2	9.921	11.8343	9.2717	11.2685	1.91333	-0.649303	1.34749
chr15:41782704-41782705	chr15	41782704	41782705	ITPKA	10.9355	12.8487	11.9068	12.1092	1.91313	0.971283	1.17363
chr2:37617736-37617737	chr2	37617736	37617737	QPCT	10.6706	12.581	10.3614	12.495	1.91045	-0.309184	1.8244
chr3:140186068-140186101	chr3	140186068	140186101	CLSTN2	11.569	13.4784	13.0023	12.2639	1.9094	1.43329	0.69495
chr1:75107752-75107753	chr1	75107752	75107753	C1orf173	8.89664	10.805	10.039	8.23304	1.90837	1.14236	-0.663602
chr11:117688791-117688792	chr11	117688791	117688792	FXYD2	10.7641	12.6721	10.5335	10.8939	1.90798	-0.230596	0.129804
chr12:42693901-42693902	chr12	42693901	42693902	ZCRB1	9.84016	11.7481	10.5141	9.02774	1.90792	0.673924	-0.812421
chr5:110866128-110866129	chr5	110866128	110866129	LOC100505678	10.6954	12.6027	10.4239	12.7783	1.90728	-0.271505	2.08289
chr8:67036287-67036288	chr8	67036287	67036288	TRIM55	10.6311	12.5381	10.7049	11.4865	1.90697	0.0737753	0.85544
chr1:110661723-110661724	chr1	110661723	110661724	UBL4B	10.3239	12.2293	10.5524	9.80805	1.90543	0.228519	-0.515804
chr22:32446954-32446955	chr22	32446954	32446955	SLC5A1	10.7508	12.6556	10.9041	11.9634	1.90489	0.15336	1.21265
chr8:79438201-79438202	chr8	79438201	79438202	PKIA	10.3311	12.2358	11.1137	10.5384	1.90471	0.782635	0.207368
chr22:20267314-20267315	chr22	20267314	20267315	RTN4R	10.4888	12.3927	10.3149	11.6002	1.90385	-0.173949	1.11132
chr3:99224962-99224963	chr3	99224962	99224963	MIR548G	9.38032	11.2839	8.65024	9.72551	1.90357	-0.73008	0.345187
chr9:75845359-75845360	chr9	75845359	75845360	ANXA1	9.64157	11.5446	10.2099	10.2255	1.90307	0.568351	0.583933
chr9:128394798-128394799	chr9	128394798	128394799	MAPKAP1	10.6311	12.531	11.3587	10.9994	1.8999	0.727556	0.368319
chr4:99443876-99443877	chr4	99443876	99443877	TSPAN5	9.70768	11.6062	9.70713	10.2243	1.89848	-0.000543821	0.516614
chr16:75046018-75046019	chr16	75046018	75046019	ZNRF1	9.72645	11.6237	9.54246	10.0838	1.89723	-0.183987	0.357358
chr17:15931620-15931621	chr17	15931620	15931621	TTC19	10.0067	11.9038	10.1354	10.3397	1.89708	0.128691	0.332933
chr6:90754695-90754696	chr6	90754695	90754696	BACH2	11.242	13.1376	11.4191	12.9075	1.89564	0.177133	1.66556
chr21:34753039-34753040	chr21	34753039	34753040	IFNAR1	10.7391	12.6337	10.5003	12.638	1.89467	-0.23877	1.89893
chr12:111872968-111872969	chr12	111872968	111872969	SH2B3	10.7543	12.649	11.4505	12.1013	1.89466	0.696186	1.34695
chr6:446935-446976	chr6	446935	446976	IRF4	12.084	13.9778	13.4895	12.4443	1.8938	1.40548	0.360303
chr5:75663926-75663927	chr5	75663926	75663927	IQGAP2	9.41159	11.3032	8.82311	9.66846	1.89165	-0.588477	0.256874
chr10:102418254-102418255	chr10	102418254	102418255	PAX2	10.0362	11.9274	10.0002	11.0484	1.89124	-0.0360229	1.01225
chr3:38080214-38080215	chr3	38080214	38080215	DLEC1	10.1041	11.995	10.8507	9.56694	1.89092	0.746646	-0.537151
chr6:138145330-138145331	chr6	138145330	138145331	TNFAIP3	11.3907	13.2801	12.0988	12.3018	1.88938	0.708088	0.911031
chr8:75379572-75379573	chr8	75379572	75379573	GDAP1	10.0661	11.9553	10.3562	10.223	1.88926	0.290144	0.156956
chr5:378894-378895	chr5	378894	378895	AHRR	10.6374	12.5258	10.5946	11.8833	1.8884	-0.0428001	1.24587
chr7:14022709-14022710	chr7	14022709	14022710	ETV1	9.11648	11.0046	9.44712	9.71005	1.88813	0.330641	0.593569
chr5:90458723-90458724	chr5	90458723	90458724	GPR98	10.4766	12.3638	10.154	10.8507	1.88719	-0.322576	0.374146
chr6:49764988-49764989	chr6	49764988	49764989	PGK2	10.9816	12.8686	10.8068	11.8273	1.88704	-0.174823	0.845663
chr14:45559235-45559236	chr14	45559235	45559236	PRPF39	9.2887	11.1745	9.21649	9.20501	1.88581	-0.0722106	-0.0836879
chr6:143399838-143399839	chr6	143399838	143399839	AIG1	9.41159	11.2964	8.49344	10.4768	1.88478	-0.918147	1.06524
chr5:112614877-112614878	chr5	112614877	112614878	MCC	9.58985	11.4745	9.23718	9.46795	1.88468	-0.352676	-0.121897
chr3:126939512-126939513	chr3	126939512	126939513	PLXNA1	10.2367	12.1212	10.048	10.125	1.88447	-0.188713	-0.111772
chr1:41799066-41799067	chr1	41799066	41799067	SCMH1	10.4273	12.3106	10.335	12.1636	1.88326	-0.0923573	1.7363
chr2:234156586-234156587	chr2	234156586	234156587	ATG16L1	9.47041	11.3527	8.98671	9.59632	1.88229	-0.483706	0.125909
chr10:126406903-126406904	chr10	126406903	126406904	FAM53B	11.764	13.645	12.2783	13.5954	1.88106	0.514304	1.83144
chr14:102197706-102197707	chr14	102197706	102197707	LINC00239	10.6993	12.5801	10.6128	11.8445	1.88085	-0.0865288	1.14517
chr2:10472390-10472391	chr2	10472390	10472391	HPCAL1	10.298	12.1785	10.2661	10.5853	1.88051	-0.031896	0.287335
chr21:34755535-34755536	chr21	34755535	34755536	IFNGR2	10.4464	12.3264	9.98628	10.642	1.87993	-0.460167	0.195512
chr12:25054113-25054114	chr12	25054113	25054114	BCAT1	10.4174	12.2966	10.2711	11.1149	1.8792	-0.146293	0.697504
chr2:153057266-153057267	chr2	153057266	153057267	STAM2	11.0538	12.9328	11.1811	11.7705	1.87897	0.127295	0.716695
chr14:55840719-55840720	chr14	55840719	55840720	ATG14	9.76422	11.643	10.7626	9.38722	1.87882	0.998352	-0.376997
chr9:85422119-85422120	chr9	85422119	85422120	RASEF	10.8081	12.6861	10.4662	11.7934	1.878	-0.341934	0.985255
chr9:136988359-136988360	chr9	136988359	136988360	WDR5	10.0565	11.9336	9.51687	10.9366	1.87703	-0.53967	0.880027
chrX:106398669-106398670	chrX	106398669	106398670	NUP62CL	10.3281	12.205	10.5986	10.6695	1.87685	0.270441	0.341398
chr16:27379467-27379468	chr16	27379467	27379468	IL4R	11.2962	13.173	11.8464	11.9824	1.87684	0.550172	0.686245
chr12:104074739-104074740	chr12	104074739	104074740	STAB2	10.9178	12.793	11.1497	12.3497	1.87523	0.231884	1.43194
chr7:11498558-11498559	chr7	11498558	11498559	THSD7A	10.5526	12.4275	10.8187	11.8855	1.87493	0.26616	1.333
chr2:102063584-102063585	chr2	102063584	102063585	RFX8	10.9345	12.8086	11.8001	11.4354	1.87407	0.86559	0.500851
chr2:16106002-16106003	chr2	16106002	16106003	MYCN	9.94657	11.8203	10.1755	10.04	1.87371	0.228944	0.0934224
chr8:134657648-134657649	chr8	134657648	134657649	ST3GAL1	9.786	11.6585	9.56422	9.92958	1.87252	-0.221783	0.14358
chr16:77342345-77342346	chr16	77342345	77342346	ADAMTS18	10.1441	12.0164	10.3922	10.2214	1.87226	0.248064	0.0772547
chr7:28448700-28448701	chr7	28448700	28448701	CREB5	10.9762	12.8443	11.6303	12.3	1.86813	0.654051	1.32381
chr7:88659403-88659404	chr7	88659403	88659404	ZNF804B	10.2849	12.1527	10.565	11.463	1.86782	0.280106	1.17805
chr12:79193846-79193847	chr12	79193846	79193847	SYT1	10.6323	12.499	12.549	9.65085	1.86672	1.91666	-0.981446
chr16:89417293-89417294	chr16	89417293	89417294	ANKRD11	9.94278	11.8091	10.2433	9.49402	1.8663	0.300531	-0.448756
chr1:234867181-234867182	chr1	234867181	234867182	LOC100506810	10.9123	12.7786	11.4512	11.0611	1.8663	0.538856	0.148781
chr8:134012561-134012562	chr8	134012561	134012562	TG	9.91771	11.7821	10.0904	10.1826	1.86439	0.172639	0.264933
chr8:133242666-133242667	chr8	133242666	133242667	KCNQ3	10.9721	12.8355	11.9976	11.1094	1.86339	1.02547	0.137298
chr20:24623059-24623060	chr20	24623059	24623060	SYNDIG1	8.95069	10.8132	9.8288	8.0588	1.86254	0.878108	-0.891894
chr9:4225656-4225657	chr9	4225656	4225657	GLIS3	9.91537	11.777	10.3674	9.36127	1.86159	0.452029	-0.554099
chr2:158755212-158755213	chr2	158755212	158755213	ACVR1	10.4238	12.285	10.2704	11.793	1.86125	-0.153346	1.36926
chr16:26609610-26609611	chr16	26609610	26609611	HS3ST4	10.3891	12.2477	11.0786	11.06	1.85857	0.689455	0.670842
chr14:91710026-91710027	chr14	91710026	91710027	GPR68	10.9928	12.8509	10.8785	12.1706	1.85805	-0.114284	1.17779
chr3:97298397-97298398	chr3	97298397	97298398	EPHA6	8.99094	10.849	8.47203	9.47	1.85802	-0.518911	0.479061
chr8:133772887-133772888	chr8	133772887	133772888	TMEM71	10.9985	12.8556	11.4296	11.4807	1.85704	0.431021	0.482166
chr20:8435196-8435197	chr20	8435196	8435197	PLCB1	10.1878	12.0441	9.77864	9.29121	1.85631	-0.40915	-0.896582
chr1:175809588-175809589	chr1	175809588	175809589	TNR	10.6634	12.5191	11.3294	10.6843	1.8557	0.66596	0.0208779
chr10:99303100-99303101	chr10	99303100	99303101	UBTD1	10.0565	11.9114	10.4377	10.101	1.85491	0.381187	0.0444998
chr1:200452828-200452829	chr1	200452828	200452829	KIF14	10.3052	12.1596	10.3928	10.497	1.85443	0.0876413	0.191762
chr8:11711673-11711674	chr8	11711673	11711674	CTSB	10.6406	12.4948	11.0667	11.4856	1.85414	0.426114	0.844915
chr3:126326215-126326216	chr3	126326215	126326216	TXNRD3NB	10.9467	12.8005	10.884	12.5975	1.85377	-0.0627507	1.6508
chr19:51945202-51945203	chr19	51945202	51945203	SIGLEC8	10.69	12.5437	10.8323	11.92	1.85366	0.142292	1.23
chr1:150584148-150584149	chr1	150584148	150584149	ENSA	10.1025	11.956	10.5153	10.1909	1.85352	0.412819	0.0883846
chr4:108254893-108254894	chr4	108254893	108254894	PAPSS1	10.6689	12.5211	12.3893	10.1178	1.85219	1.72047	-0.551076
chr8:27474772-27474773	chr8	27474772	27474773	CLU	9.77864	11.6301	9.80967	9.90961	1.85141	0.0310277	0.130971
chr6:150591086-150591087	chr6	150591086	150591087	PPP1R14C	9.43813	11.2887	8.86723	9.84322	1.85061	-0.570906	0.405091
chr14:70110378-70110379	chr14	70110378	70110379	KIAA0247	9.71925	11.5673	9.40807	9.95768	1.84808	-0.311177	0.238431
chr8:81877805-81877806	chr8	81877805	81877806	PAG1	10.0503	11.8984	10.3526	9.9264	1.84803	0.302325	-0.123923
chr8:141607270-141607271	chr8	141607270	141607271	EIF2C2	11.2322	13.0775	12.0195	12.2045	1.84535	0.787283	0.972307
chr13:93495970-93495971	chr13	93495970	93495971	GPC5	10.7111	12.5564	11.4316	11.7224	1.84533	0.720485	1.01124
chr6:134610149-134610150	chr6	134610149	134610150	SGK1	10.8726	12.717	12.9896	10.2043	1.84436	2.11703	-0.668281
chr4:147164836-147164864	chr4	147164836	147164864	SLC10A7	11.6153	13.4596	11.4749	13.2057	1.8443	-0.140401	1.59038
chr10:60195179-60195180	chr10	60195179	60195180	TFAM	10.595	12.4393	10.5912	11.5215	1.84425	-0.00378912	0.926466
chr1:221612913-221612914	chr1	221612913	221612914	C1orf140	9.786	11.6301	9.35762	10.3671	1.84405	-0.428387	0.581095
chr13:98905653-98905654	chr13	98905653	98905654	FARP1	10.6886	12.5314	12.1588	11.0213	1.84276	1.47019	0.332711
chr2:98289801-98289802	chr2	98289801	98289802	LOC728537	9.42452	11.2668	9.80805	8.84519	1.84228	0.383533	-0.579334
chr2:223572607-223572608	chr2	223572607	223572608	MOGAT1	10.6982	12.5405	10.6886	11.8297	1.84223	-0.00961307	1.13144
chrX:53741877-53741878	chrX	53741877	53741878	HUWE1	11.1039	12.9458	11.0866	12.659	1.84192	-0.0173015	1.55513
chr14:65121109-65121110	chr14	65121109	65121110	PLEKHG3	10.1196	11.9612	10.0721	10.4758	1.84161	-0.0474638	0.356199
chr2:102844362-102844363	chr2	102844362	102844363	IL1RL2	9.71925	11.5598	9.40259	9.44901	1.8406	-0.316665	-0.270238
chr10:99729498-99729499	chr10	99729498	99729499	CRTAC1	11.041	12.8806	11.2518	12.3994	1.83964	0.21077	1.35835
chr6:149555831-149555832	chr6	149555831	149555832	TAB2	10.6529	12.4915	10.8982	11.1482	1.8386	0.245373	0.495302
chr11:56700494-56700495	chr11	56700494	56700495	OR5AK2	9.53874	11.3771	9.48203	9.47615	1.83837	-0.0567063	-0.0625848
chr20:4795406-4795407	chr20	4795406	4795407	RASSF2	10.0185	11.8556	9.39807	10.7716	1.83703	-0.620465	0.753044
chr21:36339959-36339960	chr21	36339959	36339960	RUNX1	10.0126	11.8494	11.1654	9.5723	1.8368	1.15283	-0.4403
chr1:569407-569408	chr1	569407	569408	OR4F16	11.4547	13.291	11.0009	11.6926	1.83632	-0.453751	0.23788
chr10:59867487-59867488	chr10	59867487	59867488	IPMK	10.1255	11.9615	9.89996	10.2197	1.83606	-0.225519	0.094237
chr3:69376199-69376200	chr3	69376199	69376200	FRMD4B	10.8651	12.6997	13.0008	9.94349	1.83462	2.13568	-0.921629
chr3:188271648-188271649	chr3	188271648	188271649	LPP	10.9435	12.7779	10.7163	12.4069	1.8344	-0.227208	1.46338
chr2:234335413-234335414	chr2	234335413	234335414	DGKD	10.8385	12.6728	11.501	12.2386	1.83424	0.662469	1.40004
chr13:103526209-103526210	chr13	103526209	103526210	BIVM-ERCC5	8.63902	10.4724	8.03987	9.92125	1.83333	-0.599154	1.28223
chr16:72508622-72508623	chr16	72508622	72508623	PMFBP1	10.3394	12.1713	11.9345	9.65347	1.83187	1.59513	-0.685924
chr1:144937132-144937133	chr1	144937132	144937133	PDE4DIP	10.7941	12.6258	12.4047	9.85102	1.83166	1.61055	-0.943111
chr10:16237404-16237405	chr10	16237404	16237405	PTER	10.8081	12.639	11.9667	11.021	1.8309	1.15862	0.212842
chr2:25524517-25524518	chr2	25524517	25524518	DNMT3A	10.4209	12.2517	10.4247	10.7454	1.83082	0.00380636	0.324528
chr3:28092585-28092586	chr3	28092585	28092586	CMC1	10.2882	12.1187	10.0664	10.2068	1.83053	-0.22176	-0.0813084
chrX:105951468-105951469	chrX	105951468	105951469	RNF128	10.8844	12.714	11.203	11.8307	1.82955	0.318558	0.946286
chr11:111402635-111402643	chr11	111402635	111402643	C11orf88	11.6378	13.4667	12.0387	13.0335	1.82896	0.400984	1.39572
chr1:67751979-67751980	chr1	67751979	67751980	IL12RB2	9.6197	11.4485	9.5805	9.61283	1.82884	-0.0391998	-0.00687601
chr4:25090205-25090206	chr4	25090205	25090206	SEPSECS	11.4593	13.2879	12.3089	13.308	1.8285	0.849512	1.84863
chr17:21191326-21191327	chr17	21191326	21191327	MAP2K3	11.705	13.5334	12.3007	12.9182	1.82834	0.595724	1.21315
chr17:62926032-62926036	chr17	62926032	62926036	LRRC37A3	11.3765	13.2043	12.1812	12.4428	1.82781	0.80475	1.06629
chr15:92612981-92612982	chr15	92612981	92612982	SLCO3A1	9.72645	11.5533	9.40807	9.91442	1.82681	-0.318372	0.187979
chr12:69446968-69446969	chr12	69446968	69446969	CPM	10.8174	12.6427	10.7017	11.8238	1.82538	-0.115699	1.00644
chr4:24771924-24771925	chr4	24771924	24771925	SOD3	10.8879	12.7131	11.7802	11.8746	1.82524	0.892314	0.986659
chr10:73486133-73486134	chr10	73486133	73486134	CDH23	9.921	11.746	9.45257	9.04196	1.82497	-0.468432	-0.879037
chr5:65850292-65850293	chr5	65850292	65850293	MAST4	11.4167	13.2394	12.2548	11.9813	1.82269	0.838083	0.564647
chr3:187704484-187704485	chr3	187704484	187704485	LPP-AS2	9.74394	11.5666	8.89211	10.0858	1.82269	-0.851821	0.341861
chr11:95564556-95564557	chr11	95564556	95564557	CEP57	9.2887	11.1111	9.68318	9.39152	1.82242	0.394483	0.102821
chr3:39079853-39079854	chr3	39079853	39079854	WDR48	10.3636	12.1856	10.2195	10.7708	1.82199	-0.144111	0.407245
chr5:50953453-50953454	chr5	50953453	50953454	ISL1	9.52951	11.3513	10.9865	8.66263	1.82182	1.45701	-0.866884
chr1:42136376-42136377	chr1	42136376	42136377	HIVEP3	10.1494	11.9691	9.73176	11.3271	1.8197	-0.417662	1.17769
chr1:218081115-218081116	chr1	218081115	218081116	SPATA17	9.72254	11.5419	10.1452	9.55302	1.81936	0.422684	-0.16952
chr9:117657224-117657225	chr9	117657224	117657225	TNFSF8	10.7778	12.5969	10.6494	10.9574	1.819	-0.128444	0.179507
chr8:140227709-140227710	chr8	140227709	140227710	COL22A1	9.77151	11.5902	9.30424	10.3706	1.81868	-0.467279	0.599098
chr5:139934130-139934131	chr5	139934130	139934131	SRA1	10.4837	12.3008	10.7368	10.0813	1.81711	0.253118	-0.402365
chr2:137085206-137085207	chr2	137085206	137085207	CXCR4	11.5534	13.3702	11.7405	13.5129	1.81678	0.187115	1.95954
chr1:66277898-66277899	chr1	66277898	66277899	PDE4B	9.87716	11.6932	9.42452	9.73474	1.81604	-0.452643	-0.14242
chr2:173563059-173563060	chr2	173563059	173563060	LOC91149	10.6982	12.5135	11.0901	11.7741	1.81527	0.391815	1.07583
chr1:214619419-214619420	chr1	214619419	214619420	PTPN14	10.6592	12.4737	12.0696	10.8861	1.8145	1.41033	0.226861
chr3:150455935-150455936	chr3	150455935	150455936	SIAH2	10.0879	11.9013	9.8288	8.93522	1.81344	-0.259097	-1.15268
chr18:71620025-71620026	chr18	71620025	71620026	FBXO15	10.8871	12.7004	11.9368	11.4977	1.81324	1.04962	0.610593
chr2:39740926-39740927	chr2	39740926	39740927	LOC728730	10.01	11.823	9.73353	9.76943	1.81295	-0.276491	-0.240592
chr5:112299672-112299673	chr5	112299672	112299673	DCP2	10.5643	12.375	10.8682	10.7197	1.81076	0.30387	0.155417
chr2:218235295-218235296	chr2	218235295	218235296	DIRC3	10.6919	12.5024	10.4609	11.1414	1.81047	-0.230988	0.449418
chr1:157510837-157510838	chr1	157510837	157510838	FCRL5	9.38722	11.1957	9.33283	10.0417	1.80852	-0.054386	0.654433
chr8:101443096-101443099	chr8	101443096	101443099	MIR4471	12.4837	14.2922	13.5448	13.3003	1.80849	1.06107	0.816515
chr11:32289481-32289482	chr11	32289481	32289482	WT1	9.74394	11.5517	9.03582	11.395	1.8078	-0.708112	1.65104
chr3:14452326-14452327	chr3	14452326	14452327	SLC6A6	9.70768	11.5133	9.88787	9.18799	1.8056	0.180198	-0.519689
chr9:13007419-13007420	chr9	13007419	13007420	MPDZ	9.78164	11.5871	10.3342	8.89664	1.80545	0.552594	-0.885002
chr12:123519648-123519649	chr12	123519648	123519649	PITPNM2	10.3331	12.1384	10.7889	10.2237	1.80529	0.455781	-0.109398
chr2:158039464-158039465	chr2	158039464	158039465	GALNT5	9.88448	11.6896	10.1732	10.3207	1.80513	0.288703	0.436196
chr15:60370339-60370340	chr15	60370339	60370340	FOXB1	11.0191	12.8231	11.8131	12.304	1.80394	0.793989	1.28487
chr12:104319236-104319237	chr12	104319236	104319237	GNN	10.0526	11.856	10.3936	10.0743	1.80342	0.341009	0.0217357
chr2:233646647-233646648	chr2	233646647	233646648	GIGYF2	10.4174	12.2199	10.2533	11.381	1.8025	-0.164105	0.96354
chr7:81314438-81314439	chr7	81314438	81314439	HGF	9.85466	11.6571	9.59491	9.59173	1.80246	-0.259748	-0.262924
chr4:5865405-5865406	chr4	5865405	5865406	CRMP1	10.8267	12.6284	11.9575	11.2669	1.80172	1.13078	0.440178
chr7:117697636-117697637	chr7	117697636	117697637	NAA38	10.4882	12.2884	10.2576	11.0794	1.80026	-0.230578	0.591266
chr9:123693819-123693820	chr9	123693819	123693820	TRAF1	11.192	12.9921	10.957	12.4449	1.80016	-0.234968	1.25292
chr9:102016236-102016317	chr9	102016236	102016317	SEC61B	12.2341	14.0335	12.9124	12.8106	1.79943	0.678296	0.576509
chr2:138283406-138283407	chr2	138283406	138283407	THSD7B	10.5803	12.3796	10.5446	10.7337	1.79929	-0.0357624	0.153331
chr1:172685831-172685832	chr1	172685831	172685832	FASLG	9.83411	11.6333	10.2509	9.62461	1.79923	0.416833	-0.209499
chr6:76135093-76135094	chr6	76135093	76135094	FILIP1	10.9052	12.7035	10.821	12.5761	1.79828	-0.0842318	1.6709
chr11:100555600-100555601	chr11	100555600	100555601	ARHGAP42	10.6432	12.44	12.2756	10.5645	1.79685	1.63244	-0.0786272
chr6:7939938-7939939	chr6	7939938	7939939	MUTED-TXNDC5	10.4209	12.2174	11.049	10.1353	1.79657	0.628145	-0.285619
chr11:118112339-118112340	chr11	118112339	118112340	MPZL3	11.0423	12.8372	11.989	12.6283	1.79491	0.946769	1.58608
chr7:150736416-150736417	chr7	150736416	150736417	ABCB8	9.87504	11.6697	9.77606	9.18308	1.7947	-0.0989823	-0.691955
chr7:50188086-50188087	chr7	50188086	50188087	C7orf72	11.1878	12.9816	12.599	10.9631	1.7938	1.41112	-0.224783
chr15:81474789-81474790	chr15	81474789	81474790	IL16	10.8248	12.6171	12.6226	9.32362	1.79225	1.79777	-1.5012
chr3:44100014-44100015	chr3	44100014	44100015	MIR138-1	11.1326	12.9244	11.4562	12.6294	1.79184	0.32363	1.49684
chr3:184375294-184375295	chr3	184375294	184375295	MAGEF1	9.93397	11.7246	9.49622	10.8341	1.7906	-0.437751	0.900084
chr18:36143634-36143635	chr18	36143634	36143635	LOC647946	10.0608	11.8511	10.5361	9.84759	1.79025	0.4753	-0.21323
chr6:119468696-119468697	chr6	119468696	119468697	FAM184A	10.4311	12.2211	10.464	11.6572	1.79001	0.0329063	1.22614
chr14:67881079-67881080	chr14	67881079	67881080	PLEK2	10.1617	11.9503	9.82546	10.6408	1.78864	-0.336201	0.479122
chr5:159894846-159895039	chr5	159894846	159895039	MIR3142	12.056	13.8443	11.6602	13.287	1.78835	-0.395807	1.23103
chr8:20724124-20724125	chr8	20724124	20724125	LOC286114	10.9646	12.7529	10.9776	12.4811	1.78831	0.0129275	1.51651
chr17:43049707-43049708	chr17	43049707	43049708	C1QL1	9.85777	11.6454	9.47283	10.9189	1.78759	-0.384933	1.06117
chr12:122065361-122065362	chr12	122065361	122065362	ORAI1	11.4267	13.2143	12.2101	12.2519	1.78757	0.783355	0.82516
chr4:57047547-57047548	chr4	57047547	57047548	KIAA1211	10.7292	12.5156	11.0876	12.9889	1.7864	0.358425	2.25969
chr12:9913619-9913620	chr12	9913619	9913620	CD69	10.818	12.6037	10.9373	11.8378	1.78567	0.119321	1.01978
chr15:74676282-74676283	chr15	74676282	74676283	CYP11A1	9.99508	11.7802	9.43473	10.1898	1.78511	-0.560343	0.194729
chr7:74561190-74561191	chr7	74561190	74561191	GTF2IRD2B	10.0855	11.8704	9.94678	10.7387	1.78492	-0.138703	0.65326
chr3:8722084-8722085	chr3	8722084	8722085	C3orf32	9.68388	11.4675	9.32534	10.1529	1.78366	-0.358534	0.469039
chr16:26683747-26683748	chr16	26683747	26683748	C16orf82	9.4537	11.2361	10.386	9.68652	1.78236	0.932261	0.232828
chr7:148610459-148610460	chr7	148610459	148610460	EZH2	11.3751	13.1566	12.7534	11.4868	1.78144	1.37831	0.111645
chr6:30737428-30737429	chr6	30737428	30737429	IER3	11.5346	13.3142	12.2577	13.191	1.77964	0.723099	1.65647
chrX:39719716-39719717	chrX	39719716	39719717	BCOR	11.0324	12.8118	12.4901	11.6023	1.77944	1.45773	0.569934
chr2:197107281-197107282	chr2	197107281	197107282	HECW2	10.3662	12.1456	11.063	10.2035	1.77941	0.696738	-0.162687
chr1:240830096-240830097	chr1	240830096	240830097	GREM2	11.1048	12.883	10.6854	12.4613	1.77815	-0.419439	1.35649
chr4:102448526-102448527	chr4	102448526	102448527	FLJ20021	10.6733	12.4512	10.4464	12.1923	1.77799	-0.226807	1.519
chr10:77863230-77863231	chr10	77863230	77863231	C10orf11	10.7387	12.5165	10.8548	11.2314	1.77771	0.116076	0.492664
chr15:76501253-76501254	chr15	76501253	76501254	C15orf27	9.59686	11.3744	9.17245	9.98279	1.77757	-0.424405	0.385932
chr1:54695400-54695401	chr1	54695400	54695401	SSBP3	10.2615	12.0389	9.74394	10.3229	1.77735	-0.517606	0.0613905
chr8:141801263-141801264	chr8	141801263	141801264	PTK2	10.8467	12.6233	11.5177	11.5949	1.77656	0.671038	0.748158
chr3:24089586-24089587	chr3	24089586	24089587	LOC152024	10.0608	11.8369	9.6388	10.6504	1.77606	-0.422021	0.589582
chr3:59545673-59545674	chr3	59545673	59545674	FHIT	10.2965	12.0708	10.9046	10.2479	1.77436	0.608109	-0.0485266
chr11:32281392-32281393	chr11	32281392	32281393	WT1	10.658	12.4315	11.5666	9.76816	1.77356	0.908665	-0.889799
chr13:95003767-95003768	chr13	95003767	95003768	GPC6	10.3559	12.1294	10.8896	9.75474	1.7735	0.53367	-0.601173
chr15:56335758-56335759	chr15	56335758	56335759	RFX7	10.435	12.2072	10.6403	11.4413	1.77221	0.20529	1.0063
chr1:206290431-206290432	chr1	206290431	206290432	C1orf186	11.071	12.8429	11.5881	12.1923	1.77193	0.517113	1.12128
chr12:13349539-13349540	chr12	13349539	13349540	EMP1	10.8844	12.6552	12.0621	10.9247	1.77075	1.17766	0.0403026
chr9:40071833-40071834	chr9	40071833	40071834	FAM74A1	9.07173	10.8425	9.4766	10.2157	1.77075	0.404869	1.14395
chr4:124337391-124337392	chr4	124337391	124337392	SPRY1	10.872	12.6424	11.399	11.0671	1.77046	0.527012	0.19516
chr5:1470183-1470184	chr5	1470183	1470184	LPCAT1	10.0308	11.8007	9.74838	9.0663	1.76993	-0.282396	-0.964473
chr3:185406781-185406782	chr3	185406781	185406782	IGF2BP2	9.31949	11.0888	9.01238	9.79426	1.76931	-0.307102	0.474771
chr2:162023546-162023547	chr2	162023546	162023547	TANK	10.674	12.4421	10.5355	10.5424	1.7681	-0.138454	-0.131613
chr7:50246364-50246365	chr7	50246364	50246365	C7orf72	11.7033	13.4698	12.5222	13.0772	1.76651	0.818896	1.37385
chr6:18307407-18307408	chr6	18307407	18307408	DEK	9.67363	11.4398	10.9484	8.7684	1.76615	1.27479	-0.905224
chr18:39240839-39240840	chr18	39240839	39240840	KC6	9.93397	11.6999	9.50488	10.8983	1.76589	-0.429095	0.964314
chr6:54059031-54059032	chr6	54059031	54059032	MLIP	10.2223	11.9873	10.4904	10.3729	1.76501	0.26806	0.150601
chr1:42328698-42328699	chr1	42328698	42328699	HIVEP3	10.2337	11.9976	10.3968	9.84322	1.76389	0.163092	-0.390456
chr3:137798076-137798077	chr3	137798076	137798077	DZIP1L	9.79747	11.5607	10.0151	10.2051	1.76322	0.217671	0.407678
chr13:40947928-40947929	chr13	40947928	40947929	TTL	9.9966	11.7589	9.18598	10.9301	1.76233	-0.810614	0.933509
chr6:14744299-14744300	chr6	14744299	14744300	JARID2	10.7812	12.5435	10.4399	11.5069	1.76232	-0.341227	0.725759
chr6:20631451-20631452	chr6	20631451	20631452	CDKAL1	9.3651	11.1274	9.45454	9.6377	1.76232	0.0894346	0.272592
chr14:39846031-39846032	chr14	39846031	39846032	FBXO33	10.5409	12.3031	11.8803	10.9582	1.76217	1.33932	0.417279
chr11:63435577-63435578	chr11	63435577	63435578	ATL3	9.74394	11.5058	10.2745	8.74101	1.7619	0.530558	-1.00292
chr16:86698374-86698375	chr16	86698374	86698375	FOXL1	10.2615	12.0232	10.2731	11.274	1.76163	0.0115197	1.0125
chr2:69922843-69922844	chr2	69922843	69922844	ANXA4	10.3113	12.0715	11.7289	9.8646	1.7602	1.41759	-0.446666
chr8:6929979-6929980	chr8	6929979	6929980	DEFA5	9.29995	11.06	8.58035	9.40853	1.76003	-0.719597	0.10858
chr4:38133205-38133206	chr4	38133205	38133206	TBC1D1	11.0037	12.7635	11.9717	11.3062	1.75983	0.967998	0.302553
chr1:245785113-245785114	chr1	245785113	245785114	KIF26B	9.43813	11.1972	9.60385	8.63744	1.75903	0.16572	-0.800693
chr3:12512935-12512936	chr3	12512935	12512936	TSEN2	10.5432	12.3016	11.3478	10.4793	1.75833	0.804549	-0.0639074
chr1:188676068-188676069	chr1	188676068	188676069	FAM5C	9.71682	11.4745	9.29835	9.67058	1.75771	-0.418466	-0.0462392
chr4:82572793-82572794	chr4	82572793	82572794	RASGEF1B	10.4713	12.2288	10.761	10.6103	1.75744	0.289667	0.139021
chr4:187215532-187215533	chr4	187215532	187215533	LOC285441	11.1065	12.8638	11.4762	12.4707	1.7573	0.369641	1.36413
chr7:107300259-107300260	chr7	107300259	107300260	LOC286002	10.5015	12.2583	11.3337	10.4006	1.75677	0.8322	-0.100913
chr18:33196972-33197015	chr18	33196972	33197015	MIR3975	11.3277	13.0826	12.207	11.7806	1.75491	0.879352	0.452885
chr7:44896728-44896802	chr7	44896728	44896802	H2AFV	11.4065	13.1613	13.0372	11.2554	1.75487	1.63077	-0.151105
chr9:86991078-86991079	chr9	86991078	86991079	SLC28A3	9.74838	11.5029	10.4066	10.0192	1.75457	0.658269	0.270808
chr2:27943129-27943130	chr2	27943129	27943130	SLC4A1AP	10.1551	11.9096	9.94943	10.9323	1.75452	-0.20564	0.777251
chr3:105895744-105895745	chr3	105895744	105895745	CBLB	11.0337	12.7864	12.2898	11.4034	1.75265	1.25611	0.369678
chr14:73934787-73934788	chr14	73934787	73934788	NUMB	10.7905	12.5423	10.3002	12.263	1.7518	-0.490272	1.47251
chr1:42220338-42220339	chr1	42220338	42220339	HIVEP3	10.6468	12.3984	10.6024	12.1907	1.75167	-0.0443729	1.54389
chr10:95467521-95467522	chr10	95467521	95467522	FRA10AC1	9.00124	10.7523	10.5413	9.14284	1.75108	1.54003	0.141596
chr3:190284385-190284386	chr3	190284385	190284386	IL1RAP	10.8351	12.586	11.2903	12.1976	1.75097	0.455242	1.36259
chr2:59151257-59151258	chr2	59151257	59151258	FLJ30838	10.1372	11.8874	10.1768	10.1275	1.75023	0.0395911	-0.00965612
chr1:210058235-210058236	chr1	210058235	210058236	DIEXF	10.5772	12.3259	10.5643	10.948	1.74872	-0.0129169	0.370846
chr16:23963568-23963569	chr16	23963568	23963569	PRKCB	10.8037	12.5524	10.7393	11.9714	1.74867	-0.0644079	1.16771
chrX:73671151-73671152	chrX	73671151	73671152	SLC16A2	10.7396	12.4883	11.5684	10.6369	1.74866	0.82882	-0.102756
chr6:129807012-129807013	chr6	129807012	129807013	LAMA2	9.96381	11.7123	10.1691	10.0516	1.74848	0.205328	0.0878144
chr16:29040804-29040805	chr16	29040804	29040805	LAT	10.8453	12.5935	10.8755	12.568	1.74824	0.0302178	1.72274
chr19:382740-382741	chr19	382740	382741	THEG	10.6993	12.4474	11.1409	10.9816	1.74808	0.441593	0.282298
chr7:70182988-70182989	chr7	70182988	70182989	AUTS2	10.4871	12.2352	10.941	9.89685	1.74802	0.45389	-0.590292
chr2:182885624-182885625	chr2	182885624	182885625	PPP1R1C	10.3636	12.1115	10.4857	10.3952	1.7479	0.122078	0.0316219
chr1:234917446-234917447	chr1	234917446	234917447	LOC100506810	9.67584	11.4228	9.23228	9.32602	1.747	-0.443551	-0.349815
chr2:230925564-230925565	chr2	230925564	230925565	SLC16A14	10.1494	11.896	9.90176	12.1273	1.74654	-0.247655	1.9779
chr9:92042739-92042740	chr9	92042739	92042740	SEMA4D	9.60385	11.3499	9.62679	9.15613	1.74608	0.0229344	-0.44772
chr8:120366551-120366552	chr8	120366551	120366552	NOV	10.7396	12.4848	10.6322	11.2498	1.74516	-0.107443	0.510157
chr7:30348187-30348188	chr7	30348187	30348188	ZNRF2	10.0929	11.8377	11.2488	9.74663	1.74481	1.1559	-0.346253
chr9:89738036-89738037	chr9	89738036	89738037	C9orf170	10.2914	12.035	11.0667	10.5025	1.74361	0.775339	0.211098
chr5:169283758-169283759	chr5	169283758	169283759	DOCK2	9.80738	11.5506	10.2586	9.69891	1.74318	0.45121	-0.108472
chr7:44907058-44907059	chr7	44907058	44907059	PURB	10.099	11.8413	10.314	10.6967	1.74229	0.215008	0.597693
chr5:51187591-51187592	chr5	51187591	51187592	ISL1	9.46517	11.2073	8.91275	9.83525	1.74215	-0.552417	0.370084
chr2:176670464-176670465	chr2	176670464	176670465	KIAA1715	10.4809	12.2225	10.2696	11.7872	1.7416	-0.21124	1.30628
chr4:101000627-101000628	chr4	101000627	101000628	DDIT4L	10.0731	11.8146	9.7016	10.4218	1.74145	-0.371532	0.348675
chr8:113946217-113946218	chr8	113946217	113946218	CSMD3	8.91439	10.6552	9.15814	8.96969	1.74085	0.243741	0.0553005
chr7:37394497-37394498	chr7	37394497	37394498	ELMO1	11.2433	12.9839	12.7479	11.4598	1.74067	1.50463	0.216564
chr8:23034773-23034774	chr8	23034773	23034774	TNFRSF10D	10.398	12.1384	11.1113	10.2715	1.74043	0.71335	-0.126513
chr10:106579626-106579627	chr10	106579626	106579627	SORCS3	10.3815	12.1217	11.8717	9.55135	1.74021	1.49021	-0.830133
chr6:56578208-56578209	chr6	56578208	56578209	DST	9.71682	11.4559	9.40807	9.49331	1.73913	-0.308748	-0.223512
chr1:101836899-101836900	chr1	101836899	101836900	S1PR1	10.8293	12.5675	11.9573	11.802	1.73817	1.12795	0.972717
chr4:95428974-95428975	chr4	95428974	95428975	PDLIM5	10.1079	11.8452	10.091	11.1164	1.73732	-0.0169269	1.00854
chr16:75132641-75132642	chr16	75132641	75132642	ZNRF1	11.3144	13.0516	11.3729	12.0943	1.73719	0.0585161	0.779913
chr19:45519765-45519766	chr19	45519765	45519766	RELB	10.0661	11.8029	10.3822	10.0019	1.73679	0.316142	-0.0642296
chr9:75092111-75092112	chr9	75092111	75092112	TMC1	10.2259	11.9624	10.1607	11.3043	1.73648	-0.0651303	1.07846
chr5:145459379-145459380	chr5	145459379	145459380	PLAC8L1	11.1623	12.8987	12.3257	11.4457	1.73632	1.16339	0.283392
chr16:69564717-69564718	chr16	69564717	69564718	MIR1538	10.2279	11.9637	10.2352	11.0123	1.73578	0.00729605	0.784439
chr10:8444703-8444704	chr10	8444703	8444704	GATA3	10.7675	12.5027	11.7052	10.3907	1.73522	0.937684	-0.376809
chr1:63578048-63578049	chr1	63578048	63578049	LINC00466	11.4034	13.1376	12.74	12.2436	1.73421	1.33662	0.840189
chr7:75472374-75472375	chr7	75472374	75472375	CCL24	9.76816	11.502	9.53283	10.8493	1.73379	-0.235335	1.08113
chr8:65545791-65545792	chr8	65545791	65545792	CYP7B1	9.88011	11.6135	9.86213	10.3433	1.73338	-0.017977	0.463182
chr9:19999675-19999676	chr9	19999675	19999676	SLC24A2	11.1961	12.9291	11.5681	12.034	1.73302	0.372056	0.837973
chr3:48310050-48310051	chr3	48310050	48310051	ZNF589	11.6847	13.4176	11.4561	13.2904	1.73288	-0.228545	1.60577
chr14:34668964-34668965	chr14	34668964	34668965	SPTSSA	11.1175	12.8499	11.2481	13.013	1.73239	0.130518	1.89547
chr16:72405377-72405378	chr16	72405377	72405378	PMFBP1	9.69631	11.4273	10.128	9.99749	1.73099	0.431695	0.301189
chr3:141659237-141659238	chr3	141659237	141659238	TFDP2	9.84545	11.5757	9.71469	9.31716	1.73023	-0.130758	-0.528289
chr2:191703398-191703399	chr2	191703398	191703399	GLS	9.75443	11.4846	9.75835	10.1079	1.73014	0.00392663	0.353486
chr10:16539746-16539747	chr10	16539746	16539747	PTER	10.3719	12.1019	9.65069	12.0925	1.73007	-0.721179	1.72061
chr12:56732567-56732568	chr12	56732567	56732568	IL23A	11.2935	13.0227	11.2908	11.7998	1.72915	-0.00270629	0.506288
chr13:34731314-34731315	chr13	34731314	34731315	RFC3	11.39	13.1178	11.7675	12.6679	1.72784	0.377547	1.27793
chr15:55920053-55920054	chr15	55920053	55920054	PRTG	9.54868	11.2764	9.75996	9.27815	1.72775	0.21128	-0.270533
chr6:13335401-13335402	chr6	13335401	13335402	TBC1D7	10.0828	11.8106	10.0225	10.8601	1.72773	-0.0603455	0.777225
chr6:135415724-135415725	chr6	135415724	135415725	HBS1L	10.5702	12.2974	10.9502	11.4227	1.7272	0.380071	0.85257
chr7:117692620-117692621	chr7	117692620	117692621	NAA38	10.5069	12.234	10.9223	11.5734	1.72705	0.415349	1.06649
chr6:69677763-69677764	chr6	69677763	69677764	BAI3	10.4612	12.1882	9.97056	12.2117	1.72693	-0.490689	1.75041
chr13:48300675-48300676	chr13	48300675	48300676	SUCLA2	9.2887	11.0155	9.78847	9.42104	1.72684	0.499767	0.132337
chr4:56773377-56773378	chr4	56773377	56773378	EXOC1	9.88011	11.6069	10.5058	9.65625	1.72683	0.625685	-0.223858
chr11:35133360-35133361	chr11	35133360	35133361	CD44	10.2743	12.0009	9.41265	10.9723	1.72656	-0.861687	0.697927
chr21:38432803-38432804	chr21	38432803	38432804	PIGP	10.676	12.4023	10.8405	10.8128	1.72634	0.164474	0.136847
chr1:92021873-92021874	chr1	92021873	92021874	CDC7	10.9016	12.625	11.1013	12.4146	1.72349	0.199722	1.513
chr9:19184417-19184418	chr9	19184417	19184418	PLIN2	10.8553	12.5776	10.7872	11.6118	1.72231	-0.0680719	0.756477
chr5:14915211-14915212	chr5	14915211	14915212	ANKH	9.13184	10.8539	8.98671	8.70509	1.72201	-0.145136	-0.426749
chr13:42967549-42967550	chr13	42967549	42967550	AKAP11	11.0061	12.7275	11.8775	12.1052	1.72146	0.871458	1.09914
chr1:203258816-203258817	chr1	203258816	203258817	LOC730227	10.3174	12.0383	9.49848	12.1857	1.72088	-0.818894	1.86835
chr1:192952696-192952697	chr1	192952696	192952697	UCHL5	8.96969	10.6895	9.16112	9.41689	1.71985	0.191422	0.447191
chr2:231615964-231615965	chr2	231615964	231615965	CAB39	10.0469	11.766	9.75026	10.6304	1.71911	-0.296612	0.583536
chr18:51675621-51675622	chr18	51675621	51675622	MBD2	9.88683	11.6057	9.93699	10.4291	1.71889	0.0501594	0.542229
chr12:22254991-22254992	chr12	22254991	22254992	CMAS	10.851	12.5694	10.3239	11.2299	1.71837	-0.52713	0.378872
chr1:153463382-153463383	chr1	153463382	153463383	S100A7	11.1506	12.8683	11.5602	12.3408	1.71769	0.409629	1.19025
chr1:77510317-77510318	chr1	77510317	77510318	ST6GALNAC5	10.3144	12.0316	9.84984	11.1599	1.71725	-0.464553	0.845516
chr6:53719849-53719850	chr6	53719849	53719850	LRRC1	9.97407	11.6908	9.17245	11.463	1.71676	-0.801615	1.48889
chr5:61691234-61691235	chr5	61691234	61691235	DIMT1	9.93623	11.6509	9.78647	9.79426	1.71463	-0.149767	-0.141978
chr6:150490962-150490963	chr6	150490962	150490963	PPP1R14C	10.3301	12.0424	10.1998	11.187	1.71236	-0.130281	0.856895
chr10:129827400-129827401	chr10	129827400	129827401	PTPRE	10.6948	12.407	10.4698	12.4592	1.71212	-0.225042	1.76431
chr7:16751584-16751585	chr7	16751584	16751585	BZW2	9.68388	11.3941	10.1988	8.94775	1.71021	0.514927	-0.736124
chr2:201270831-201270832	chr2	201270831	201270832	SPATS2L	9.69095	11.3999	9.7297	10.3115	1.70892	0.0387501	0.620532
chr2:453339-453340	chr2	453339	453340	FAM150B	9.62412	11.333	9.06469	9.91214	1.70885	-0.559429	0.28802
chr7:16074174-16074175	chr7	16074174	16074175	ISPD	9.44757	11.156	9.13184	8.75005	1.70843	-0.315725	-0.697522
chr6:143164105-143164106	chr6	143164105	143164106	HIVEP2	10.5182	12.2266	10.5253	10.9562	1.70838	0.00704719	0.437943
chr1:217519202-217519203	chr1	217519202	217519203	GPATCH2	9.11648	10.8247	9.13927	8.35639	1.70825	0.0227957	-0.760092
chr7:9069508-9069509	chr7	9069508	9069509	NXPH1	9.48394	11.1921	8.9807	9.84016	1.70813	-0.503234	0.356226
chr13:29976623-29976624	chr13	29976623	29976624	MTUS2	10.7342	12.4415	10.5041	11.9711	1.70723	-0.230166	1.23688
chr4:36396416-36396417	chr4	36396416	36396417	DTHD1	10.5142	12.2207	10.1181	11.429	1.70649	-0.396156	0.914745
chr11:36442801-36442802	chr11	36442801	36442802	PRR5L	10.3686	12.0749	10.0239	10.6072	1.7063	-0.344789	0.238573
chr4:152621965-152621966	chr4	152621965	152621966	PET112	11.1852	12.8914	12.6381	11.8843	1.70621	1.45292	0.699086
chr12:50926512-50926513	chr12	50926512	50926513	DIP2B	11.0759	12.7818	11.6154	12.1472	1.70591	0.539577	1.07128
chr2:135029555-135029556	chr2	135029555	135029556	MGAT5	10.2706	11.9762	10.277	9.93719	1.70559	0.00639044	-0.333431
chr7:137942500-137942501	chr7	137942500	137942501	MIR4468	10.2706	11.9749	10.4377	10.3816	1.7043	0.167106	0.111027
chr7:18899206-18899207	chr7	18899206	18899207	HDAC9	10.1129	11.8167	11.2246	9.37462	1.70382	1.11172	-0.738271
chr7:27880142-27880143	chr7	27880142	27880143	JAZF1	10.4766	12.1788	9.83682	11.9292	1.70216	-0.639769	1.45258
chr9:3932687-3932688	chr9	3932687	3932688	GLIS3	10.3394	12.0411	11.4105	9.23936	1.70167	1.07114	-1.10003
chr19:14696151-14696152	chr19	14696151	14696152	CLEC17A	9.72254	11.4232	9.34266	9.59491	1.7007	-0.379888	-0.127636
chr13:37431564-37431565	chr13	37431564	37431565	SMAD9	10.2353	11.9358	11.1321	10.7875	1.70055	0.896799	0.552218
chr9:123165569-123165570	chr9	123165569	123165570	CDK5RAP2	9.99944	11.6999	9.85479	11.2675	1.70042	-0.144654	1.2681
chr3:113863964-113863965	chr3	113863964	113863965	DRD3	9.28	10.9799	9.5723	9.16172	1.69991	0.292295	-0.118278
chr8:81703783-81703784	chr8	81703783	81703784	ZNF704	10.0126	11.7123	10.202	9.94201	1.69969	0.189416	-0.0705883
chr2:238037071-238037072	chr2	238037071	238037072	COPS8	10.6529	12.3522	10.7377	11.2505	1.69936	0.0848596	0.597627
chr12:9177717-9177718	chr12	9177717	9177718	KLRG1	11.0935	12.7924	12.534	11.3878	1.69889	1.44052	0.294309
chr12:44402521-44402522	chr12	44402521	44402522	TMEM117	10.8167	12.5145	11.202	10.2666	1.69775	0.385259	-0.550164
chr14:75046759-75046760	chr14	75046759	75046760	LTBP2	10.8002	12.4979	10.9982	11.7878	1.69774	0.198059	0.987667
chr10:33537740-33537767	chr10	33537740	33537767	NRP1	11.1374	12.835	11.8533	11.9015	1.69759	0.715866	0.764121
chr2:111604744-111604784	chr2	111604744	111604784	ACOXL	11.8268	13.5241	13.0917	13.3175	1.69735	1.26491	1.49078
chr3:56166397-56166398	chr3	56166397	56166398	ERC2	9.77151	11.4688	9.86511	10.0761	1.69726	0.093595	0.304565
chr9:33458703-33458704	chr9	33458703	33458704	NOL6	10.5855	12.2823	10.5572	11.726	1.69675	-0.0283851	1.14046
chr14:32407121-32407122	chr14	32407121	32407122	NUBPL	10.5356	12.2323	10.5287	11.1032	1.69673	-0.00689169	0.567544
chr3:148184136-148184137	chr3	148184136	148184137	AGTR1	10.4025	12.099	10.5397	11.2248	1.6965	0.137211	0.822332
chr6:6918903-6918923	chr6	6918903	6918923	RREB1	11.3924	13.0885	11.3811	12.7706	1.69605	-0.0112919	1.37814
chr2:106702309-106702310	chr2	106702309	106702310	UXS1	10.6238	12.3197	11.0699	11.5946	1.6959	0.446083	0.970744
chr2:219761456-219761486	chr2	219761456	219761486	WNT10A	11.8571	13.5525	13.2082	12.9506	1.69533	1.35103	1.09345
chr3:171564700-171564701	chr3	171564700	171564701	TMEM212	10.3921	12.0874	10.9726	10.2617	1.69524	0.58044	-0.130447
chr8:55066075-55066137	chr8	55066075	55066137	MRPL15	11.7398	13.4339	12.1061	12.662	1.69406	0.366262	0.922197
chr22:24830664-24830665	chr22	24830664	24830665	ADORA2A	11.5612	13.2552	12.9155	11.5833	1.69406	1.35433	0.0221068
chr3:30389279-30389280	chr3	30389279	30389280	TGFBR2	10.8397	12.5335	11.1402	11.9262	1.69387	0.30053	1.08653
chr8:12584196-12584197	chr8	12584196	12584197	LONRF1	9.83411	11.5279	9.90715	9.93719	1.69379	0.073042	0.103078
chr8:134105170-134105171	chr8	134105170	134105171	TG	11.1476	12.8408	12.7788	11.7056	1.6932	1.63115	0.557972
chr7:151138023-151138024	chr7	151138023	151138024	CRYGN	10.8114	12.5041	10.4974	12.4894	1.69267	-0.31403	1.67803
chr6:43222049-43222050	chr6	43222049	43222050	TTBK1	9.26346	10.9558	8.65024	8.93522	1.69232	-0.613221	-0.328239
chr10:82167803-82167804	chr10	82167803	82167804	C10orf58	10.4766	12.1687	10.7413	10.3488	1.69213	0.264749	-0.127784
chr6:7468984-7469024	chr6	7468984	7469024	RIOK1	12.3821	14.0739	12.5141	13.7845	1.69174	0.131991	1.40233
chr22:36761181-36761182	chr22	36761181	36761182	MYH9	9.76988	11.4614	9.33547	9.95204	1.69155	-0.434411	0.182154
chr5:742104-742105	chr5	742104	742105	TPPP	10.8124	12.5036	12.262	10.2853	1.69119	1.44958	-0.527112
chr2:96829694-96829695	chr2	96829694	96829695	DUSP2	11.4739	13.1649	12.3822	12.7495	1.69104	0.908348	1.27559
chr3:30662040-30662041	chr3	30662040	30662041	TGFBR2	9.54868	11.2395	12.0501	8.69237	1.69077	2.50145	-0.856311
chr2:242802102-242802103	chr2	242802102	242802103	PDCD1	10.9056	12.5963	12.6259	10.2841	1.69076	1.72034	-0.621488
chr1:234978829-234978830	chr1	234978829	234978830	LOC100506810	10.8955	12.585	10.6562	12.0823	1.68959	-0.239239	1.18687
chr22:40721447-40721448	chr22	40721447	40721448	TNRC6B	10.6519	12.3402	10.7492	11.6899	1.6883	0.0972472	1.03804
chr6:112167936-112167937	chr6	112167936	112167937	FYN	11.3055	12.9931	12.9362	11.5883	1.68761	1.63071	0.282796
chr4:16124595-16124596	chr4	16124595	16124596	TAPT1	11.1912	12.8782	13.8486	10.5986	1.68694	2.65735	-0.592648
chr19:38772614-38772615	chr19	38772614	38772615	SPINT2	10.7432	12.4287	10.5718	12.6399	1.68554	-0.171356	1.89674
chr11:14912876-14912877	chr11	14912876	14912877	CYP2R1	11.8182	13.5021	12.0826	12.6146	1.68386	0.264354	0.79641
chr8:126568779-126568780	chr8	126568779	126568780	TRIB1	9.67849	11.3607	9.25486	9.3766	1.68225	-0.423636	-0.301895
chr10:33425957-33425958	chr10	33425957	33425958	NRP1	10.1705	11.8518	10.0976	10.4988	1.68125	-0.0729261	0.328253
chr8:95452928-95452929	chr8	95452928	95452929	RAD54B	10.606	12.2869	10.9689	11.6339	1.68097	0.362898	1.02796
chr6:150623523-150623524	chr6	150623523	150623524	PPP1R14C	9.48394	11.1648	9.50002	9.89312	1.68086	0.0160835	0.409184
chr7:8948694-8948695	chr7	8948694	8948695	NXPH1	10.5232	12.202	10.5069	10.3872	1.67878	-0.0162374	-0.135984
chr15:86162395-86162396	chr15	86162395	86162396	AKAP13	11.0241	12.7025	11.1693	12.1642	1.67841	0.145237	1.14014
chr7:41772765-41772766	chr7	41772765	41772766	LOC285954	9.93747	11.6154	10.8612	9.51901	1.6779	0.923755	-0.41846
chr10:48474269-48474270	chr10	48474269	48474270	GDF10	10.8947	12.5725	12.4713	11.1841	1.6778	1.5766	0.289395
chr3:121820812-121820813	chr3	121820812	121820813	CD86	10.9499	12.6277	11.1099	12.5843	1.67778	0.159947	1.63436
chr8:140718057-140718058	chr8	140718057	140718058	KCNK9	11.2459	12.9228	11.5026	12.3378	1.67689	0.256727	1.09186
chr1:45503320-45503321	chr1	45503320	45503321	ZSWIM5	9.64396	11.3164	9.57865	9.89921	1.67243	-0.065306	0.25525
chr12:90250424-90250425	chr12	90250424	90250425	LOC338758	10.319	11.9909	11.7164	9.83755	1.67192	1.39738	-0.481431
chr11:100796833-100796834	chr11	100796833	100796834	ARHGAP42	9.70768	11.379	10.2959	10.2017	1.67135	0.588261	0.494051
chr7:26333775-26333776	chr7	26333775	26333776	SNX10	10.4025	12.0738	11.2071	11.2384	1.6713	0.804588	0.83591
chr16:80231866-80231867	chr16	80231866	80231867	DYNLRB2	9.56353	11.2344	10.1312	8.91155	1.67086	0.567688	-0.651977
chr3:107819978-107819979	chr3	107819978	107819979	CD47	11.2259	12.8965	12.1689	11.4298	1.67064	0.943036	0.20389
chr5:6950605-6950606	chr5	6950605	6950606	MIR4278	10.7103	12.3809	12.1004	10.0838	1.67063	1.39008	-0.626509
chr1:90457225-90457226	chr1	90457225	90457226	GEMIN8P4	10.1172	11.7868	9.98092	11.1273	1.6696	-0.136288	1.01007
chr13:76064259-76064260	chr13	76064259	76064260	TBC1D4	10.4145	12.0818	11.5964	9.87834	1.66726	1.18187	-0.536151
chr9:117708625-117708626	chr9	117708625	117708626	TNFSF8	10.3553	12.022	9.98311	11.8614	1.66679	-0.372141	1.50614
chr9:120525695-120525696	chr9	120525695	120525696	TLR4	10.9782	12.6447	11.2466	12.1483	1.66646	0.268451	1.17008
chr6:158185639-158185640	chr6	158185639	158185640	SNX9	12.0678	13.7342	13.0127	12.987	1.66644	0.944908	0.919278
chr7:130873563-130873564	chr7	130873563	130873564	MKLN1	11.5888	13.2541	12.9273	12.7134	1.66532	1.33854	1.12459
chr3:49415133-49415134	chr3	49415133	49415134	RHOA	11.4632	13.1284	12.1844	12.5035	1.66525	0.721227	1.04032
chr19:6655052-6655053	chr19	6655052	6655053	TNFSF14	9.96001	11.625	9.80444	10.0547	1.66494	-0.15557	0.094665
chrX:1869331-1869332	chrX	1869331	1869332	ASMT	10.7132	12.3776	11.8944	10.1949	1.66442	1.18125	-0.518311
chr8:133715983-133715984	chr8	133715983	133715984	TMEM71	9.92447	11.5886	9.40154	9.88496	1.66417	-0.522935	-0.039512
chr15:76686173-76686174	chr15	76686173	76686174	SCAPER	10.7797	12.4437	12.5098	10.1784	1.664	1.73004	-0.601291
chr7:75638712-75638713	chr7	75638712	75638713	STYXL1	10.8523	12.5161	11.0338	12.2209	1.66379	0.181505	1.36859
chr3:190303838-190303839	chr3	190303838	190303839	IL1RAP	10.2337	11.897	10.5835	9.99557	1.66334	0.349796	-0.238106
chr10:105264281-105264282	chr10	105264281	105264282	NEURL	11.4291	13.0923	12.0013	12.374	1.66321	0.572215	0.944928
chr1:25251831-25251832	chr1	25251831	25251832	RUNX3	10.7211	12.3842	10.3891	12.4326	1.66311	-0.331976	1.7115
chr7:119185442-119185443	chr7	119185442	119185443	KCND2	9.16957	10.8326	8.29562	9.68388	1.663	-0.873959	0.514302
chr10:73291554-73291555	chr10	73291554	73291555	CDH23	9.55651	11.2195	9.02843	10.3255	1.66298	-0.528083	0.768946
chr3:187488184-187488185	chr3	187488184	187488185	BCL6	10.2882	11.9498	10.0633	11.0458	1.66166	-0.224806	0.757634
chr6:90928376-90928377	chr6	90928376	90928377	BACH2	10.5591	12.2204	10.8227	10.3852	1.66137	0.263601	-0.173916
chr10:92954798-92954799	chr10	92954798	92954799	PCGF5	10.01	11.6711	10.3167	10.2189	1.66111	0.306684	0.208845
chr3:125417013-125417014	chr3	125417013	125417014	MIR548I1	10.4435	12.1041	10.3337	11.1235	1.66061	-0.109829	0.679996
chr4:122059358-122059359	chr4	122059358	122059359	TNIP3	10.3815	12.0411	10.0343	10.9498	1.65959	-0.347192	0.568284
chr6:90866754-90866755	chr6	90866754	90866755	BACH2	10.408	12.067	10.0106	11.2685	1.65897	-0.397371	0.860487
chr14:50549994-50549995	chr14	50549994	50549995	C14orf183	9.786	11.4445	8.69049	9.86213	1.65846	-1.09552	0.0761285
chr4:175280206-175280207	chr4	175280206	175280207	CEP44	10.8788	12.5369	11.4983	11.8729	1.65807	0.61952	0.994134
chr12:24992503-24992504	chr12	24992503	24992504	BCAT1	9.73004	11.3879	9.70501	9.07513	1.65783	-0.0250223	-0.654904
chr11:58975724-58975725	chr11	58975724	58975725	DTX4	10.8534	12.5104	11.0272	11.2914	1.65701	0.173849	0.438035
chr7:69095475-69095476	chr7	69095475	69095476	AUTS2	9.21735	10.8735	8.96093	9.19552	1.65619	-0.256424	-0.0218321
chr2:136002870-136002871	chr2	136002870	136002871	ZRANB3	10.5739	12.2296	10.1887	11.5967	1.65578	-0.385133	1.02283
chr20:10539480-10539481	chr20	10539480	10539481	C20orf94	11.1246	12.78	11.3496	11.7582	1.65536	0.224965	0.633514
chr5:86053870-86053871	chr5	86053870	86053871	COX7C	10.7231	12.3784	11.113	11.4651	1.65525	0.389845	0.741917
chr7:90446249-90446250	chr7	90446249	90446250	CDK14	10.3775	12.0328	10.3002	11.3075	1.65525	-0.077336	0.92999
chr5:78053315-78053316	chr5	78053315	78053316	ARSB	11.3439	12.9983	12.2431	11.9429	1.65444	0.899183	0.599041
chr8:49192848-49192849	chr8	49192848	49192849	UBE2V2	9.6308	11.2851	9.36969	9.35661	1.65434	-0.261113	-0.274188
chr3:130935874-130935875	chr3	130935874	130935875	NEK11	9.9039	11.5576	10.1058	9.94575	1.65365	0.201868	0.0418504
chr1:245812709-245812710	chr1	245812709	245812710	KIF26B	10.9604	12.6136	10.6116	11.9504	1.65321	-0.348825	0.989939
chr1:16929063-16929140	chr1	16929063	16929140	NBPF1	11.8326	13.4838	11.9216	12.261	1.65117	0.0890076	0.428459
chr1:144067180-144067181	chr1	144067180	144067181	SRGAP2P2	9.40736	11.0579	10.3584	8.58035	1.65054	0.951042	-0.827009
chr3:74838472-74838473	chr3	74838472	74838473	CNTN3	9.16112	10.8114	9.49622	9.91674	1.6503	0.335103	0.755623
chr4:114305911-114305912	chr4	114305911	114305912	ANK2	9.53464	11.1849	9.39152	9.68318	1.6503	-0.143113	0.148548
chr13:40351843-40351844	chr13	40351843	40351844	COG6	10.2666	11.9166	10.4827	9.61554	1.65006	0.216117	-0.651013
chr9:101944124-101944125	chr9	101944124	101944125	TGFBR1	9.65166	11.3002	8.79345	9.77606	1.64849	-0.858212	0.124391
chr1:204386856-204386857	chr1	204386856	204386857	PIK3C2B	10.3422	11.9891	10.7582	10.6032	1.64692	0.416003	0.260936
chr1:66902296-66902297	chr1	66902296	66902297	PDE4B	10.7231	12.3693	10.5049	12.1555	1.64615	-0.21827	1.43237
chr3:142594705-142594706	chr3	142594705	142594706	PCOLCE2	10.7017	12.3463	11.3942	9.75979	1.6446	0.692582	-0.941865
chr7:47401595-47401596	chr7	47401595	47401596	TNS3	10.717	12.3615	11.4428	11.3095	1.64452	0.725788	0.592538
chr13:114894639-114894640	chr13	114894639	114894640	RASA3	10.717	12.3612	11.327	10.8187	1.64426	0.61	0.101737
chr1:181361959-181361960	chr1	181361959	181361960	CACNA1E	10.1372	11.7812	10.4474	9.50784	1.64407	0.310203	-0.629337
chr13:42492012-42492013	chr13	42492012	42492013	KIAA0564	10.7239	12.3671	10.9834	11.566	1.64314	0.259448	0.842111
chr2:111807635-111807636	chr2	111807635	111807636	ACOXL	10.4657	12.1081	12.2134	9.25383	1.64237	1.74768	-1.21191
chr12:82229709-82229710	chr12	82229709	82229710	PPFIA2	9.52951	11.1713	9.54639	8.48007	1.64181	0.0168828	-1.04944
chr3:177063623-177063624	chr3	177063623	177063624	TBL1XR1	10.4536	12.0946	11.3817	10.6079	1.64105	0.928163	0.154305
chr17:57906835-57906836	chr17	57906835	57906836	VMP1	10.8097	12.4506	11.0525	11.3426	1.64094	0.242748	0.532939
chr4:74698454-74698455	chr4	74698454	74698455	CXCL6	10.8063	12.4451	10.693	11.8511	1.63879	-0.113303	1.04486
chr14:81769818-81769819	chr14	81769818	81769819	STON2	9.94017	11.5785	10.0002	9.68895	1.63832	0.0599792	-0.251228
chr8:37216837-37216838	chr8	37216837	37216838	ZNF703	10.3662	12.0041	12.0336	9.58927	1.6379	1.66735	-0.776969
chr10:29948073-29948108	chr10	29948073	29948108	SVIL	12.0158	13.6523	12.6581	13.0631	1.63655	0.642332	1.04735
chr7:105530929-105530930	chr7	105530929	105530930	ATXN7L1	10.7995	12.4344	12.1621	9.9404	1.63494	1.36265	-0.859069
chr12:26341230-26341231	chr12	26341230	26341231	SSPN	9.89685	11.5305	10.4913	9.35376	1.63365	0.59445	-0.54309
chr21:41002351-41002352	chr21	41002351	41002352	C21orf88	10.4311	12.0643	10.6448	11.2653	1.63319	0.213752	0.83425
chr12:94563451-94563452	chr12	94563451	94563452	PLXNC1	10.7452	12.3784	10.8447	11.551	1.63316	0.0995017	0.805721
chr16:66556245-66556246	chr16	66556245	66556246	TK2	10.8309	12.4638	11.3355	11.7019	1.63283	0.504518	0.870938
chr7:81735040-81735041	chr7	81735040	81735041	CACNA2D1	9.29995	10.9323	9.09819	8.98796	1.63237	-0.201759	-0.311987
chr9:23635511-23635512	chr9	23635511	23635512	ELAVL2	9.52317	11.1555	9.77203	9.46517	1.63231	0.248861	-0.0580006
chr7:36252925-36252926	chr7	36252925	36252926	EEPD1	10.2032	11.8352	10.3017	11.1145	1.63201	0.0985344	0.911385
chr12:32757008-32757009	chr12	32757008	32757009	FGD4	10.0469	11.6788	10.3054	9.97743	1.63191	0.258532	-0.0694406
chr13:101045213-101045214	chr13	101045213	101045214	PCCA	10.5881	12.2199	10.748	11.7687	1.63185	0.159886	1.18063
chr2:7330967-7330968	chr2	7330967	7330968	RNF144A	10.0641	11.695	10.8248	8.45145	1.63087	0.76068	-1.61269
chr12:76338187-76338188	chr12	76338187	76338188	PHLDA1	10.1514	11.7809	9.97236	11.1287	1.62948	-0.179036	0.977261
chr9:17018741-17018742	chr9	17018741	17018742	CNTLN	9.38722	11.0167	8.7651	9.76943	1.62946	-0.62212	0.382205
chr4:26320787-26320788	chr4	26320787	26320788	RBPJ	11.6924	13.3214	11.8539	12.5089	1.62892	0.161407	0.816488
chr19:51983147-51983148	chr19	51983147	51983148	CEACAM18	9.20501	10.8322	8.82001	8.93065	1.62715	-0.384999	-0.274366
chr12:20645298-20645299	chr12	20645298	20645299	PDE3A	10.6034	12.2305	10.305	11.9925	1.62713	-0.298362	1.38909
chrX:65206191-65206192	chrX	65206191	65206192	MIR223	11.1003	12.7266	11.596	11.1353	1.62632	0.49564	0.0349529
chr2:75704063-75704064	chr2	75704063	75704064	FAM176A	11.1976	12.8236	11.6735	11.9516	1.62601	0.475905	0.75403
chr6:14543131-14543132	chr6	14543131	14543132	CD83	10.2645	11.8894	9.98737	11.3788	1.62488	-0.277114	1.11433
chr3:197121614-197121615	chr3	197121614	197121615	LOC100507086	9.80738	11.4306	9.80222	9.93228	1.62322	-0.00515289	0.124905
chr3:171539904-171539905	chr3	171539904	171539905	PLD1	10.5041	12.1273	11.8219	10.8031	1.62321	1.31773	0.298962
chr6:94672470-94672471	chr6	94672470	94672471	TSG1	10.3764	11.9993	10.0439	11.1488	1.62289	-0.332471	0.77246
chr1:117889254-117889255	chr1	117889254	117889255	MAN1A2	10.6098	12.2326	10.3548	11.462	1.62277	-0.254985	0.852227
chr6:57023656-57023657	chr6	57023656	57023657	ZNF451	10.3907	12.0127	11.234	11.3922	1.62196	0.84332	1.00153
chr7:26196200-26196201	chr7	26196200	26196201	NFE2L3	10.4857	12.1076	9.68493	10.6241	1.62193	-0.800738	0.138412
chr14:23158587-23158588	chr14	23158587	23158588	OXA1L	10.5491	12.1709	10.4974	11.0283	1.62183	-0.0517289	0.479188
chr7:137567125-137567126	chr7	137567125	137567126	CREB3L2	10.4621	12.083	10.4004	10.5996	1.62092	-0.0617154	0.137462
chr8:133427781-133427782	chr8	133427781	133427782	KCNQ3	9.68143	11.3011	9.59686	9.49848	1.61967	-0.0845757	-0.182955
chr7:47365916-47365917	chr7	47365916	47365917	TNS3	10.1577	11.7765	10.2099	9.44347	1.61878	0.0521862	-0.714266
chr2:61034560-61034561	chr2	61034560	61034561	PAPOLG	11.0996	12.7183	10.9107	12.2002	1.61874	-0.188901	1.10064
chr7:31014579-31014580	chr7	31014579	31014580	GHRHR	10.408	12.0266	9.99284	10.9449	1.61857	-0.41516	0.53691
chr7:100743594-100743595	chr7	100743594	100743595	TRIM56	9.82784	11.4462	10.0769	10.6813	1.61835	0.249019	0.853412
chr10:71621442-71621443	chr10	71621442	71621443	COL13A1	10.7034	12.3213	12.1278	10.4407	1.61785	1.42443	-0.262743
chr6:4942526-4942527	chr6	4942526	4942527	CDYL	11.4123	13.03	12.2279	12.5145	1.61772	0.8156	1.10221
chr11:60746543-60746544	chr11	60746543	60746544	CD6	11.2971	12.9147	12.6079	11.9564	1.61759	1.31081	0.659288
chr19:660545-660546	chr19	660545	660546	RNF126	10.8414	12.4582	10.751	11.4692	1.61678	-0.0904183	0.627775
chr8:29611214-29611215	chr8	29611214	29611215	C8orf75	10.3702	11.9868	9.75411	11.155	1.61652	-0.616132	0.78476
chr6:102266026-102266027	chr6	102266026	102266027	GRIK2	10.0151	11.6308	10.8204	9.65085	1.61567	0.805256	-0.364291
chr14:90426466-90426467	chr14	90426466	90426467	TDP1	11.3269	12.942	12.1442	11.2646	1.61509	0.81725	-0.062359
chr2:224325678-224325679	chr2	224325678	224325679	SCG2	10.1172	11.7319	10.1819	10.5547	1.61467	0.0646554	0.437472
chr17:39704360-39704361	chr17	39704360	39704361	LOC147093	9.61538	11.2298	9.19721	10.2872	1.61439	-0.418174	0.671784
chr7:55601293-55601294	chr7	55601293	55601294	VOPP1	11.3685	12.9803	11.4329	12.5182	1.61189	0.0644877	1.14979
chr6:129811868-129811869	chr6	129811868	129811869	LAMA2	11.379	12.9903	12.5629	12.1483	1.61139	1.18394	0.769317
chr7:17274254-17274257	chr7	17274254	17274257	AHR	11.8081	13.4184	12.4726	12.8606	1.61028	0.664434	1.05247
chr7:42802893-42802894	chr7	42802893	42802894	C7orf25	10.2914	11.9013	9.71855	10.7627	1.60993	-0.572865	0.471269
chr14:50787922-50788024	chr14	50787922	50788024	ATP5S	11.8699	13.4789	12.4515	12.716	1.60906	0.581575	0.846164
chr8:129076542-129076543	chr8	129076542	129076543	PVT1	10.3496	11.9581	9.76988	10.8396	1.60855	-0.579699	0.490019
chr2:11724483-11724528	chr2	11724483	11724528	GREB1	11.19	12.7966	11.5095	12.4056	1.60667	0.319521	1.21565
chr18:74814024-74814025	chr18	74814024	74814025	MBP	11.3439	12.9503	11.8513	12.2863	1.6064	0.507432	0.942413
chr4:39355669-39355670	chr4	39355669	39355670	RFC1	10.9232	12.5288	12.5182	11.0778	1.60565	1.59503	0.154657
chr1:144908412-144908413	chr1	144908412	144908413	PDE4DIP	10.7203	12.3249	10.7812	11.8774	1.60458	0.0608786	1.15714
chr21:36180062-36180063	chr21	36180062	36180063	RUNX1	11.1703	12.7743	11.1449	12.3037	1.60396	-0.0254011	1.13332
chr2:182675719-182675720	chr2	182675719	182675720	SSFA2	10.9539	12.557	11.2709	12.2519	1.60315	0.31702	1.298
chr5:167836939-167836940	chr5	167836939	167836940	WWC1	11.0009	12.6034	11.2758	12.782	1.60248	0.274834	1.78111
chr6:119897112-119897113	chr6	119897112	119897113	MAN1A1	10.0692	11.6711	10.4942	9.51526	1.60197	0.425069	-0.553898
chr21:38936874-38936875	chr21	38936874	38936875	DYRK1A	12.1205	13.7222	12.6865	13.1005	1.6017	0.565972	0.979995
chr1:206877141-206877142	chr1	206877141	206877142	MAPKAPK2	10.9171	12.5181	10.4759	11.8325	1.60106	-0.441128	0.915451
chr7:122615600-122615601	chr7	122615600	122615601	TAS2R16	9.99053	11.5913	9.84596	10.5368	1.60074	-0.144574	0.546306
chr5:19531961-19531962	chr5	19531961	19531962	CDH18	9.51331	11.1137	9.4801	9.69713	1.60039	-0.0332125	0.183824
chr4:37097808-37097809	chr4	37097808	37097809	MIR4801	9.33619	10.9365	9.03181	8.87491	1.60033	-0.304385	-0.461283
chr3:107661298-107661299	chr3	107661298	107661299	LOC285205	9.70197	11.3013	9.0603	9.28393	1.59935	-0.641672	-0.418038
chr9:112210103-112210174	chr9	112210103	112210174	PTPN3	11.8508	13.4497	11.3284	13.8377	1.59892	-0.522462	1.98693
chr5:113785707-113785708	chr5	113785707	113785708	KCNN2	11.1528	12.7515	11.6504	11.5207	1.5987	0.497581	0.36789
chr5:179187346-179187347	chr5	179187346	179187347	MAML1	10.0409	11.6392	9.80904	11.3691	1.59833	-0.231828	1.32827
chr9:99637518-99637519	chr9	99637518	99637519	LOC100132781	10.7891	12.3863	11.1558	11.6133	1.59722	0.36672	0.824137
chr18:629513-629514	chr18	629513	629514	CLUL1	9.92811	11.5242	9.73518	9.91166	1.59614	-0.192921	-0.0164494
chr6:150322676-150322677	chr6	150322676	150322677	RAET1K	10.6055	12.2016	10.1998	11.0572	1.5961	-0.405721	0.451688
chr7:8288906-8288935	chr7	8288906	8288935	ICA1	11.47	13.0656	12.2553	11.6404	1.59553	0.785234	0.170395
chr8:131540762-131540763	chr8	131540762	131540763	ASAP1	10.4926	12.0879	10.8755	10.9983	1.59528	0.382906	0.505633
chr12:68653301-68653302	chr12	68653301	68653302	IL22	10.1998	11.7941	9.95283	10.238	1.59428	-0.246963	0.038165
chrX:46564487-46564488	chrX	46564487	46564488	SLC9A7	10.0929	11.6871	9.55437	10.7154	1.59424	-0.538515	0.622479
chr5:35029620-35029621	chr5	35029620	35029621	AGXT2	9.31949	10.9097	8.45874	9.52129	1.59024	-0.860751	0.201799
chr1:12238363-12238364	chr1	12238363	12238364	TNFRSF1B	10.8783	12.4681	10.9972	11.3524	1.58972	0.118897	0.474104
chr1:96828339-96828340	chr1	96828339	96828340	PTBP2	10.557	12.1465	11.009	11.1223	1.58951	0.452044	0.565315
chr2:18501477-18501478	chr2	18501477	18501478	NT5C1B-RDH14	10.2645	11.8534	10.1751	10.2872	1.58891	-0.0894109	0.0226854
chr15:78454549-78454597	chr15	78454549	78454597	IDH3A	12.0299	13.6185	12.226	13.2109	1.58859	0.196132	1.18103
chr17:64536437-64536438	chr17	64536437	64536438	PRKCA	10.8879	12.4765	10.9949	11.6143	1.58857	0.106976	0.726401
chr10:85363624-85363625	chr10	85363624	85363625	GHITM	11.0457	12.6321	12.1165	11.2258	1.5864	1.0708	0.180074
chr22:30217416-30217417	chr22	30217416	30217417	ASCC2	10.7148	12.3012	10.569	11.5435	1.58635	-0.145794	0.828689
chr5:35136757-35136758	chr5	35136757	35136758	PRLR	10.4101	11.9964	10.0151	11.3987	1.58628	-0.39499	0.988523
chr2:101923428-101923429	chr2	101923428	101923429	RNF149	10.9663	12.552	12.1644	11.5919	1.58576	1.19811	0.625652
chr3:185743123-185743124	chr3	185743123	185743124	ETV5	10.7683	12.3539	11.1437	9.67363	1.58562	0.37537	-1.09466
chr15:72521008-72521009	chr15	72521008	72521009	PKM2	11.766	13.3512	12.3871	12.8134	1.58522	0.621122	1.04741
chr8:20080517-20080519	chr8	20080517	20080519	ATP6V1B2	11.4806	13.0648	13.0526	10.0741	1.58416	1.57204	-1.40653
chr16:51611698-51611699	chr16	51611698	51611699	SALL1	10.1878	11.7711	11.3242	10.1104	1.58326	1.13642	-0.077372
chr7:123464666-123464667	chr7	123464666	123464667	HYALP1	10.071	11.6527	9.30118	11.6053	1.58168	-0.769829	1.53428
chr9:109975959-109975960	chr9	109975959	109975960	RAD23B	10.7317	12.3114	11.1716	11.7859	1.57963	0.439867	1.05417
chr13:48839480-48839481	chr13	48839480	48839481	ITM2B	11.3777	12.956	12.3684	11.8719	1.57836	0.99076	0.49429
chr4:103549095-103549096	chr4	103549095	103549096	MANBA	9.80738	11.3856	9.55694	9.71807	1.57819	-0.250438	-0.0893052
chr3:16838502-16838503	chr3	16838502	16838503	PLCL2	10.1181	11.6956	11.0005	8.92364	1.57749	0.882475	-1.19443
chr5:176080669-176080670	chr5	176080669	176080670	TSPAN17	10.0879	11.6651	9.49109	11.8118	1.57721	-0.596806	1.72386
chr3:172310164-172310246	chr3	172310164	172310246	NCEH1	13.0653	14.6424	12.9244	14.4565	1.57711	-0.140904	1.39116
chr12:46603890-46603891	chr12	46603890	46603891	SLC38A1	10.625	12.201	11.4782	11.5467	1.57601	0.85315	0.921642
chr11:3881808-3881809	chr11	3881808	3881809	STIM1	11.0041	12.5795	11.2013	11.864	1.57543	0.197284	0.859967
chr11:34592265-34592266	chr11	34592265	34592266	EHF	10.8635	12.4382	11.7587	10.769	1.57473	0.895221	-0.0944203
chr14:76032871-76032879	chr14	76032871	76032879	FLVCR2	11.2471	12.8206	11.7426	11.3773	1.57357	0.495513	0.130238
chr2:15179324-15179325	chr2	15179324	15179325	NBAS	10.4989	12.0722	11.8298	9.85479	1.57325	1.33089	-0.644112
chr1:68025091-68025092	chr1	68025091	68025092	GADD45A	10.0526	11.6257	9.60668	9.78898	1.57311	-0.445884	-0.263583
chr2:233101099-233101100	chr2	233101099	233101100	DIS3L2	9.47705	11.049	9.45877	9.27057	1.57197	-0.0182823	-0.206483
chr8:49048478-49048479	chr8	49048478	49048479	UBE2V2	10.1481	11.7195	9.70822	11.6483	1.57141	-0.439912	1.50016
chr6:132113377-132113378	chr6	132113377	132113378	ENPP1	11.2557	12.827	11.6774	12.505	1.5713	0.421681	1.24929
chr2:106809585-106809586	chr2	106809585	106809586	UXS1	10.6098	12.1807	10.626	10.5118	1.57095	0.0162055	-0.0980096
chr2:9892899-9892900	chr2	9892899	9892900	TAF1B	10.5174	12.0884	10.0253	11.8938	1.57094	-0.492122	1.3764
chr10:12164821-12164822	chr10	12164821	12164822	DHTKD1	9.33619	10.907	8.45874	8.99252	1.57079	-0.877457	-0.343671
chr17:32198888-32198889	chr17	32198888	32198889	ACCN1	10.0842	11.6542	9.95142	10.4678	1.57007	-0.132746	0.38361
chr15:86744790-86744791	chr15	86744790	86744791	AGBL1	10.4857	12.0552	10.156	11.3905	1.56952	-0.329711	0.904829
chr3:186307884-186307885	chr3	186307884	186307885	DNAJB11	10.9097	12.4791	10.7675	12.2541	1.56936	-0.142225	1.34435
chr8:57802700-57802701	chr8	57802700	57802701	IMPAD1	10.6919	12.2594	10.856	11.9259	1.56743	0.164073	1.23394
chr6:109780177-109780178	chr6	109780177	109780178	MICAL1	10.9138	12.4812	11.0168	12.0325	1.56743	0.102993	1.11871
chr2:61046753-61046813	chr2	61046753	61046813	PAPOLG	12.113	13.6796	13.3816	12.3179	1.56653	1.26852	0.20482
chr3:130791193-130791194	chr3	130791193	130791194	NEK11	10.1636	11.7299	10.1154	10.3454	1.56625	-0.0482153	0.181758
chr11:31459626-31459627	chr11	31459626	31459627	IMMP1L	10.0565	11.6224	10.4481	9.58534	1.56586	0.391576	-0.471194
chr20:56882170-56882171	chr20	56882170	56882171	PPP4R1L	10.8596	12.4251	10.9046	11.7086	1.56542	0.0449361	0.849003
chr2:234259565-234259566	chr2	234259565	234259566	DGKD	10.5275	12.0929	10.5173	11.0952	1.56537	-0.0101863	0.567684
chr12:45809354-45809355	chr12	45809354	45809355	ANO6	9.95243	11.5171	9.76634	9.60023	1.5647	-0.186089	-0.352199
chr15:41061835-41061951	chr15	41061835	41061951	DNAJC17	11.975	13.5395	12.549	13.1953	1.56448	0.573961	1.22031
chr16:9141862-9141863	chr16	9141862	9141863	C16orf72	10.2684	11.832	11.0792	11.1247	1.56356	0.810794	0.856234
chr3:44146613-44146614	chr3	44146613	44146614	MIR138-1	10.2882	11.8511	10.5133	10.4383	1.56292	0.225175	0.150112
chr4:187499104-187499105	chr4	187499104	187499105	FAT1	9.89509	11.458	9.89744	9.06199	1.56287	0.00235101	-0.833097
chr14:62061261-62061262	chr14	62061261	62061262	FLJ22447	10.319	11.8809	10.7131	9.70052	1.56191	0.394141	-0.61846
chr9:31519171-31519172	chr9	31519171	31519172	ACO1	10.1372	11.6985	9.57865	9.92447	1.56133	-0.558526	-0.212705
chr10:29077343-29077344	chr10	29077343	29077344	LOC100507605	10.897	12.4578	11.4191	10.8835	1.56081	0.522091	-0.0135267
chr10:6079150-6079151	chr10	6079150	6079151	IL2RA	10.9033	12.4622	11.2795	12.2687	1.55884	0.376122	1.36534
chr2:106593878-106593879	chr2	106593878	106593879	NCK2	9.58219	11.1408	9.38032	9.94987	1.55858	-0.201866	0.367684
chr8:60964313-60964314	chr8	60964313	60964314	CA8	10.907	12.4651	11.5832	11.9935	1.5581	0.67624	1.08654
chr1:219498582-219498583	chr1	219498582	219498583	LYPLAL1	10.1812	11.7389	10.3487	10.2336	1.55776	0.167521	0.0524838
chr8:22722704-22722705	chr8	22722704	22722705	PEBP4	10.6506	12.2083	10.2353	11.2139	1.55772	-0.415239	0.563297
chr9:135020543-135020544	chr9	135020543	135020544	NTNG2	9.35989	10.9154	9.77999	9.09061	1.55552	0.420103	-0.269281
chr1:179111127-179111128	chr1	179111127	179111128	ABL2	10.1673	11.7226	9.53765	10.8732	1.55522	-0.629699	0.705843
chr13:21035810-21035811	chr13	21035810	21035811	CRYL1	9.87504	11.4302	10.3425	10.2934	1.5552	0.467462	0.418394
chr18:416068-416069	chr18	416068	416069	COLEC12	10.8351	12.39	11.3219	11.4666	1.55499	0.486804	0.631529
chr2:10548229-10548230	chr2	10548229	10548230	HPCAL1	10.6079	12.1616	10.1699	11.6772	1.55377	-0.437935	1.06937
chr8:32189247-32189248	chr8	32189247	32189248	NRG1	9.69095	11.2442	8.92561	9.83805	1.55326	-0.765341	0.147101
chr1:241880751-241880752	chr1	241880751	241880752	WDR64	10.8135	12.366	11.0509	11.9914	1.55247	0.237356	1.17792
chr2:87810938-87810939	chr2	87810938	87810939	LINC00152	10.5871	12.139	10.9262	10.1619	1.55189	0.339122	-0.425189
chr20:25291158-25291159	chr20	25291158	25291159	ABHD12	10.8894	12.4412	11.2464	11.1737	1.55184	0.357024	0.284319
chr14:81222760-81222761	chr14	81222760	81222761	CEP128	9.1733	10.7239	9.03582	9.93397	1.55064	-0.137475	0.760673
chr8:29999371-29999372	chr8	29999371	29999372	MIR548O2	10.7148	12.2648	11.6681	10.4278	1.55	0.953308	-0.287046
chr5:139126972-139126973	chr5	139126972	139126973	PSD2	11.22	12.7697	11.1297	12.4549	1.54967	-0.0903844	1.23483
chr9:111774809-111774810	chr9	111774809	111774810	CTNNAL1	10.6634	12.2127	11.0688	11.8413	1.54924	0.405367	1.17783
chr3:58020887-58020888	chr3	58020887	58020888	FLNB	11.1819	12.7304	11.0519	11.65	1.54845	-0.130072	0.468064
chr6:90984305-90984366	chr6	90984305	90984366	BACH2	12.9837	14.5319	13.2604	14.2991	1.54818	0.276629	1.31536
chr1:226831054-226831055	chr1	226831054	226831055	ITPKB	10.6166	12.1647	10.4386	12.0519	1.54811	-0.177955	1.43536
chr18:77276783-77276784	chr18	77276783	77276784	NFATC1	10.8894	12.4373	12.6863	10.2301	1.54794	1.79697	-0.659319
chr18:3305451-3305452	chr18	3305451	3305452	MYL12B	10.1172	11.6648	10.198	9.86714	1.54756	0.0807497	-0.250069
chr10:126417282-126417283	chr10	126417282	126417283	FAM53B	10.7222	12.2684	10.4032	11.0635	1.54622	-0.319057	0.341282
chr12:101381851-101381852	chr12	101381851	101381852	ANO4	11.3277	12.8735	11.5845	12.0277	1.54588	0.256803	0.700055
chr8:6575869-6575870	chr8	6575869	6575870	AGPAT5	11.299	12.8443	12.0127	11.7705	1.5453	0.713666	0.471435
chr8:67448161-67448162	chr8	67448161	67448162	C8orf46	10.1939	11.7375	10.5482	9.51331	1.54365	0.3543	-0.680576
chr7:66594301-66594340	chr7	66594301	66594340	TYW1	11.8023	13.3453	11.5644	12.7687	1.54297	-0.23795	0.966339
chr5:88129340-88129341	chr5	88129340	88129341	MEF2C	10.8563	12.399	12.5014	10.9125	1.54263	1.64503	0.0561621
chr13:21568041-21568042	chr13	21568041	21568042	LATS2	11.6816	13.2238	12.5562	13.129	1.54214	0.874536	1.44739
chr6:76119895-76119896	chr6	76119895	76119896	FILIP1	9.7937	11.3356	9.2011	10.215	1.5419	-0.592601	0.421285
chr11:120906691-120906692	chr11	120906691	120906692	TBCEL	9.72645	11.2679	11.0835	8.77027	1.54147	1.35701	-0.956174
chr3:23136749-23136750	chr3	23136749	23136750	UBE2E2	10.4174	11.9588	10.4552	9.91857	1.54143	0.0378002	-0.498844
chr4:122612101-122612102	chr4	122612101	122612102	ANXA5	9.16112	10.7022	8.89615	8.99094	1.5411	-0.264966	-0.170177
chr1:219884340-219884341	chr1	219884340	219884341	RNU5F-1	11.1524	12.6929	12.0669	12.3737	1.5405	0.914474	1.2213
chr5:89174244-89174245	chr5	89174244	89174245	MIR3660	10.3622	11.9024	10.8691	10.2646	1.5402	0.506903	-0.0975859
chr16:81722059-81722060	chr16	81722059	81722060	CMIP	11.072	12.612	10.9271	10.8376	1.54009	-0.144854	-0.234372
chr2:225534379-225534380	chr2	225534379	225534380	CUL3	8.99094	10.531	9.25112	8.79796	1.54004	0.260178	-0.192982
chr4:36237125-36237126	chr4	36237125	36237126	ARAP2	10.5003	12.0398	10.4116	10.9881	1.53949	-0.0887269	0.487832
chr8:74903738-74903739	chr8	74903738	74903739	LY96	11.7465	13.2849	12.9832	11.7392	1.53842	1.2367	-0.00730978
chr8:63655568-63655569	chr8	63655568	63655569	NKAIN3	10.0338	11.5698	9.0675	9.90294	1.53597	-0.966287	-0.130848
chr4:122177682-122177683	chr4	122177682	122177683	TNIP3	10.7815	12.316	10.6162	12.0219	1.53451	-0.165301	1.24044
chr1:225535097-225535098	chr1	225535097	225535098	DNAH14	9.69965	11.2337	9.45454	9.16874	1.53406	-0.245115	-0.53091
chrX:69394265-69394266	chrX	69394265	69394266	DGAT2L6	9.41617	10.9494	9.11401	9.82494	1.53326	-0.302159	0.408773
chr3:41460867-41460868	chr3	41460867	41460868	ULK4	10.0429	11.5757	10.4121	9.18308	1.53276	0.369196	-0.859828
chr1:110546661-110546662	chr1	110546661	110546662	AHCYL1	10.8211	12.3534	10.6761	11.7504	1.53228	-0.144952	0.929357
chr10:92079471-92079472	chr10	92079471	92079472	HTR7	8.97602	10.5076	9.29564	9.45847	1.5316	0.319621	0.482453
chr12:50436640-50436641	chr12	50436640	50436641	ACCN2	9.53464	11.0654	9.3766	9.54913	1.53079	-0.158039	0.0144974
chr9:133244221-133244222	chr9	133244221	133244222	ASS1	10.4201	11.9503	10.0151	10.6878	1.5302	-0.404962	0.267701
chr2:216658678-216658679	chr2	216658678	216658679	LOC646324	10.0661	11.5962	10.4989	9.64035	1.53008	0.432822	-0.425729
chr7:50989149-50989150	chr7	50989149	50989150	COBL	10.4311	11.9605	10.4437	11.723	1.52938	0.0126784	1.29193
chr5:10700287-10700288	chr5	10700287	10700288	DAP	10.3856	11.9145	11.8399	9.70547	1.52895	1.45434	-0.680086
chr6:7803644-7803645	chr6	7803644	7803645	BMP6	10.0005	11.5293	9.2528	10.5039	1.52877	-0.747738	0.503328
chr17:25800796-25800797	chr17	25800796	25800797	KSR1	10.2822	11.8108	10.9159	9.74792	1.52855	0.633648	-0.534306
chr15:27910863-27910864	chr15	27910863	27910864	OCA2	9.38722	10.9154	9.77469	8.87008	1.52819	0.387468	-0.517144
chr7:51191513-51191514	chr7	51191513	51191514	COBL	10.4657	11.9924	10.4771	11.0528	1.52668	0.0114113	0.587042
chr2:55818122-55818123	chr2	55818122	55818123	SMEK2	9.46517	10.9904	9.72551	9.7653	1.52525	0.260339	0.300132
chr9:82196913-82196914	chr9	82196913	82196914	TLE4	11.4977	13.0218	11.996	12.2292	1.52403	0.498261	0.731465
chrX:131756385-131756386	chrX	131756385	131756386	HS6ST2	9.67058	11.1946	9.50721	9.93397	1.52397	-0.163372	0.26339
chr7:106358867-106358868	chr7	106358867	106358868	C7orf74	10.6609	12.1839	10.8943	11.8247	1.52309	0.233418	1.1638
chr12:684156-684157	chr12	684156	684157	NINJ2	10.1916	11.7147	9.46403	11.5369	1.52308	-0.727548	1.34532
chr9:31267096-31267097	chr9	31267096	31267097	ACO1	10.774	12.2964	12.2276	10.1259	1.52235	1.45356	-0.648073
chr2:10638172-10638173	chr2	10638172	10638173	ODC1	10.7275	12.2491	11.398	11.057	1.52162	0.670555	0.329488
chr9:116274547-116274548	chr9	116274547	116274548	RGS3	11.5436	13.0644	11.5596	13.0022	1.5208	0.0159425	1.45853
chr11:19468947-19468948	chr11	19468947	19468948	NAV2	10.609	12.1285	10.6711	11.1737	1.51954	0.0621491	0.564716
chr10:72416486-72416487	chr10	72416486	72416487	ADAMTS14	10.9258	12.4453	10.5426	12.3024	1.5195	-0.383208	1.37652
chr17:15394177-15394178	chr17	15394177	15394178	FAM18B2-CDRT4	10.9782	12.4975	11.402	11.6336	1.51926	0.423819	0.655457
chr15:51413468-51413469	chr15	51413468	51413469	TNFAIP8L3	9.6388	11.1555	9.55927	10.1471	1.51668	-0.0795238	0.508337
chr21:36356221-36356222	chr21	36356221	36356222	RUNX1	10.8327	12.3479	11.3469	11.2716	1.5152	0.514214	0.438959
chr7:116650601-116650602	chr7	116650601	116650602	ST7	9.1733	10.6881	8.65724	9.91674	1.51484	-0.516061	0.743441
chr8:48426505-48426506	chr8	48426505	48426506	KIAA0146	10.4247	11.9393	10.4416	10.5219	1.5146	0.0168414	0.0971292
chr9:109407152-109407153	chr9	109407152	109407153	ZNF462	9.84293	11.357	8.72683	11.0145	1.51406	-1.1161	1.17152
chr10:63539789-63539790	chr10	63539789	63539790	C10orf107	10.9915	12.5048	12.0199	11.1977	1.51335	1.02846	0.206285
chr2:241373618-241373619	chr2	241373618	241373619	GPC1	10.0203	11.5334	9.86714	10.0958	1.5131	-0.153115	0.0755626
chr6:25050816-25050841	chr6	25050816	25050841	CMAHP	11.3287	12.8417	12.6532	12.6715	1.51294	1.32446	1.34275
chr6:127741800-127741813	chr6	127741800	127741813	KIAA0408	11.9515	13.4641	12.0114	12.567	1.5126	0.0599379	0.615522
chr5:134264079-134264080	chr5	134264079	134264080	PCBD2	10.6844	12.1932	9.73518	10.2762	1.50884	-0.949208	-0.408222
chr3:155879135-155879136	chr3	155879135	155879136	KCNAB1	10.7508	12.2594	10.4847	10.3334	1.50861	-0.266024	-0.417377
chr2:200094082-200094131	chr2	200094082	200094131	SATB2	12.4743	13.9817	13.3799	13.551	1.50745	0.905654	1.07672
chr4:122148856-122148857	chr4	122148856	122148857	TNIP3	10.1732	11.6804	9.9959	9.42996	1.50718	-0.177288	-0.743226
chr12:2723072-2723073	chr12	2723072	2723073	CACNA1C	9.75962	11.2665	9.43054	8.87737	1.50693	-0.329081	-0.882253
chr4:114791142-114791143	chr4	114791142	114791143	ARSJ	10.4247	11.9301	10.6403	9.73474	1.50539	0.215543	-0.690004
chr17:57864011-57864032	chr17	57864011	57864032	VMP1	11.7777	13.2828	12.4735	12.5414	1.50516	0.695828	0.763742
chr1:204333011-204333012	chr1	204333011	204333012	PLEKHA6	11.0625	12.5675	11.1883	12.2812	1.50495	0.125743	1.21862
chr21:31029243-31029244	chr21	31029243	31029244	GRIK1	10.299	11.8039	10.1372	11.5869	1.50488	-0.161839	1.2879
chr7:73866879-73866880	chr7	73866879	73866880	GTF2IRD1	10.8081	12.3128	11.3449	11.8874	1.50467	0.536779	1.07925
chr11:121338902-121338934	chr11	121338902	121338934	SORL1	11.4194	12.9238	10.9564	12.6486	1.50447	-0.46298	1.22927
chr21:26742802-26742803	chr21	26742802	26742803	LINC00158	9.69631	11.2006	9.38433	9.23047	1.50432	-0.311972	-0.465831
chr4:169431231-169431232	chr4	169431231	169431232	PALLD	11.3287	12.8325	11.1585	12.4748	1.50371	-0.170278	1.1461
chr10:79146732-79146733	chr10	79146732	79146733	KCNMA1	9.79747	11.3002	9.98477	10.1425	1.50268	0.1873	0.345017
chr8:94948324-94948325	chr8	94948324	94948325	PDP1	10.8982	12.4007	11.2662	11.6449	1.5025	0.368006	0.746664
chr10:105250563-105250564	chr10	105250563	105250564	NEURL	10.4942	11.9961	10.0308	11.9762	1.50185	-0.463455	1.48198
chr2:142943707-142943708	chr2	142943707	142943708	LRP1B	10.7452	12.2468	10.7397	11.6569	1.50157	-0.00549153	0.911675
chr5:150992837-150992838	chr5	150992837	150992838	FAT2	10.851	12.3522	10.5084	11.9623	1.50124	-0.342619	1.11131
chr18:21656353-21656355	chr18	21656353	21656355	TTC39C	11.6797	13.18	12.0787	12.6715	1.5003	0.398999	0.991777
chr12:57674107-57674108	chr12	57674107	57674108	R3HDM2	11.0759	12.5758	11.3001	12.4665	1.49996	0.224225	1.39065
chr11:32140279-32140280	chr11	32140279	32140280	RCN1	9.99317	11.4923	9.55025	10.4722	1.49911	-0.442916	0.479003
chr9:126964965-126964966	chr9	126964965	126964966	NEK6	10.5497	12.0485	9.71469	12.3356	1.49881	-0.835044	1.7859
chr6:52379539-52379540	chr6	52379539	52379540	TRAM2	10.4367	11.9353	10.3955	10.4547	1.49861	-0.0412743	0.0180248
chr7:74214919-74214920	chr7	74214919	74214920	GTF2IRD2	10.0308	11.529	9.93699	10.352	1.49826	-0.093785	0.321213
chr12:79521265-79521266	chr12	79521265	79521266	SYT1	10.1468	11.6436	9.86511	10.7203	1.49687	-0.28166	0.573519
chr22:17556728-17556729	chr22	17556728	17556729	IL17RA	9.98247	11.4785	10.3514	9.7995	1.49598	0.368939	-0.18297
chr3:39681018-39681019	chr3	39681018	39681019	MOBP	9.83411	11.3298	10.3183	10.0892	1.49573	0.484164	0.25507
chr7:88657826-88657827	chr7	88657826	88657827	ZNF804B	10.4201	11.9158	11.024	10.4606	1.49573	0.60385	0.0405406
chr12:6480466-6480467	chr12	6480466	6480467	SCNN1A	10.8632	12.3588	10.884	11.4227	1.49563	0.0207793	0.559542
chr8:105349360-105349361	chr8	105349360	105349361	TM7SF4	10.0929	11.5884	10.4209	10.5918	1.49551	0.327995	0.498884
chr12:63285697-63285698	chr12	63285697	63285698	PPM1H	11.2222	12.717	11.3601	11.8128	1.49479	0.137904	0.590613
chr3:188041053-188041120	chr3	188041053	188041120	LPP	11.841	13.3353	11.5752	12.7043	1.49429	-0.265782	0.863327
chr4:149033560-149033596	chr4	149033560	149033596	NR3C2	12.2814	13.7753	13.4586	12.8547	1.49388	1.17718	0.573292
chr19:2171494-2171495	chr19	2171494	2171495	DOT1L	10.2214	11.7147	9.66449	9.99053	1.49326	-0.556917	-0.230871
chr2:119750912-119750913	chr2	119750912	119750913	MARCO	11.2613	12.7543	11.7001	12.4278	1.49299	0.438763	1.16646
chr4:17689847-17689848	chr4	17689847	17689848	FAM184B	10.8894	12.3822	11.4898	10.7418	1.4928	0.600464	-0.147613
chr2:102447122-102447123	chr2	102447122	102447123	MAP4K4	10.1603	11.6518	9.93699	10.3586	1.49152	-0.223269	0.19835
chr4:17338434-17338449	chr4	17338434	17338449	QDPR	11.6685	13.1596	12.3214	12.65	1.49108	0.652869	0.981431
chr11:110688943-110688944	chr11	110688943	110688944	ARHGAP20	10.7563	12.2473	11.9202	10.9782	1.49106	1.1639	0.221902
chr3:5025836-5025870	chr3	5025836	5025870	BHLHE40	12.1735	13.6644	12.4965	12.8005	1.49085	0.322949	0.626976
chr16:11170447-11170448	chr16	11170447	11170448	CLEC16A	10.1705	11.6613	9.8414	11.1645	1.49076	-0.329109	0.994042
chr4:112734959-112735054	chr4	112734959	112735054	C4orf32	11.6627	13.153	10.8896	12.6889	1.49026	-0.773112	1.02619
chr10:6093218-6093219	chr10	6093218	6093219	IL2RA	10.9646	12.4546	11.033	11.3972	1.48996	0.0683968	0.432541
chr4:154156220-154156221	chr4	154156220	154156221	TRIM2	9.6648	11.1539	11.7344	8.65604	1.48906	2.06958	-1.00876
chr1:197745623-197745624	chr1	197745623	197745624	DENND1B	10.7833	12.272	11.1895	11.7236	1.4887	0.406167	0.940336
chr15:40785882-40785883	chr15	40785882	40785883	CHST14	11.333	12.8192	12.4617	12.0254	1.48623	1.1287	0.692427
chr6:70406435-70406436	chr6	70406435	70406436	LMBRD1	10.7807	12.2653	10.9937	12.1338	1.48456	0.212964	1.35309
chr19:51876252-51876253	chr19	51876252	51876253	NKG7	11.3614	12.8457	12.2954	11.6118	1.48427	0.934017	0.250418
chr1:168426626-168426627	chr1	168426626	168426627	LOC100505918	10.5748	12.0591	10.625	11.5282	1.48427	0.0501754	0.953344
chr1:44048070-44048071	chr1	44048070	44048071	PTPRF	10.5418	12.0259	11.1693	10.0382	1.48415	0.627564	-0.503586
chr21:15246633-15246634	chr21	15246633	15246634	C21orf15	10.6382	12.1221	11.8458	11.947	1.48394	1.20757	1.30876
chr7:39629491-39629492	chr7	39629491	39629492	C7orf36	10.671	12.1545	11.3946	11.1291	1.48349	0.723623	0.458153
chr6:55042169-55042170	chr6	55042169	55042170	HCRTR2	10.5291	12.0124	10.1394	10.7812	1.48325	-0.389693	0.252044
chr3:10479154-10479155	chr3	10479154	10479155	ATP2B2	10.8776	12.3598	10.5674	12.6599	1.4822	-0.310127	1.78232
chr8:141582474-141582475	chr8	141582474	141582475	EIF2C2	10.6858	12.1672	10.2829	9.91442	1.48142	-0.402937	-0.771403
chr11:4079501-4079502	chr11	4079501	4079502	STIM1	10.9808	12.4611	11.2621	11.7786	1.48025	0.281278	0.79779
chr14:75050947-75050948	chr14	75050947	75050948	LTBP2	10.0067	11.4868	9.76988	10.0048	1.48005	-0.236842	-0.00193229
chr5:159592704-159592705	chr5	159592704	159592705	FABP6	9.94017	11.4193	9.98477	9.78426	1.47916	0.0445966	-0.155915
chr9:79191461-79191462	chr9	79191461	79191462	PRUNE2	11.1423	12.6207	12.3285	11.582	1.47844	1.1862	0.4397
chr2:186181274-186181275	chr2	186181274	186181275	ZNF804A	10.5721	12.0477	9.79659	11.6455	1.47564	-0.775481	1.07346
chr3:46395709-46395710	chr3	46395709	46395710	CCR2	10.3873	11.8617	12.3239	9.34266	1.47443	1.9366	-1.04466
chr5:67640457-67640458	chr5	67640457	67640458	PIK3R1	10.8553	12.3296	10.9107	12.1249	1.47431	0.0553473	1.26957
chr14:62004371-62004372	chr14	62004371	62004372	PRKCH	9.6348	11.1091	9.19552	9.43642	1.47429	-0.439281	-0.198385
chr8:38531962-38531963	chr8	38531962	38531963	TACC1	10.5142	11.9884	12.645	9.77151	1.47418	2.13081	-0.742704
chr1:193111119-193111120	chr1	193111119	193111120	CDC73	10.9689	12.4428	12.2838	11.3141	1.4739	1.31497	0.345273
chr8:30397600-30397663	chr8	30397600	30397663	RBPMS	11.4472	12.9208	11.0385	12.1526	1.47353	-0.408688	0.705413
chr1:52035565-52035566	chr1	52035565	52035566	OSBPL9	10.5937	12.0668	10.8582	11.4715	1.47304	0.264485	0.877746
chr3:193587594-193587595	chr3	193587594	193587595	LOC647323	11.2756	12.7486	11.2563	12.4802	1.47297	-0.0192695	1.20466
chr3:120063355-120063356	chr3	120063355	120063356	LRRC58	10.9969	12.4689	11.4258	11.6718	1.47199	0.42889	0.674954
chr6:143265706-143265707	chr6	143265706	143265707	HIVEP2	12.5148	13.9864	13.8626	12.4857	1.47165	1.34784	-0.029043
chr4:72204785-72204786	chr4	72204785	72204786	SLC4A4	10.5739	12.0443	10.4543	11.5246	1.47042	-0.119509	0.950749
chr14:25850918-25850919	chr14	25850918	25850919	STXBP6	10.4732	11.9435	10.6311	9.94678	1.47024	0.157882	-0.526446
chr1:54028262-54028263	chr1	54028262	54028263	GLIS1	10.9022	12.3713	11.2803	12.2498	1.46908	0.378087	1.34764
chrX:37837114-37837115	chrX	37837114	37837115	CXorf27	10.0731	11.5422	11.0739	10.2908	1.46904	1.00077	0.217684
chr7:1632400-1632401	chr7	1632400	1632401	KIAA1908	11.1576	12.6247	12.807	11.8559	1.46712	1.64945	0.698346
chr4:36287932-36287933	chr4	36287932	36287933	DTHD1	11.2851	12.7515	11.1895	12.7207	1.46643	-0.0955925	1.43566
chr4:56253228-56253229	chr4	56253228	56253229	LOC100506462	10.4747	11.94	12.2534	9.3009	1.46527	1.77869	-1.17382
chr7:133646702-133646703	chr7	133646702	133646703	EXOC4	11.2941	12.7593	11.9446	12.8857	1.46515	0.650469	1.59153
chr15:101740093-101740131	chr15	101740093	101740131	CHSY1	11.3839	12.8473	12.3424	12.2368	1.46335	0.958482	0.852842
chr20:56677999-56678000	chr20	56677999	56678000	C20orf85	11.0596	12.523	11.2427	12.244	1.46335	0.183088	1.18443
chr4:100429106-100429107	chr4	100429106	100429107	C4orf17	11.201	12.664	11.6845	12.3757	1.46294	0.483485	1.17466
chr10:111981752-111981753	chr10	111981752	111981753	MXI1	11.0423	12.5046	11.5183	11.298	1.46229	0.476043	0.255707
chr8:68770848-68770849	chr8	68770848	68770849	PREX2	9.93623	11.398	10.4574	9.35898	1.46181	0.521145	-0.577256
chr7:83097768-83097769	chr7	83097768	83097769	SEMA3E	10.5337	11.9952	10.4372	10.441	1.46146	-0.0965511	-0.0927471
chr15:45081105-45081106	chr15	45081105	45081106	TRIM69	10.4827	11.9431	11.4737	9.49622	1.46041	0.991001	-0.986447
chr9:19138269-19138270	chr9	19138269	19138270	PLIN2	10.2378	11.6982	11.3299	9.47083	1.46036	1.0921	-0.766966
chr6:142676826-142676827	chr6	142676826	142676827	GPR126	11.3313	12.7907	12.4533	11.2398	1.45939	1.12195	-0.0915554
chr8:106437712-106437713	chr8	106437712	106437713	ZFPM2	10.6551	12.1136	11.1919	11.004	1.45846	0.536794	0.348889
chr11:83770326-83770327	chr11	83770326	83770327	DLG2	10.2743	11.7325	9.94324	10.7299	1.45817	-0.331098	0.455581
chr13:99967229-99967230	chr13	99967229	99967230	UBAC2	11.1269	12.585	10.9313	12.5203	1.45816	-0.195582	1.39338
chr6:91212760-91212761	chr6	91212760	91212761	MAP3K7	10.5174	11.9752	10.2295	11.0626	1.45778	-0.287942	0.545177
chr6:65230111-65230112	chr6	65230111	65230112	EYS	9.79747	11.2544	10.0465	9.99349	1.45693	0.249079	0.196023
chr7:29247388-29247389	chr7	29247388	29247389	CHN2	11.3228	12.7788	12.3716	11.755	1.45601	1.04875	0.432213
chr7:24891613-24891614	chr7	24891613	24891614	OSBPL3	10.3257	11.7816	10.857	10.1353	1.45598	0.53133	-0.190398
chr2:58488564-58488565	chr2	58488564	58488565	FANCL	9.7937	11.2496	9.76422	11.1071	1.45588	-0.0294868	1.31339
chr11:33033287-33033288	chr11	33033287	33033288	DEPDC7	11.2277	12.6826	11.9597	11.8567	1.45491	0.732041	0.629003
chr5:114797465-114797466	chr5	114797465	114797466	FEM1C	9.73917	11.1935	10.0231	9.08578	1.45434	0.28397	-0.653389
chr11:61463553-61463603	chr11	61463553	61463603	DAGLA	11.7813	13.235	11.6814	12.8857	1.45366	-0.0999384	1.10434
chr2:228670425-228670426	chr2	228670425	228670426	CCL20	10.8644	12.3172	12.0059	10.9713	1.4528	1.14152	0.106872
chr1:210619969-210619970	chr1	210619969	210619970	HHAT	11.733	13.1849	12.1787	12.8414	1.45194	0.445704	1.10841
chr11:120977676-120977677	chr11	120977676	120977677	TECTA	10.4069	11.8587	10.5503	11.1613	1.45185	0.143424	0.754412
chr3:142884671-142884672	chr3	142884671	142884672	CHST2	10.2456	11.6966	10.8798	10.4715	1.45094	0.634175	0.225829
chr9:74473867-74473868	chr9	74473867	74473868	FAM108B1	9.92811	11.3784	10.1371	10.2666	1.45027	0.208981	0.338445
chr3:122252931-122252932	chr3	122252931	122252932	PARP9	10.5142	11.9643	10.6346	10.907	1.45006	0.120372	0.392763
chr3:184354843-184354884	chr3	184354843	184354884	EPHB3	11.8498	13.2994	13.3859	11.3817	1.44963	1.5361	-0.468105
chrX:153597297-153597298	chrX	153597297	153597298	FLNA	10.9276	12.3768	10.4885	11.9028	1.4492	-0.439043	0.975206
chr19:3155258-3155259	chr19	3155258	3155259	GNA15	10.8694	12.3177	10.5933	11.9646	1.4483	-0.276031	1.09517
chr2:25781324-25781325	chr2	25781324	25781325	DTNB	11.9332	13.3799	12.51	12.569	1.44675	0.576767	0.635804
chr4:81064563-81064564	chr4	81064563	81064564	PRDM8	10.9831	12.4293	11.9815	12.058	1.44626	0.998431	1.07491
chr11:103358981-103358982	chr11	103358981	103358982	DYNC2H1	9.92982	11.3757	10.4603	9.96741	1.44592	0.530451	0.0375881
chr14:50468470-50468471	chr14	50468470	50468471	C14orf182	11.6307	13.0765	12.2691	12.232	1.44589	0.638441	0.601313
chr7:34027081-34027082	chr7	34027081	34027082	BMPER	10.8998	12.3457	11.4136	12.066	1.44588	0.513788	1.16621
chr1:53879410-53879411	chr1	53879410	53879411	FLJ40434	10.6788	12.1245	10.6304	11.7683	1.4457	-0.0484393	1.08943
chr1:117370006-117370028	chr1	117370006	117370028	CD2	11.7849	13.2304	12.4773	12.8718	1.44543	0.692344	1.08688
chr7:38465259-38465260	chr7	38465259	38465260	AMPH	10.4273	11.8721	10.9107	11.5354	1.44472	0.483333	1.10808
chr12:13359379-13359380	chr12	13359379	13359380	EMP1	9.6648	11.1091	9.35376	9.48529	1.44429	-0.311036	-0.179507
chr3:75411761-75411762	chr3	75411761	75411762	FAM86DP	10.7945	12.2368	10.4046	11.5172	1.44229	-0.389942	0.722662
chr6:93750338-93750339	chr6	93750338	93750339	EPHA7	10.1976	11.6397	9.9179	11.2795	1.44212	-0.279648	1.0819
chr5:137990220-137990419	chr5	137990220	137990419	HSPA9	12.1806	13.6227	12.4216	13.0884	1.44204	0.240933	0.907765
chr5:131761501-131761502	chr5	131761501	131761502	C5orf56	11.4034	12.845	11.7311	12.6626	1.44157	0.327676	1.25918
chr11:33085104-33085105	chr11	33085104	33085105	TCP11L1	10.6506	12.092	10.7063	10.6387	1.4414	0.0557328	-0.0118089
chr10:74701667-74701668	chr10	74701667	74701668	PLA2G12B	10.0223	11.4632	10.3393	9.82008	1.44087	0.317061	-0.2022
chr18:37531534-37531535	chr18	37531534	37531535	LOC647946	9.65625	11.0967	9.84322	10.0429	1.4404	0.186971	0.38666
chr15:51199350-51199351	chr15	51199350	51199351	AP4E1	10.8054	12.2442	10.8982	11.5265	1.4388	0.0928822	0.721116
chr4:88817638-88817639	chr4	88817638	88817639	HSP90AB3P	10.4342	11.8729	10.5538	11.2924	1.43869	0.119561	0.858154
chr12:90470773-90470774	chr12	90470773	90470774	LOC338758	10.7123	12.1494	12.1329	10.2853	1.43718	1.42062	-0.426975
chr7:25068424-25068430	chr7	25068424	25068430	OSBPL3	12.3074	13.7441	13.5718	12.9662	1.43669	1.26442	0.658823
chr10:17067844-17067845	chr10	17067844	17067845	CUBN	10.5834	12.0199	10.4696	11.2111	1.43652	-0.113808	0.627649
chr6:138225796-138225797	chr6	138225796	138225797	TNFAIP3	10.1394	11.5757	11.4664	9.73765	1.43624	1.32698	-0.401776
chr8:8775404-8775405	chr8	8775404	8775405	MFHAS1	10.4797	11.9155	10.4449	11.0458	1.43581	-0.0347642	0.566101
chr1:244238300-244238301	chr1	244238300	244238301	ZNF238	10.7591	12.1947	10.8552	12.2186	1.4356	0.09611	1.45955
chr15:80263616-80263617	chr15	80263616	80263617	BCL2A1	10.0429	11.4785	9.79659	10.15	1.43554	-0.246325	0.107042
chr7:151492488-151492733	chr7	151492488	151492733	PRKAG2	12.4031	13.8377	12.3462	13.3286	1.43466	-0.0568876	0.925562
chr1:118679283-118679284	chr1	118679283	118679284	SPAG17	9.88448	11.319	9.60895	10.4793	1.43456	-0.275537	0.594841
chr7:56130251-56130252	chr7	56130251	56130252	CCT6A	10.4311	11.8653	10.8686	11.6302	1.43421	0.437519	1.19913
chr10:125047574-125047580	chr10	125047574	125047580	BUB3	11.4881	12.922	11.7473	12.5952	1.43395	0.259204	1.10717
chr2:29752091-29752092	chr2	29752091	29752092	ALK	10.9902	12.4241	10.9528	11.453	1.43385	-0.037405	0.462754
chr12:69490561-69490562	chr12	69490561	69490562	CPM	11.0096	12.4433	11.5721	11.8774	1.4337	0.562472	0.867792
chr15:89747336-89747337	chr15	89747336	89747337	ABHD2	10.3946	11.8274	10.0849	11.6724	1.43279	-0.309735	1.27782
chr5:130931021-130931022	chr5	130931021	130931022	RAPGEF6	10.6813	12.1126	11.0067	10.2731	1.43139	0.325424	-0.408194
chrX:69387283-69387284	chrX	69387283	69387284	IGBP1	9.65166	11.0828	9.76634	10.5853	1.43109	0.114679	0.933674
chr7:16358859-16358860	chr7	16358859	16358860	ISPD	9.84293	11.2731	10.4257	9.77888	1.43013	0.582756	-0.0640473
chr17:64945806-64945807	chr17	64945806	64945807	CACNG4	9.97734	11.4074	10.1138	9.37462	1.43004	0.136491	-0.602718
chr11:111249626-111249995	chr11	111249626	111249995	POU2AF1	12.4384	13.868	13.4279	12.7314	1.42959	0.989472	0.293019
chr14:104398005-104398006	chr14	104398005	104398006	TDRD9	11.3114	12.7404	12.2853	11.4829	1.42904	0.973898	0.171488
chr1:110449013-110449014	chr1	110449013	110449014	CSF1	10.5767	12.0056	10.8019	10.0658	1.42896	0.225198	-0.510889
chr6:158461456-158461457	chr6	158461456	158461457	SYNJ2	10.5748	12.0034	10.2153	11.578	1.42858	-0.359504	1.0032
chr14:52241003-52241004	chr14	52241003	52241004	FRMD6	10.675	12.1031	10.4692	10.2079	1.42803	-0.205837	-0.467174
chr1:61340600-61340601	chr1	61340600	61340601	NFIA	9.97959	11.4069	9.46116	10.5249	1.42727	-0.518434	0.545308
chr10:33432422-33432423	chr10	33432422	33432423	NRP1	10.3825	11.8098	10.2464	11.2716	1.42723	-0.136138	0.889075
chr5:127374533-127374534	chr5	127374533	127374534	FLJ33630	10.6828	12.1098	11.1686	11.9057	1.42708	0.485895	1.22299
chr8:20139778-20139779	chr8	20139778	20139779	LZTS1	10.319	11.745	10.823	10.3622	1.426	0.504003	0.0432168
chr10:102792558-102792559	chr10	102792558	102792559	SFXN3	11.1418	12.567	12.741	11.5021	1.42522	1.59923	0.36034
chr4:110001124-110001125	chr4	110001124	110001125	COL25A1	9.87504	11.3002	10.4926	9.55807	1.42511	0.617578	-0.316968
chr13:76068806-76068807	chr13	76068806	76068807	TBC1D4	10.0469	11.4719	10.2634	9.49035	1.42502	0.216569	-0.556518
chr5:4117128-4117145	chr5	4117128	4117145	IRX1	11.7204	13.1451	12.3417	12.5318	1.42472	0.621337	0.811417
chr4:17788442-17788443	chr4	17788442	17788443	FAM184B	10.401	11.8253	10.2841	10.8235	1.42434	-0.116903	0.422518
chr11:19992704-19992705	chr11	19992704	19992705	NAV2	10.6445	12.0673	11.0699	10.1976	1.42287	0.42545	-0.4469
chr2:161080829-161080830	chr2	161080829	161080830	ITGB6	10.693	12.1157	11.0614	11.7078	1.42273	0.368471	1.01488
chr4:11507402-11507403	chr4	11507402	11507403	HS3ST1	10.3008	11.7235	10.0796	10.7368	1.42267	-0.221253	0.435987
chr11:73722686-73722687	chr11	73722686	73722687	UCP3	10.5855	12.007	10.2801	11.4645	1.42144	-0.305456	0.87896
chr2:86465722-86465723	chr2	86465722	86465723	REEP1	9.3766	10.798	8.40804	9.84545	1.42136	-0.968553	0.468848
chr1:244876172-244876173	chr1	244876172	244876173	PPPDE1	10.668	12.0889	10.4552	10.4305	1.42091	-0.212807	-0.237523
chr2:106475727-106475728	chr2	106475727	106475728	NCK2	10.2189	11.6392	10.7049	9.60668	1.42033	0.48602	-0.612184
chr12:63034801-63034802	chr12	63034801	63034802	PPM1H	10.897	12.3168	10.9821	12.0415	1.41979	0.0851444	1.14448
chr5:170812163-170812164	chr5	170812163	170812164	MIR3912	9.73004	11.1482	9.8288	10.3422	1.41814	0.0987657	0.612181
chr1:90321516-90321517	chr1	90321516	90321517	LRRC8D	10.2554	11.6731	11.2678	10.0813	1.41773	1.01236	-0.174077
chr16:58400359-58400360	chr16	58400359	58400360	GINS3	9.52317	10.9406	9.54077	9.23329	1.41739	0.017605	-0.289877
chr6:135449840-135449841	chr6	135449840	135449841	MYB	10.7874	12.2048	12.0638	10.5067	1.41736	1.27636	-0.280715
chr3:129745488-129745489	chr3	129745488	129745489	TRH	10.0565	11.4737	9.66795	10.3207	1.41719	-0.38859	0.264145
chr3:30686354-30686397	chr3	30686354	30686397	TGFBR2	11.3336	12.7507	12.7015	11.1124	1.4171	1.36791	-0.221221
chr5:10490096-10490097	chr5	10490096	10490097	ROPN1L	10.7666	12.1835	10.6376	11.4549	1.41695	-0.129021	0.688346
chr21:30672606-30672655	chr21	30672606	30672655	BACH1	11.6595	13.0758	12.0122	12.4713	1.41631	0.352702	0.81183
chr3:4463016-4463017	chr3	4463016	4463017	SUMF1	9.53874	10.955	8.58035	10.1331	1.41628	-0.958389	0.594381
chr8:27832195-27832196	chr8	27832195	27832196	SCARA5	9.88683	11.303	9.69337	9.15127	1.41617	-0.193463	-0.735564
chr4:82086025-82086026	chr4	82086025	82086026	PRKG2	9.66021	11.0759	9.11401	9.65625	1.41573	-0.546204	-0.00396029
chr2:112197033-112197034	chr2	112197033	112197034	LOC541471	10.6621	12.0765	10.8982	10.5148	1.41448	0.236179	-0.147231
chr22:30711107-30711108	chr22	30711107	30711108	TBC1D10A	9.86868	11.2831	8.24968	10.0641	1.41442	-1.619	0.195454
chr1:168082378-168082379	chr1	168082378	168082379	GPR161	9.47041	10.8845	9.46713	9.25775	1.41405	-0.00328051	-0.212663
chr13:46929086-46929087	chr13	46929086	46929087	KIAA0226L	10.5448	11.9586	10.7335	11.0152	1.4138	0.188741	0.470417
chr22:40390272-40390273	chr22	40390272	40390273	FAM83F	10.3318	11.745	10.0379	11.1507	1.41321	-0.293864	0.818962
chr5:52300962-52300963	chr5	52300962	52300963	ITGA2	11.0487	12.4615	11.1258	11.9914	1.41282	0.0770293	0.942699
chr8:125274175-125274176	chr8	125274175	125274176	TMEM65	11.3007	12.7127	12.2818	11.9016	1.41194	0.981038	0.600909
chr3:43812400-43812401	chr3	43812400	43812401	ABHD5	10.1691	11.5809	10.6017	9.45144	1.41175	0.43256	-0.717694
chr2:131730161-131730162	chr2	131730161	131730162	ARHGEF4	10.442	11.8533	11.1704	10.0243	1.41131	0.728466	-0.417619
chr9:6932074-6932075	chr9	6932074	6932075	KDM4C	9.25705	10.668	9.31444	9.10897	1.41097	0.0573959	-0.148075
chr15:74695487-74695488	chr15	74695487	74695488	SEMA7A	11.6898	13.1004	11.7731	12.1968	1.41061	0.0832526	0.507033
chr4:120013333-120013334	chr4	120013333	120013334	SYNPO2	10.5454	11.9553	9.97056	12.2157	1.40995	-0.574829	1.67032
chr15:74583617-74583618	chr15	74583617	74583618	CCDC33	10.7095	12.1194	10.268	11.7625	1.40987	-0.441573	1.05301
chr20:1641072-1641073	chr20	1641072	1641073	SIRPG	10.0362	11.4455	10.3691	9.99349	1.40929	0.332953	-0.0426828
chr1:21348937-21348938	chr1	21348937	21348938	EIF4G3	10.5287	11.9371	10.5474	10.9335	1.40835	0.0187056	0.404836
chr2:36631086-36631087	chr2	36631086	36631087	CRIM1	10.5944	12.0026	10.7322	11.0607	1.40825	0.137802	0.466272
chr2:225792544-225792545	chr2	225792544	225792545	DOCK10	10.4491	11.857	10.4342	10.418	1.40798	-0.0148266	-0.0310568
chr18:35154213-35154214	chr18	35154213	35154214	CELF4	9.99802	11.4048	9.69682	10.5645	1.40674	-0.301196	0.566522
chr2:231742640-231742641	chr2	231742640	231742641	ITM2C	10.1998	11.6063	10.15	10.4032	1.40655	-0.0498389	0.203358
chr12:89619333-89619346	chr12	89619333	89619346	DUSP6	12.0042	13.4097	12.413	12.7949	1.40553	0.408756	0.790667
chr8:23612939-23612940	chr8	23612939	23612940	NKX2-6	10.7771	12.1826	11.6627	10.4871	1.4055	0.885666	-0.289908
chr16:87997199-87997200	chr16	87997199	87997200	BANP	10.4121	11.8176	10.6842	9.58418	1.40549	0.272104	-0.827878
chr4:141073320-141073391	chr4	141073320	141073391	MAML3	11.9431	13.3483	12.194	12.8419	1.40514	0.250862	0.898765
chr14:91694956-91694957	chr14	91694956	91694957	C14orf159	12.3147	13.7196	12.0857	13.2395	1.40494	-0.229021	0.924817
chr10:6281357-6281358	chr10	6281357	6281358	PFKFB3	10.834	12.2384	10.948	11.8279	1.40447	0.114085	0.993926
chr2:160612530-160612531	chr2	160612530	160612531	39142	10.1421	11.5466	9.78207	9.75979	1.40447	-0.36003	-0.382312
chr17:29648778-29648779	chr17	29648778	29648779	NF1	10.9582	12.3618	12.0415	11.4585	1.40362	1.08322	0.50028
chr12:105089524-105089539	chr12	105089524	105089539	CHST11	12.2843	13.6876	12.2653	13.2734	1.40329	-0.0190165	0.989143
chr11:15080890-15080891	chr11	15080890	15080891	CALCB	9.94278	11.3453	10.1871	9.78703	1.40251	0.244317	-0.155748
chr18:36994468-36994469	chr18	36994468	36994469	LOC647946	9.69095	11.0921	9.38032	10.6162	1.40118	-0.310628	0.92528
chr6:109949949-109949950	chr6	109949949	109949950	AKD1	10.2527	11.6536	12.503	8.56209	1.40095	2.25027	-1.69059
chr18:12701486-12701487	chr18	12701486	12701487	PSMG2	10.3591	11.7589	10.0565	10.9373	1.39979	-0.302601	0.578178
chr3:76610871-76610872	chr3	76610871	76610872	ROBO2	11.2408	12.6403	11.2532	12.7473	1.39948	0.0123961	1.50656
chr2:197140686-197140687	chr2	197140686	197140687	HECW2	10.4333	11.8327	11.6828	10.1684	1.39938	1.24944	-0.264936
chr13:100784596-100784597	chr13	100784596	100784597	PCCA	9.69631	11.0939	10.059	9.5876	1.3976	0.362681	-0.108704
chr8:53677033-53677034	chr8	53677033	53677034	RB1CC1	9.95428	11.3513	9.68695	9.96741	1.39705	-0.267326	0.0131348
chr6:73233907-73233908	chr6	73233907	73233908	KCNQ5	10.2728	11.6691	10.1617	10.3439	1.39625	-0.111168	0.0711102
chr14:81630688-81630722	chr14	81630688	81630722	GTF2A1	11.3459	12.7417	11.3248	11.7473	1.39581	-0.0211079	0.401325
chr4:69018313-69018314	chr4	69018313	69018314	TMPRSS11F	9.39576	10.7898	9.32063	9.20501	1.39408	-0.0751342	-0.190748
chr6:138249099-138249104	chr6	138249099	138249104	TNFAIP3	12.1428	13.5367	12.4187	13.3817	1.3939	0.275863	1.23884
chr18:43454605-43454606	chr18	43454605	43454606	EPG5	11.1261	12.5198	10.9702	11.8456	1.39371	-0.155911	0.719551
chr14:65754228-65754229	chr14	65754228	65754229	MIR4708	11.4773	12.8704	12.2542	12.9872	1.39318	0.77698	1.50998
chr7:127624108-127624109	chr7	127624108	127624109	SND1	9.35182	10.7448	9.62461	8.98251	1.39295	0.272793	-0.369302
chr4:7326664-7326665	chr4	7326664	7326665	SORCS2	11.1149	12.5076	11.3587	12.4507	1.39273	0.243784	1.33582
chr22:40236264-40236265	chr22	40236264	40236265	ENTHD1	10.8397	12.2323	11.7432	11.6439	1.39269	0.903531	0.804232
chr1:172807704-172807705	chr1	172807704	172807705	FASLG	10.8523	12.2445	11.3833	11.6556	1.39218	0.530996	0.80331
chr3:15311143-15311144	chr3	15311143	15311144	SH3BP5	11.5736	12.9652	11.7699	12.7195	1.3916	0.196326	1.14588
chr16:27442510-27442511	chr16	27442510	27442511	IL21R	10.3375	11.729	9.83922	9.69095	1.39149	-0.498323	-0.646593
chr1:91023835-91023836	chr1	91023835	91023836	BARHL2	10.0203	11.4117	9.79898	10.3307	1.39148	-0.221279	0.310473
chr1:235805700-235805701	chr1	235805700	235805701	GNG4	11.7874	13.1786	12.5217	12.6632	1.39118	0.734267	0.875825
chr16:87908959-87908960	chr16	87908959	87908960	SLC7A5	11.9239	13.3149	13.0939	12.829	1.391	1.17003	0.905109
chr12:111016241-111016242	chr12	111016241	111016242	PPTC7	9.77864	11.1689	10.1154	8.62346	1.39026	0.336781	-1.15518
chr10:5632151-5632152	chr10	5632151	5632152	ASB13	10.4766	11.8667	10.8296	10.7063	1.39016	0.352996	0.229699
chr10:35283695-35283696	chr10	35283695	35283696	CUL2	11.0118	12.4016	12.3922	11.2471	1.38982	1.38043	0.235298
chr10:97833629-97833630	chr10	97833629	97833630	LOC728558	10.3921	11.7816	10.3844	10.8705	1.38949	-0.00777403	0.478342
chr8:74101521-74101522	chr8	74101521	74101522	LOC100130301	10.1079	11.4971	10.5918	9.85887	1.3892	0.483932	-0.249045
chr5:132024662-132024663	chr5	132024662	132024663	KIF3A	10.7728	12.1618	10.4155	11.6648	1.38897	-0.357313	0.89192
chr7:130920647-130920648	chr7	130920647	130920648	MKLN1	10.3662	11.7548	10.6534	10.8688	1.38852	0.287145	0.50257
chr7:18534851-18534852	chr7	18534851	18534852	HDAC9	9.2887	10.6771	9.40439	9.31188	1.38843	0.115686	0.0231805
chrX:11811108-11811123	chrX	11811108	11811123	MSL3	11.367	12.7548	12.4891	10.5579	1.38775	1.12204	-0.809098
chr10:111695176-111695177	chr10	111695176	111695177	LOC100505933	10.2395	11.627	10.3915	10.4236	1.38752	0.152006	0.184137
chr10:80734449-80734450	chr10	80734449	80734450	LOC283050	11.1476	12.5341	11.3403	11.6648	1.38647	0.192628	0.517126
chr1:118216204-118216205	chr1	118216204	118216205	FAM46C	9.71455	11.1008	9.55238	9.77606	1.38628	-0.162172	0.0615018
chr13:30498440-30498441	chr13	30498440	30498441	LOC440131	11.1302	12.5156	11.1765	11.634	1.38536	0.0462665	0.503846
chr8:131080682-131080721	chr8	131080682	131080721	ASAP1	11.623	13.0064	12.0706	12.4748	1.38345	0.447586	0.851849
[truncated: 17,768 more rows]
