# Supplementary material for: Integration of Kinase and Calcium Signaling at the Level of Chromatin Underlies Inducible Gene Activation in T Cells
Source: J Immunol. 2017 Sep 13;199(8):2652–67. doi: 10.4049/jimmunol.1602033 (PMC5632840; doi:10.4049/jimmunol.1602033)
Supplement: Data Supplement [file JI_1602033.zip › manifest.xml]

<?xml version="1.0" encoding="ISO-8859-1"?>
<!DOCTYPE datasupp PUBLIC "-//HIGHWIRE//DTD HighWire Data Supplement Manifest//EN" "http://schema.highwire.org/public/hwx/ds/datasupplement_manifest.dtd">
<datasupp sitecode="jimmunol">
<resource type="doi">10.4049/jimmunol.1602033</resource>
<linktext>Data Supplement</linktext>
<datasupp_id_string>Supplemental</datasupp_id_string>
<title>Data Supplement</title>
<description>
</description>
<file>
<filename>JI_1602033_Supplemental_Table_1.xlsx</filename>
<linktext>Supplemental Table 1 (XLSX)</linktext>
<item_id_string>Supplemental_XLSX1</item_id_string>
<description>
</description>
</file>
<file>
<filename>JI_1602033_Supplemental_Table_2.xlsx</filename>
<linktext>Supplemental Table 2 (XLSX)</linktext>
<item_id_string>Supplemental_XLSX2</item_id_string>
<description>
</description>
</file>
<file>
<filename>JI_1602033_Supplemental_Table_3.xlsx</filename>
<linktext>Supplemental Table 3 (XLSX)</linktext>
<item_id_string>Supplemental_XLSX3</item_id_string>
<description>
</description>
</file>
</datasupp>
